# Supplementary material for: Craniodental and humeral morphology of a new species of Masrasector (Teratodontinae, Hyaenodonta, Placentalia) from the late Eocene of Egypt and locomotor diversity in hyaenodonts
Source: PLoS One. 2017 Apr 19;12(4):e0173527. doi: 10.1371/journal.pone.0173527 (PMC5396875; doi:10.1371/journal.pone.0173527)
Supplement: S3 Table — The most important statistical results for the discussion of the tip-dating analysis. The node code corresponds to Fig 16. The table includes support values for each clade, divergence age estimates that have been properly adjusted, and evolutionary rates for every lineage in the analysis. (XLSX) [file pone.0173527.s003.xlsx]

## Sheet: Tip Dating Statistics
	Tip-dating statistics for clades											Tip-dating statistics for terminal branches
		Mean clock rate = 0.01056079 Median clock rate = 0.009133208 Mean offset = 11.6309 Median offset = 11.4483	Mean Age (Ma)	Median Age (Ma)	Youngest Age estimate (Ma)	Oldest Age estimate (Ma)	Mean Relative Rate (% change/Ma)	Median Relative Rate (% change/Ma)	Mean absolute rate (% change/Ma)	Median absolute Rate (% character change/Ma)	Posterior probability	Terminal branch	Mean Age (Ma)	Median Age (Ma)	Youngest Age estimate (Ma)	Oldest Age estimate (Ma)	Mean Relative Rate (% change/Ma)	Median Relative Rate (% change/Ma)	Mean absolute rate % change/Ma	Median absolute Rate (character change/Ma)
	T1	Hyaenodonta	70.7014	70.5433	65.4329	76.1099	1.9394	1.6077	2.04816	1.46835	1	Altacreodus magnus	67.7382	67.5984	63.5588	71.8287	0.6972	0.5374	0.736298	0.490819
	T2	Proviverra clade	65.3685	65.2167	57.6469	72.6859	0.6823	0.5467	0.720563	0.499312	0.3417	Akhnatenavus leptognathus	33.7994	33.7993	30.8725	36.4265	1.3651	1.1108	1.44165	1.01452
	T3	Eoproviverra+Proviverra	57.7735	57.323	50.0179	66.1119	0.861	0.6481	0.909284	0.591923	0.2558	Akhnatenavus nefertiticyon	34.4496	34.4452	31.3515	37.178	0.7738	0.5563	0.817194	0.50808
	T4	Morlodon+	59.8311	59.4729	52.7109	67.1919	0.7988	0.6139	0.843596	0.560688	0.1518	Allopterodon torvidus	42.6998	42.6959	39.7627	45.3199	0.8898	0.7884	0.939699	0.720062
	T5	Parvagula+Lesmesodon	53.2855	52.7428	46.5059	60.0269	1.0353	0.8973	1.09336	0.819523	0.4579	Anasinopa leakeyi	16.5166	16.4641	13.1249	19.8497	0.7211	0.6738	0.761539	0.615396
	T6	Arfia/Sinopa clade+	69.9848	69.8071	64.7609	75.1099	15.1664	9.7515	16.0169	8.90625	0.2817	Apterodon gaudryi	31.7596	31.7378	28.5808	34.7216	0.9762	0.8068	1.03094	0.736867
	T7	Arfia/Sinpa clade	68.1735	67.985	62.7769	73.7089	1.0615	0.5432	1.12103	0.496116	0.1707	Apterodon langebadrae	34.097	33.7649	28.8136	39.3715	1.0406	0.7026	1.09896	0.641699
	T8	Arfia clade	65.2604	65.0134	59.5109	71.5389	1.5879	1.1341	1.67695	1.0358	0.479	Arfia opisthotoma	53.9303	53.9073	50.5518	56.9228	1.2975	0.9693	1.37026	0.885282
	T9	Arfia	59.1722	58.9713	54.4889	63.7559	1.6826	1.442	1.77696	1.31701	0.9999	Boualitomus marocanensis	54.9725	54.9384	51.8161	58.0146	0.7479	0.6899	0.789841	0.6301
	T10	A. shoshoniensis +A. opisthotoma	56.3486	56.2349	52.1869	60.1609	1.1351	0.8442	1.19876	0.771025	0.8501	Boritia duffaudi	52.4598	52.3965	48.8915	55.8641	1.3948	1.2296	1.47302	1.12302
	T11	Limnocyoninae	58.6258	58.3797	53.9209	64.5529	1.2419	1.1046	1.31154	1.00885	0.9921	Brychotherium ephalmos	34.4417	34.4267	31.3349	37.1903	1.4458	1.1714	1.52688	1.06986
	T12	P. atavus+	54.9407	54.7854	50.3219	59.6149	0.8837	0.7019	0.933257	0.64106	0.6143	Cynohyaenodon cayluxi	44.5418	44.8383	37.9188	50.3215	0.7714	0.7226	0.814659	0.659966
	T13	Limnocyon+Thinocyon	52.126	51.8821	47.1309	57.1219	1.3282	1.0057	1.40268	0.918527	0.996	Dissopsalis pyroclasticus	11.633	11.4483	11.6309	11.6309	1.2589	1.1848	1.3295	1.0821
	T14	Prototomus minimus+	61.2304	60.9978	54.5769	68.2439	1.2828	1.0772	1.35474	0.983829	0.8894	Apterodon macrognathus	33.8009	33.8008	30.8848	36.4493	1.1009	0.9571	1.16264	0.874139
	T15	Prototomus phobos+	58.3871	58.1539	51.5869	65.2019	0.9857	0.7395	1.04098	0.675401	0.4142	Arfia gingerichi	55.5001	55.5018	52.5634	58.1208	1.1785	0.8384	1.24459	0.765728
	T16	Sinopa	51.6238	51.3018	46.0459	57.3689	1.1529	1.0074	1.21755	0.920079	0.9771	Arfia shoshoniensis	54.0919	54.0722	50.901	57.1818	0.5282	0.3848	0.557821	0.351446
	T17	Hyaenodontidae+Hyainailouroidea	69.0032	68.8077	63.7129	74.0349	7.7798	4.9268	8.21608	4.49975	0.1418	Eoproviverra eisenmanni	52.4053	52.2244	47.4502	57.4898	1.1369	0.9392	1.20066	0.857791
	T18	Preregidens+	65.4065	65.2608	59.1079	71.1879	2.8629	1.8861	3.02345	1.72261	0.086	Eurotherium matthesi	44.9896	44.8638	39.9991	50.0229	0.4562	0.2739	0.481783	0.250159
	T19	Quercytherium+	64.0667	63.8291	51.7209	69.6709	2.1428	1.5766	2.26297	1.43994	0.2235	Eurotherium theriodis	43.3617	43.073	38.3898	48.4507	1.4493	1.0612	1.53058	0.969216
	T20	Quercytherium	42.1359	41.8518	35.9829	48.4649	1.1017	1.0277	1.16348	0.93862	0.9995	Furodon crocheti	47.3303	47.2632	43.5128	50.9181	1.6955	1.4805	1.79058	1.35217
	T21	Hyaenodontidae	63.516	63.2973	57.2669	69.9609	1.6912	1.2675	1.78604	1.15763	0.127	Galecyon chronius	51.7379	51.695	48.2774	55.036	0.885	0.8171	0.93463	0.746274
	T22	Cynohyaendon + Allopterodon	55.8433	55.5156	47.3039	64.8149	0.5428	0.4418	0.57324	0.403505	0.1737	Galecyon mordax	54.1985	54.1499	50.8842	57.4737	1.0878	0.8844	1.1488	0.807741
	T23	Eurotherium clade+	61.5632	61.3207	55.5039	67.7059	1.8121	1.1927	1.91372	1.08932	0.1602	Galecyon morloi	55.4999	55.4986	52.5848	58.1331	1.039	0.8189	1.09727	0.747918
	T24	Leonhardtina+	53.6656	53.3376	46.5319	60.6989	0.8934	0.7441	0.943501	0.679602	0.5412	Galecyon peregrinus	54.2253	54.1882	50.8649	57.4368	1.029	0.8577	1.08671	0.783355
	T25	Eurotherium	46.9085	46.6974	41.6559	52.0679	1.5112	1.247	1.59595	1.13891	0.9974	Gazinocyon vulpeculus	51.6537	51.5981	48.1964	54.9792	1.2032	1.1424	1.27067	1.04338
	T26	Matthodon+	59.0833	58.8539	53.0049	65.6569	3.6708	2.5744	3.87665	2.35125	0.483	Glibzegdouia tabelbalaensis	47.3431	47.2724	43.4939	50.8925	1.5079	1.1851	1.59246	1.08238
	T27	Oxyaenoides+	55.9471	55.6269	50.0369	61.8219	3.5185	2.6858	3.71581	2.453	0.9773	Hemipsalodon grandis	39.2188	39.1517	35.4638	42.672	1.8614	1.4716	1.96579	1.34404
	T28	Oxyaenoides	52.2502	52.0146	47.5699	56.9579	1.7222	1.2799	1.81878	1.16896	0.8603	Hyaenodon horridus	34.9841	34.8862	30.8818	38.6833	1.1531	0.8258	1.21776	0.75422
	T29	Hyaenodontinae	49.5174	49.2885	44.2179	54.5789	2.4563	1.9996	2.59405	1.82628	0.9981	Ergiliyn Dzo Hyaenodon	33.0313	32.9987	29.747	36.0696	0.9679	0.6877	1.02218	0.628091
	T30	Propterodon tongi+	46.8004	46.619	42.1139	51.5139	1.6402	1.1542	1.73218	1.05415	0.6647	Hyaenodon minor	35.4001	35.3454	31.6785	38.871	1.122	0.789	1.18492	0.72061
	T31	Ergiliyn Dzo Hyaenodon+	39.7618	39.5774	35.0569	44.3969	1.6096	1.4465	1.69986	1.32112	1	Hyaenodon neimongoliensis	30.4992	30.6229	24.5867	35.9204	0.7428	0.6528	0.784455	0.596216
	T32	Hyaenodon minor+	38.1387	38.0184	33.8379	42.2189	1.5382	0.9923	1.62446	0.906288	0.539	Hyainailouros sulzeri	16.4784	16.4388	12.8952	19.8531	1.0361	0.9124	1.0942	0.833314
	T33	H. horridus + H. neimongoliensis	36.5616	36.4469	32.1859	40.4629	0.6973	0.3851	0.736404	0.35172	0.326	Indohyaenodon raoi	54.5	54.5	51.62	57.1306	1.1274	0.9938	1.19062	0.907658
	T34	Galecyon clade+	68.6531	68.3874	63.553	73.9681	3.2557	1.5162	3.43828	1.38478	0.0303	Isohyaenodon pilgrimi	17.3785	17.2478	13.2231	21.5873	1.1033	0.94	1.16517	0.858522
	T35	Galecyon clade	66.6415	66.3806	61.318	72.5519	1.2349	0.746	1.30415	0.681337	0.0483	Kerberos langebadrae	38.7211	38.6602	35.1087	42.2397	1.3183	1.1085	1.39223	1.01242
	T36	Pyrocyon + Gazinocyon	63.3111	63.1769	56.6541	69.8919	1.0392	0.8278	1.09748	0.756047	0.206	Koholia atlasense	51.3889	51.3757	48.3047	54.026	1.3788	1.0349	1.45612	0.945196
	T37	Boritia +	62.3315	62.0711	57.0681	67.9139	1.7116	1.3457	1.80758	1.22906	0.3587	Kyawdawia lupina	38.557	38.5006	34.8645	42.1175	0.9613	0.8472	1.01521	0.773765
	T38	Galecyon	61.0293	60.8028	56.1408	66.008	1.4603	1.1897	1.54219	1.08658	0.6512	Lahimia selloumi	60.1478	60.1099	56.7381	63.3046	2.8035	1.9797	2.96072	1.8081
	T39	G. peregrinus+	59.4175	59.2074	54.533	64.2429	0.7826	0.4648	0.826487	0.424512	0.3283	Leakitherium hiwegi	16.4086	16.3544	12.9856	19.8038	0.9315	0.7679	0.983738	0.701339
	T40	G. mordax+ G. chronius	57.7112	57.5184	53.0271	62.5363	0.8566	0.612	0.904637	0.558952	0.4029	Lesmesodon spp.	45.8979	45.9073	40.8354	50.7456	0.7445	0.662	0.786251	0.604618
	T41	Lahimia clade+	67.8831	67.7215	63.0381	73.4791	2.3725	1.0724	2.50555	0.979445	0.0815	Limnocyon verus	48.2484	48.1512	44.4426	52.0957	1.0513	0.8252	1.11026	0.753672
	T42	Lahimia + Boualitomus	62.9	62.6918	58.1893	67.4724	2.8421	2.2565	3.00148	2.06091	0.9829	Leonhardtina gracilis	46.1483	46.1382	41.3074	50.8633	0.6669	0.5939	0.704299	0.542421
	T43	Koholia clade+	65.6318	65.4488	59.8299	71.3438	3.1318	2.1963	3.30743	2.00593	0.4452	Maelestes gobiensis	73.0553	72.958	69.1887	76.8412	0.8998	0.8123	0.95026	0.74189
	T44	Koholia + Tritemnodon	55.7534	55.2851	49.7781	62.0597	1.1903	1.0478	1.25705	0.956978	0.8037	Masrasector aegypticum	30.7992	30.7975	27.8366	33.4394	0.7625	0.5767	0.80526	0.526712
	T45	Indohyaenodon+	63.8612	63.6644	57.8939	69.7804	2.5668	1.7973	2.71074	1.64151	0.2506	Masrasctor nananubis	34.4044	34.3952	31.3049	37.1763	1.4654	0.9763	1.54758	0.891675
	T46	Hyainailouroidea	61.5684	61.3755	55.2228	67.8581	2.9311	2.182	3.09547	1.99287	0.2593	Masrasector ligabuei	31.7733	31.7363	28.3363	34.9415	0.5526	0.3404	0.583589	0.310894
	T47	Teratodontinae	57.7353	57.412	50.5177	64.9886	1.6442	1.2379	1.73641	1.1306	0.254	Matthodon tritens	44.3135	44.0946	38.8449	49.7739	1.3408	1.1982	1.41599	1.09434
	T48	Glibzegdouia+	52.5675	52.1133	45.9673	59.7593	1.2295	1.0534	1.29845	0.962092	0.6177	Megistotherium osteothlastes	16.8781	16.7521	12.8489	21.0006	0.6614	0.5475	0.698491	0.500043
	T49	Brychotherium+	45.4533	45.0192	38.2889	53.1479	0.9429	0.8146	0.995777	0.743991	0.7651	Metapterodon kaiseri	17.5181	17.3675	13.3294	21.7292	1.0196	0.9739	1.07678	0.889483
	T50	Masrasector+	39.8055	39.339	33.3865	46.258	0.858	0.7436	0.906116	0.679145	0.6681	Metasinopa fraasi	31.656	31.604	28.206	35.1199	0.7608	0.7355	0.803465	0.671747
	T51	Masrasector	36.8087	36.6327	32.0694	40.9772	1.3658	0.9908	1.44239	0.904918	0.3825	Morlodon vellerei	52.5191	52.3951	47.5041	57.5169	1.0451	0.8616	1.10371	0.786917
	T52	M. aegypticum + M. ligabuei	33.3104	33.1513	28.8675	37.4567	0.5772	0.4182	0.609569	0.381951	0.4481	Orienspterodon dahkoensis	40.631	40.5712	37.1046	44.0405	0.8882	0.8048	0.938009	0.735041
	T53	Teratodon+	31.7686	31.0786	24.3025	40.4123	0.6444	0.5295	0.680537	0.483603	0.365	Oxyaenoides bicuspidens	45.3303	45.2734	40.0489	50.4536	0.9211	0.8342	0.972754	0.761892
	T54	Anasinopa + Dissopsalis	27.0841	26.6761	18.7288	35.8791	0.801	0.6913	0.845919	0.631379	0.7249	Oxyaenoides lindgreni	49.6531	49.6208	46.2364	52.8161	1.5784	1.0533	1.66692	0.962001
	T55	Kyawdawia clade+	57.1628	56.9361	50.111	63.6742	1.6472	1.2807	1.73957	1.16969	0.4017	Paratritemnodon indicus	46.2969	46.1801	42.1412	50.1491	0.9966	0.6245	1.05249	0.570369
	T56	Kyawdawia+	50.6623	50.3004	44.4411	57.1838	0.936	0.8406	0.98849	0.767737	0.8601	Paroxyaena spp.	38.4206	38.3756	34.7666	41.8081	2.8037	2.2042	2.96093	2.01314
	T57	Paratritemnodon + Metasinopa	47.9805	47.7182	42.98	52.7135	1.2509	0.93	1.32105	0.849388	0.4978	Parvagula palulae	51.3767	51.0946	45.9446	56.9227	1.0873	0.8871	1.14827	0.810207
	T58	Hyainailouridae	52.9939	52.6314	46.4265	60.1872	2.1853	1.6925	2.30785	1.5458	0.8376	Preregidens langebadrae	52.0276	51.8231	47.0327	57.088	1.3065	1.1878	1.37977	1.08484
	T59	Apterodontinae	43.6144	43.2289	36.7731	50.9551	1.0668	0.9417	1.12663	0.860074	0.9866	Prolimnocyon atavus	51.7444	51.6876	48.2315	55.0716	0.5688	0.4917	0.600698	0.44908
	T60	Apterodon	40.1687	39.8889	34.4824	45.9324	1.2147	0.9143	1.28282	0.835049	0.697	Prolimnocyon chowi	56.1377	56.1239	52.9002	59.0439	0.475	0.232	0.501638	0.21189
	T61	A. langebadreae + A. gaudryi	36.6395	36.3765	31.2411	42.0337	1.152	0.8852	1.2166	0.808472	0.9744	Propterodon tongi	44.4155	44.3651	40.8281	47.8178	0.9887	0.7258	1.04415	0.662888
	T62	Hyainailourinae	49.6529	49.3408	43.5134	55.8848	2.2858	1.6609	2.41399	1.51693	0.8038	Propterodon morrisi	44.4067	44.3588	40.8178	47.7872	1.5496	1.1874	1.6365	1.08448
	T63	Kerberos clade+	46.4382	46.2138	41.1359	51.3313	3.3221	2.2778	3.5084	2.08036	0.9788	Proviverra typica	43.9716	43.8555	39.8123	47.9836	0.8158	0.7506	0.861549	0.685539
	T64	Kerberos+	43.115	42.9569	38.0228	47.8781	0.9645	0.6693	1.01859	0.611286	0.2208	Prototomus minimus	52.8696	52.7891	48.0965	57.784	0.8882	0.7631	0.938009	0.696955
	T65	P. dasyuroides + Metapterodon	38.9173	38.5991	33.5397	44.757	0.8359	0.6999	0.882776	0.639233	0.4299	Prototomus phobos	50.6101	50.4564	44.9715	56.238	1.1736	1.0382	1.23941	0.94821
	T66	Hemipsalodon clade+	44.7124	44.5286	39.8501	49.3479	1.4066	0.7603	1.48548	0.694398	0.1543	“Pterodon” africanus	33.8004	33.7974	30.8718	36.428	0.8892	0.7522	0.939065	0.687
	T67	Hemipsalodon+	42.6738	42.4382	38.0659	47.5045	1.4466	0.9678	1.52772	0.883912	0.3102	Pterodon dasyuroides	35.7147	35.6475	32.1505	39.3121	0.7146	0.5945	0.754674	0.542969
	T68	Akhnatenavus	36.9798	36.8197	32.5815	41.3201	1.4492	1.1884	1.53047	1.08539	0.9916	“Pterodon” phiomensis	33.7986	33.7951	30.8678	36.4236	1.0927	0.8527	1.15398	0.778789
	T69	Paroxyaena+	42.4713	42.3064	37.8101	47.1529	1.1089	0.7052	1.17109	0.644074	0.1878	Pyrocyon strenuus	53.2811	53.127	48.9513	57.6038	1.0237	0.9531	1.08111	0.870486
	T70	"Pterodon"+	39.4155	39.2246	34.4352	44.3695	0.732	0.5535	0.77305	0.505523	0.3475	Quasiapterodon minutus	29.6072	29.6035	26.5392	32.2547	0.9484	0.8802	1.00159	0.803905
	T71	"Pterodon"	37.7888	37.5602	32.972	42.5332	0.9061	0.7001	0.956913	0.639416	0.3094	Quercytherium simplicidens	35.6814	35.6163	32.0525	39.2106	0.8839	0.776	0.933468	0.708737
	T72	Miocene hyainailourine clade	27.315	27.0797	21.088	33.1915	0.784	0.7172	0.827966	0.655034	0.9819	Quercytherium tenebrosum	36.6963	36.4861	32.0963	41.2299	1.3641	1.0737	1.4406	0.980633
	T73	Hyainailouros + Isohyaenodon	23.3858	21.2752	17.4072	29.0862	1.0104	0.7445	1.06706	0.679967	0.5701	Sinopa grangeri	47.8603	47.764	43.8477	51.5102	1.619	1.2163	1.70979	1.11087
	T74	Megistotherium + Leakitherium	21.5785	23.1316	15.708	27.5478	0.6927	0.5728	0.731546	0.52315	0.7039	Sinopa jilinia	44.1178	44.0319	39.8347	48.2779	0.6895	0.6233	0.728166	0.569273
	T75	Tinerhodon+	78.7228	78.252	71.1281	87.1627	0.8985	0.616	0.948887	0.562606	1	Teratodon spp.	17.6664	17.5276	13.5111	21.8995	0.8937	0.8518	0.943818	0.777967
	T76	Altacreodus + Tinerhodon	71.55	71.1072	64.818	78.4345	0.6938	0.6163	0.732708	0.56288	0.8683	Tinerhodon	56.1572	56.1524	53.1197	58.8213	0.7483	0.7221	0.790264	0.659509
	T77	Root	81.8013	81.2141	73.9659	90.1903					1	Thinocyon velox	48.1383	48.0325	44.2681	51.9655	1.2235	0.9533	1.29211	0.870669
	Node code corresponds to Fig 16. Left portion of chart refers to nodes and clades, right portion of chart refers to terminal taxon branch rates and are listed in alphabetical order by taxon. Age expressed in Ma; Youngest and oldeast estimated ages bracket the 95% HPD (highest posterior density); Median relative rate expressed in relative % change/Ma compared to all branch rates; absolute branch r…											Tritemnodon agilis	48.5088	48.4108	44.6202	52.2592	0.8322	0.7692	0.878869	0.702526
