# Supplementary material for: Craniodental and humeral morphology of a new species of Masrasector (Teratodontinae, Hyaenodonta, Placentalia) from the late Eocene of Egypt and locomotor diversity in hyaenodonts
Source: PLoS One. 2017 Apr 19;12(4):e0173527. doi: 10.1371/journal.pone.0173527 (PMC5396875; doi:10.1371/journal.pone.0173527)
Supplement: S4 Table — Each raw measurement for each specimen used in the discriminant function analysis. (CSV) [file pone.0173527.s004.csv]

Specimen #		Name	Locomotion	Locomotion code	AW	TW	CW	MaxAT	MinAT	MaxC	SCW	LatPT	MedPT	MinPT	OFW	OFH	CDW	TDW	MinDT	PTW	MEA
AMNH_146778	1	Ailurus_fulgens_1	Arboreal	1	17.16	5.11	9.68	9.7	6.64	8.8	6.45	7.75	6.46	5.05	6.39	5.51	9.01	9.47	6.34	8.02	149.45
MCZ_52237	2	Ailurus_fulgens_2	Arboreal	1	15.48	5.18	9.32	8.08	5.68	7.74	6.06	7.88	7.94	5.07	6.16	5.77	10.22	9.57	6.91	7.99	172.09
MCZ_64643	3	Ailurus_fulgens_3	Arboreal	1	15.11	5.69	8.28	9.47	7	8.04	5.47	8	6.03	5.03	6.07	5.14	8.99	8.77	5.89	6.29	148.36
AMNH_181	4	Arctictis_binturong_1	Arboreal	1	21.55	9.67	9.41	10.37	5.92	8.51	5.77	10.77	8.37	5.86	12.14	6.6	11.84	11.32	7.13	10.75	168.27
MCZ_5107	5	Arctictis_binturong_2	Arboreal	1	19.95	8.66	10.16	7.88	5.01	8.73	4.17	7.9	7.71	5.56	10	8.78	11.17	10.67	7.44	9.75	148.39
MCZ_35594	6	Arctictis_binturong_3	Arboreal	1	20.43	7.88	10.95	8.91	5.6	9.54	6.71	10.97	6.86	5.43	10.74	6.59	11.19	9.49	6.65	9.86	162.42
MCZ_35899	7	Arctogalidia_trivirgata_1	Arboreal	1	13.68	5.39	6.78	5.71	3.98	5.54	3.79	5.51	4.44	2.87	6.08	3.16	8.17	6.67	4.87	6.74	158.66
MCZ_35915	8	Arctogalidia_trivirgata_2	Arboreal	1	14.63	6.71	7.07	6.78	4.42	5.57	5.61	5.3	5.36	3.69	7.77	2.51	8.96	6.94	4.66	6.77	157.65
MCZ_35927	9	Arctogalidia_trivirgata_3	Arboreal	1	13.83	6.7	6.19	5.83	3.84	5.16	4.79	5.54	4.59	3.21	6.1	3.02	8.25	6.61	4.09	6.65	165.73
MCZ_1091	10	Atilax_paludinosus_1	Terrestrial	3	9.76	3.89	4.39	3.67	5.41	5.15	3.16	3.63	2.77	2.34	4.9	2.87	5.47	6.52	4.44	4.6	161.18
MCZ_8313	11	Atilax_paludinosus_2	Terrestrial	3	10.94	3.18	5.89	7.35	5.12	6.28	3.18	4.94	5.28	3.29	6.24	4.6	8.59	7.4	5.06	7.34	164.24
MCZ_24548	12	Atilax_paludinosus_3	Terrestrial	3	9.57	4.67	4.85	6.65	4.23	5.22	4.78	4.88	4.57	2.73	6.37	5.37	9.14	8	5.35	6.16	155.95
MCZ_38063	13	Atilax_paludinosus_4	Terrestrial	3	10.7	3.79	5.98	6.22	4.54	5.83	3.45	5.25	4.53	3.56	6.33	4.75	8.04	7.52	5.32	6.3	163.18
AMNH_184985	14	Bassaricyon_gabbii_1	Arboreal	1	10.58	4.8	5.71	4.4	3.06	4.5	3.09	4.04	3.89	3.62	4.66	1.83	4.62	4.65	3.76	4.11	155.29
MCZ_42160	15	Bassariscus_astutus_1	Arboreal	1	8.44	3.02	5.32	3.88	2.92	4.59	2.4	4.6	4.12	3.18	4.03	1.51	6.51	5.07	3.72	4.48	165.46
MCZ_42161	16	Bassariscus_astutus_2	Arboreal	1	9.48	4.43	4.72	5.5	3.17	4.29	2.67	4.75	4.18	3.42	4.12	1.96	5.23	5.18	3.65	4.45	154.92
MCZ_42162	17	Bassariscus_astutus_3	Arboreal	1	9.41	3.04	5.11	4.89	3.43	4.24	2.4	5.13	4.18	3.23	4.58	1.24	7.2	5.92	4.07	5.11	154.26
MCZ_51122	18	Canis_latrans_1	Terrestrial	3	21.65	9.15	9.94	16.25	9.87	13.04	5.32	10.75	13.68	6.26	10.81	12.34	20.35	23.16	11.72	10.11	164.66
MCZ_51123	19	Canis_latrans_2	Terrestrial	3	25.42	11.53	11.19	16.37	10.83	14.35	6.12	12.11	13.74	8.84	10.64	15.99	23.53	25	14.29	12.03	161.61
MCZ_51444	20	Canis_latrans_3	Terrestrial	3	21.15	12.66	8.39	16.34	11.29	14.4	5.49	10.86	13.39	7.84	11.38	11.07	21.25	24.99	12.4	12.49	156.15
MCZ_51378	21	Canis_lupus_1	Terrestrial	3	27.28	13.71	12.29	18.88	14.42	18.42	6.71	14.19	17.57	11.72	14.05	16.65	24.86	23.7	16.69	13.45	164
MCZ_56611	22	Canis_lupus_2	Terrestrial	3	33.51	17.84	12.04	20.12	12.93	18.46	8.92	15.89	18.59	12.65	14.12	17.33	29.14	30.25	18.68	13.06	156.31
MCZ_62506	23	Canis_lupus_3	Terrestrial	3	30.79	15.92	14.61	22.38	16.85	20	7.25	16.54	18.09	12.48	14.24	8.21	26.67	29.43	17.08	12.26	164.56
AMNH_51797	24	Civettictis_civetta_1	Terrestrial	3	19.29	8.37	10.89	13.12	8.76	10.49	6.99	9.39	10.86	6.87	8.91	7.83	12.43	14.7	8.25	10.23	156.92
AMNH_51805	25	Civettictis_civetta_2	Terrestrial	3	19.41	8.66	10.45	13.72	7.61	11.05	6.95	10.05	9.81	6.24	9.36	6.1	12.46	14.24	9.02	8.74	151.98
AMNH_216348	26	Civettictis_civetta_3	Terrestrial	3	18.82	7.36	10.78	13.76	8.62	9.8	5.88	9.5	8.55	6.27	8.59	7.25	12.91	13.77	8.31	8.14	151.95
MCZ_37950	27	Civettictis_civetta_4	Terrestrial	3	18.04	7.72	10.23	12.23	7.08	9.48	6.56	9.69	9.06	5.52	9.44	6.35	12.73	15.1	8.71	9.85	151.2
MCZ_5227	28	Crocuta_crocuta_1	Terrestrial	3	37.78	18.37	17.78	23.78	14.58	18.97	8.06	14.06	14.34	10.54	20.69	21.85	21.54	24.14	18.11	16.65	137.75
MCZ_13232	29	Crocuta_crocuta_2	Terrestrial	3	39.56	18.04	21.3	26.77	15.01	21.3	11.96	15.94	15.91	10.22	19.95	19.97	21.2	28.13	17.07	19.44	133.89
MCZ_20968	30	Crocuta_crocuta_3	Terrestrial	3	37.57	24.06	16	24.6	14.53	20.3	13.25	14.46	11.54	10.77	19.55	21.51	24.58	29.55	18.31	18.11	149.89
MCZ_50343	31	Crocuta_crocuta_4	Terrestrial	3	38.47	21.52	15.61	25.8	14.66	20.62	13.73	19.17	15.3	12.67	19.42	21.36	24.98	31.87	18.03	17.6	166.35
AMNH_100463	32	Cryptoprocta_ferox_1	Arboreal	1	16.71	7.48	9.08	8.77	6.22	8.31	5.07	8.53	5.98	5.77	9.43	6.61	10.82	9.47	7.06	9.19	145.76
AMNH_22739	33	Cynictis_penicillata_1	Terrestrial	3	6.19	2.81	2.92	3.71	2.92	3.83	1.68	3.03	4.43	1.89	3.69	3.61	4.38	4.59	2.88	4.63	150.97
AMNH_54095	34	Cynictis_penicillata_2	Terrestrial	3	7.35	3.09	4.25	5.17	3.43	4.3	2.56	4.19	3.1	3.01	3.62	2.95	5.06	5.04	3.35	4.39	134.91
AMNH_90282	35	Cynictis_penicillata_3	Terrestrial	3	7.32	2.99	2.97	4.62	3.35	3.85	2.64	3.57	2.89	2.22	2.78	2.34	4.72	5.15	3.11	3.69	159.22
MCZ_485	36	Eira_barbara_1	Scansorial	2	24.98	8.91	15.41	14.04	9.27	13.6	10.35	14.07	10.34	7.18	13.06	11.86	17.72	16.19	11.08	13.51	126.76
MCZ_15915	37	Eira_barbara_2	Scansorial	2	14.21	4.27	9.24	8.12	5.37	6.79	5.47	6.17	9.14	4.54	3.97	4.63	12.07	7.49	6.22	8.3	139.37
MCZ_30942	38	Eira_barbara_3	Scansorial	2	17.04	6.59	10.38	9.2	5.74	7.09	5.82	7.79	6.53	5.77	9.17	5.08	11.9	10.18	6.92	9.99	144.17
MCZ_5018	39	Eupleres_goudotii_1	Terrestrial	3	10.63	3.71	6.51	6.36	3.96	5.61	4.51	5.48	7.27	4.88	5.35	4.16	8.6	8.3	5.35	5.77	139.52
MCZ_45957	40	Eupleres_goudotii_2	Terrestrial	3	9.11	4.45	4.37	6.28	3.77	4.93	3.59	5.42	4.79	3.92	4.71	3.99	6.89	7.94	5	4.66	148.13
MCZ_45958	41	Eupleres_goudotii_3	Terrestrial	3	8.24	3.82	4.3	5.14	3.27	3.89	3.16	5.78	4.35	3.44	4.15	2.7	6.46	7.31	4.51	4.38	142.95
AMNH_133959	42	Felis_pardalis_1	Terrestrial	3	21.14	9.07	11.92	12.66	8.17	10.45	6.43	10.42	9.98	6.64	8.96	8.65	12.98	14.34	9.13	10.73	145.34
AMNH_95085	43	Felis_wiedii_1	Arboreal	1	12.58	5.66	6.92	8.26	4.95	6.52	4.25	5.8	6.81	4.16	5.48	5.4	8.46	8.92	5.74	6.36	151.37
AMNH_100454	44	Fossa_fossana_1	Terrestrial	3	8.8	3.24	5.49	7.29	4.37	5.16	3.31	4.69	5.89	3.36	3.96	3.62	6.21	6.87	4.54	4.52	136.33
MCZ_5104	45	Fossa_fossana_2	Terrestrial	3	8.32	4.29	4.06	6.24	4.39	5.23	2.58	5	5.35	3.43	4.47	3.6	6.38	6.99	4.95	4.44	128.39
MCZ_28644	46	Fossa_fossana_3	Terrestrial	3	7.97	3.88	4.07	5.82	3.96	4.82	2.36	4.08	3.43	2.88	3.92	3.36	6.13	7.14	4.4	4	145.5
MCZ_29404	47	Fossa_fossana_4	Terrestrial	3	8.42	3.09	4.68	5.73	4.14	5.05	2.46	4.5	5.36	3.5	4	3.33	6.81	6.57	4.44	4.47	143.03
MCZ_45966	48	Fossa_fossana_5	Terrestrial	3	8.65	2.76	5.68	5.14	3.11	4.6	2.46	4.13	4	2.89	4.94	3.76	6.54	6.88	4.44	4.68	129.92
AMNH_82766	49	Galerella_sanguineus_1	Scansorial	2	5.44	1.86	3.64	3.72	2.37	2.94	2.05	3.47	3.66	2.31	3.05	2.48	4	3.64	2.67	3.52	148
AMNH_83362	50	Galerella_sanguineus_2	Scansorial	2	7.16	2.75	3.76	3.95	2.02	3.12	2.02	3.65	3.51	2.21	2.71	3.15	5.35	5.25	3.27	3.79	153.33
AMNH_187750	51	Galerella_sanguineus_3	Scansorial	2	5.1	2.18	2.79	3.95	2.65	3.2	1.57	3.16	3.26	2.28	2.93	3.28	4.75	3.86	2.51	2.96	140.9
AMNH_187725	52	Genetta_genetta_1	Scansorial	2	9.99	3.37	6.31	6.85	3.9	5.08	3.43	4.87	5.17	3.02	4.92	4.37	6.1	6.55	3.93	4.98	139.14
MCZ_19744	53	Genetta_genetta_2	Scansorial	2	10.08	3.26	6.59	5.41	3.56	4.82	2.96	4.96	5.11	3.56	5.41	4.44	7.4	6.54	4.19	5.11	138.71
MCZ_8555	54	Genetta_maculata_1	Scansorial	2	10.12	3.38	6.17	5.02	3.45	4.44	3.95	3.93	5.42	3.36	4.28	3.69	6.26	5.92	3.27	5.63	140
MCZ_14537	55	Genetta_maculata_2	Scansorial	2	9.83	4.38	5.4	6.02	3.21	4.66	3.71	4.17	3.67	2.84	5.21	2.95	6.13	6.3	4.03	4.47	138.4
MCZ_38068	56	Genetta_maculata_3	Scansorial	2	8.63	2.89	5.69	5.04	3.31	4.05	2.42	4.06	4.66	3.37	4.21	3.67	6.68	5.81	3.76	4.83	144.48
AMNH_35054	57	Gulo_gulo_1	Terrestrial	3	20.47	8.09	12.37	12.59	9.51	12.37	9.28	11.86	9.6	7.44	11.89	10.12	16.5	13.68	10.17	10.44	124.89
AMNH_149692	58	Gulo_gulo_2	Terrestrial	3	22.69	8.61	13.72	9.8	8.61	12.58	10.38	12.02	7.78	6.3	11.05	10.05	16.38	12.75	9.47	11.53	132.6
MCZ_48566	59	Gulo_gulo_3	Terrestrial	3	25.02	8.78	16.1	16.11	9.62	13.4	11.59	13.64	9.76	6.66	12.3	11.27	20.51	16.87	11.57	13.64	122.91
MCZ_52977	60	Gulo_gulo_4	Terrestrial	3	27.08	9.38	17.58	13.28	8.84	14.95	10.63	15.05	10.32	9.26	13.69	12.95	21	16.86	11.39	12.83	125.31
AMNH_82778	61	Herpestes_ichneumon_1	Terrestrial	3	9.94	3.95	5.97	7.28	4.65	5.86	2.83	5.4	5.86	3.67	5.85	4.68	8.51	7.31	5.09	6.22	136.85
AMNH_83346	62	Herpestes_ichneumon_2	Terrestrial	3	9.81	4.68	5.21	8.23	5.26	6.25	3.26	5.65	5.08	3.44	6.64	5.09	8.07	8.38	5.71	6.15	138
MCZ_60113	63	Herpestes_ichneumon_3	Terrestrial	3	10	3.57	6.07	7.5	5.24	6.67	2.98	5.09	5.43	3.41	5.64	5.08	8.54	7.67	5.65	5.37	146
MCZ_57136	64	Hyaena_brunnea_1	Terrestrial	3	33.46	13.4	19.91	23.21	13.11	18.15	11.83	13.36	14.64	9.74	18.42	18.42	21.9	21.07	15.39	17.76	115
AMNH_54512	65	Hyaena_hyaena_1	Terrestrial	3	30.52	11.16	19.58	22.18	14.61	18.12	11.47	13.54	13.66	9.23	14.54	17.85	24.29	23.83	15.42	15.42	149.6
AMNH_244436	66	Hyaena_hyaena_2	Terrestrial	3	29.56	10.67	18.45	20.92	13.78	18.67	10.67	13.67	15.25	10.01	13.58	20.87	21.6	23.05	15.27	11.39	137.39
MCZ_62635	67	Lontra_canadensis_1	Semi-aquatic	5	15.26	7.04	8.14	7.31	4.75	7.39	7.54	9.84	6.19	6.35	9.36	3	11.07	9.55	6.73	9.5	146.55
MCZ_64141	68	Lontra_canadensis_2	Semi-aquatic	5	15.66	5.07	10.26	7.34	5.31	8.28	9.22	7.42	7.33	5.3	10.19	8.02	11.32	9.67	7.46	8.98	148.59
MCZ_65855	69	Lontra_canadensis_3	Semi-aquatic	5	14.45	4.01	10.59	6.24	4.94	8.07	9.25	6.34	6.19	4.69	9.97	5.03	11.26	8.97	6.72	8.42	148.48
MCZ_28637	70	Lontra_longicaudus_1	Semi-aquatic	5	13.03	3.43	9.43	6.99	5.04	6.48	7.8	6.48	6.51	4.78	8.53	6.83	10.59	8.44	6.15	7.11	145.21
MCZ_37845	71	Lontra_longicaudus_2	Semi-aquatic	5	13.82	4.23	9.48	7.92	6.63	8.41	7.48	7.81	6.89	5.1	8.47	5.87	12.54	10.31	8.27	8.18	145.88
MCZ_13234	72	Lycaon_pictus_1	Terrestrial	3	23.82	10.19	13.18	15.42	11.71	15.26	8.47	13.04	11.99	9.79	10.36	16.59	16.91	20.08	13.15	9.54	160.34
MCZ_64644	73	Lycaon_pictus_2	Terrestrial	3	25.88	7.63	16.27	20.62	13.72	17.29	9.96	12.82	14.32	8.53	16.29	18.69	22.06	25.33	16.4	12.42	160.61
AMNH_131831	74	Lynx_rufus_1	Terrestrial	3	19.19	7.07	12.11	12.66	8.22	10.96	6.26	11.2	9.93	7.04	9.99	10.72	12.84	13.57	8.48	9.78	130.46
MCZ_62073	75	Lynx_rufus_2	Terrestrial	3	19.34	6.92	12.08	13.1	7.91	11.09	6.48	10.48	10.83	6.26	10.37	13.26	14.88	15.53	9.83	10.22	130.99
MCZ_62074	76	Lynx_rufus_3	Terrestrial	3	15.46	6.17	9.22	9.88	5.8	8.95	5.24	7.5	6.07	4.94	9.63	12.83	11.46	12.25	7.4	9.47	135.3
MCZ_64153	77	Lynx_rufus_4	Terrestrial	3	18.02	7.91	10.11	10.75	6.29	9.32	6.63	9.33	8.12	5.55	9.76	10.31	12.06	13	7.89	9.23	126.57
MCZ_59168	78	Martes_americana_1	Arboreal	1	9.07	3.6	5.68	4.76	3.6	4.78	3.96	5.22	3.6	3.53	6.47	5.19	7.21	5.59	4.51	4.37	140.66
MCZ_60876	79	Martes_americana_2	Arboreal	1	8.1	3.04	5	4.56	3.29	4.37	2.91	4.16	3.74	3.03	4.89	4.21	5.78	5.45	4.06	3.65	141.37
MCZ_60877	80	Martes_americana_3	Arboreal	1	6.47	2.22	4.3	4.16	3.09	3.83	2.75	3.87	2.53	2.4	4.29	3.81	5.12	4.24	3.3	3.83	139.92
AMNH_121554	81	Martes_pennanti_1	Arboreal	1	11.76	4.27	7.36	6.99	4.49	6.4	5	6.26	4.93	4.34	5.6	8.9	8.13	7.26	5	6.18	142.9
MCZ_19953	82	Meles_meles_2	Fossorial	4	16.72	6.06	10.75	9.28	6.37	9.42	9.56	7.85	5.62	5	11.72	11.2	13.24	13.63	9.17	12.56	140.12
MCZ_19955	83	Meles_meles_3	Fossorial	4	14.81	4.61	10.43	9.48	6.6	8.68	9.03	8.07	6.67	5.52	10.1	9.35	12.15	11.45	8.83	8.34	145.68
AMNH_43167	84	Melogale_moschata_1	Scansorial	2	7.99	3.39	4.55	4.51	3.53	4.24	3.68	4.73	4.49	3.51	5.45	4.23	5.48	4.62	3.63	4.85	142.79
AMNH_167834	85	Mephitis_mephitis_1	Terrestrial	3	10.52	4.94	5.4	5.11	3.72	4.83	5.01	4.42	5.59	3.88	6.81	4.7	6.66	6.94	4.77	5.78	158.2
MCZ_61435	86	Mephitis_mephitis_2	Terrestrial	3	9.47	4.63	4.75	3.71	3.14	4.19	4.54	3.96	4.03	3.31	6.2	4.65	5.69	6.46	4.18	5.45	153.39
MCZ_61437	87	Mephitis_mephitis_3	Terrestrial	3	10.83	3.89	6.63	4.99	3.77	5.3	6.32	4.99	5.39	3.7	7.18	4.64	6.92	7.51	4.36	6.7	148.08
MCZ_61440	88	Mephitis_mephitis_4	Terrestrial	3	11.42	3.91	7.36	5.18	3.76	4.89	6.69	5.33	5.64	4.21	7.52	4.58	7.17	7.94	4.98	6.98	157.43
MCZ_5108	89	Mungos_mungo_1	Terrestrial	3	7.7	2.38	5.24	4.9	3.33	4.09	3.66	3.61	3.59	2.63	4.44	3.92	5.21	5.33	3.42	4.49	161.99
AMNH_35440	90	Nandinia_binotata_1	Scansorial	2	11.75	4.87	6.74	5.65	4.18	5.45	5.15	6.51	6.97	4.28	5.19	5.6	6.7	6.35	4.52	5.96	158.5
AMNH_51469	91	Nandinia_binotata_2	Scansorial	2	12.16	5.12	6.87	6.01	4.41	5.56	4.91	6.44	6.01	4.23	6.7	5.89	7.24	6.96	4.58	6.54	156.29
AMNH_55799	92	Nandinia_binotata_3	Scansorial	2	12.79	5.56	7.05	5.41	4.26	5.34	4.56	6.5	4.75	3.85	6.17	5.05	6.56	6.49	3.87	5.85	157.71
MCZ_23192	93	Nandinia_binotata_4	Scansorial	2	13.23	5.42	7.53	5.54	3.74	5.46	4.19	5.87	5.33	3.47	6.71	5.52	7.3	6.15	4.51	6.47	158.03
AMNH_133981	94	Nasua_nasua_1	Scansorial	2	13.59	4.85	8.45	7.6	5.05	6.94	6.23	7.07	6.63	4.85	7.94	7.59	8.92	8.88	5.5	7.17	150.26
AMNH_133984	95	Nasua_nasua_2	Scansorial	2	13	5.3	7.8	7.6	4.4	6.5	6.1	5.93	6.72	4.29	6.42	7.87	9	8.26	5.22	6.59	150.43
MCZ_999	96	Nasua_nasua_3	Scansorial	2	12.82	5.21	7.75	8.67	5.36	6.06	5.92	6.71	6.86	4.36	6.28	6.97	8.93	9.01	5.53	6.29	152.43
MCZ_1000	97	Nasua_nasua_4	Scansorial	2	15.6	5.57	9.9	8.25	4.84	7.31	8.85	6.76	8	5.15	9.28	8.54	9.42	9.67	5.47	7.51	152.49
MCZ_54421	98	Nasua_nasua_5	Scansorial	2	14.68	6.09	8.81	7.56	4.9	6.2	8.12	6.31	7.19	4.96	6.94	6.11	8.4	8.54	5.09	5.93	151.54
AMNH_351890	99	Neovison_vison_1	Semi-aquatic	4	7.38	2.72	4.42	4.98	3.41	4.33	2.21	4.23	4.48	3.15	3.97	3	6.12	4.65	3.43	4.45	146.91
MCZ_61725	100	Neovison_vison_2	Semi-aquatic	4	5.84	2.26	3.25	3.14	2.17	2.61	1.91	3.3	2.07	2.24	3.97	3.75	4.28	3.33	2.66	3.34	152.4
MCZ_61826	101	Neovison_vison_3	Semi-aquatic	4	6.99	2.73	3.67	3.31	2.27	3.68	3.19	3.66	3.42	2.67	4.2	3.42	6.05	4.22	3.33	4.41	145.91
MCZ_61827	102	Neovison_vison_4	Semi-aquatic	4	7.87	2.86	4.95	4.1	2.81	3.98	3	4.48	3.87	3.2	3.9	3.68	5.52	4.71	3.54	4.1	145.82
AMNH_60099	103	Paguma_larvata_1	Arboreal	1	15.1	5.68	8.45	8.23	5.97	7.25	3.72	6.69	6.49	4.5	7.36	6.62	9.83	8.72	6.53	7.59	131.69
AMNH_184969	104	Paguma_larvata_2	Arboreal	1	14.77	6.5	8.35	9.23	5.4	6.92	4.1	8.17	7.6	5.46	8.7	6.04	9.43	8.74	5.72	7.93	153.2
MCZ_24831	105	Paguma_larvata_3	Arboreal	1	13.29	4.79	8.4	7.37	4.79	6.72	4.74	6.82	5.54	4.17	6.6	7.03	9.87	8.2	5.88	6.41	157.53
MCZ_13274	106	Panthera_leo_1	Terrestrial	3	54.72	26.12	29.58	35.43	18.41	29.64	21.01	22.51	20.45	15.34	31.53	28.68	38.83	42	23.65	31.38	123.1
MCZ_20976	107	Panthera_leo_2	Terrestrial	3	48.72	21.91	27.1	25.86	16.15	24.82	14.7	20.7	28.79	12.65	24.4	34.95	30.55	34.92	20.38	28.86	122.2
MCZ_62919	108	Panthera_leo_3	Terrestrial	3	58.24	27.31	30.93	33.53	15.53	30.13	23.19	27.54	23.87	16.6	28.54	31.07	36.79	41.8	22.76	28.81	111.96
AMNH_35190	109	Paradoxurus_hermaphroditus_1	Arboreal	1	13.2	4.85	8.25	6.73	4.33	6.44	5.03	5.36	4.94	4.14	7.3	7.32	8.13	7.58	5.06	7.25	149.19
MCZ_5017	110	Paradoxurus_hermaphroditus_2	Arboreal	1	12.48	5.77	6.98	6.35	4.55	6.21	4.69	7.06	5.52	4.36	7.95	7.54	8.3	8.11	5.39	5.42	158.16
MCZ_12993	111	Paradoxurus_hermaphroditus_3	Arboreal	1	14.59	5.47	8.87	6.73	4.61	5.65	4.49	6.31	5.7	4.78	6.87	7.32	8.35	7.98	5.29	6.56	155.45
MCZ_60521	112	Paradoxurus_hermaphroditus_4	Arboreal	1	15.62	5.7	9.25	7.94	4.51	6.52	6.99	7.23	5.55	3.9	7.45	7.09	8.89	9.28	5.8	6.96	151.81
AMNH_51438	113	Poiana_richardsoni_1	Arboreal	1	6.85	2.71	4.1	4.05	2.47	3.2	1.87	3.57	3.27	2.41	3.23	2.64	4.08	4.27	2.56	3.58	152.51
AMNH_23500	114	Potos_flavus_1	Arboreal	1	14.41	6.42	7.77	5.54	3.88	5.89	4.91	5.82	5.13	4.05	8.45	7.06	7.62	6.6	4.29	6.83	169.79
AMNH_35434	115	Potos_flavus_2	Arboreal	1	13.56	5.97	7.52	4.04	3.18	4.96	4.42	4.88	5.25	3.93	7.41	5.35	6.44	6.12	4.64	7.01	165.35
AMNH_46513	116	Potos_flavus_3	Arboreal	1	14.17	5.77	8.5	6.55	4.83	7.15	7.51	7.16	6.72	5.17	7.743	6.92	9.75	7.07	5.88	8.84	159.25
AMNH_266599	117	Potos_flavus_4	Arboreal	1	14.2	6.41	7.63	6.56	4.88	6.25	5.63	6.34	6.14	4.35	7.89	5.95	8.52	6.86	4.68	7.53	155.81
MCZ_62043	118	Potos_flavus_5	Arboreal	1	14.47	5.66	8.82	5.72	3.95	6.18	6.18	6.84	5.38	4.38	8.01	5.52	8.89	14.16	5.54	7.62	170.33
MCZ_36576	119	Prionodon_linsang_1	Arboreal	1	9.46	4.03	5.13	5.55	3.44	4.71	3.42	4.51	3.34	2.97	6.02	3.22	5.82	6.12	3.89	4.75	136.47
AMNH_147436	120	Procyon_lotor_1	Scansorial	2	15.34	5.34	10.08	9.64	5.93	7.93	8	8.47	9.22	5.85	8.71	10.79	10.27	10.48	6.76	7.42	161.04
MCZ_60126	121	Procyon_lotor_2	Scansorial	2	15.42	5.69	9.64	8.46	5.58	7.23	9.27	9.14	9.81	6.13	8.81	12.52	9.83	10.93	7.52	8.24	155.98
MCZ_61019	122	Procyon_lotor_3	Scansorial	2	15.65	5.57	9.87	8.39	6.19	7.45	7.71	9.13	8.74	5.77	8.08	9.95	10.84	10.31	7.39	8.65	154.88
MCZ_61037	123	Procyon_lotor_4	Scansorial	2	15.49	5.45	10.04	10.07	6.17	8.6	8.17	10.08	9.52	6.74	8.18	10.48	12.22	11.32	7.75	8.08	153.49
AMNH_27768	124	Proteles_cristatus_1	Terrestrial	3	20.35	7.05	13.16	12.78	9.67	12.83	6.92	9.9	11.03	7.7	8.27	14.25	13.46	16.02	9.36	7.36	150.05
AMNH_70261	125	Proteles_cristatus_2	Terrestrial	3	16.07	5.76	9.62	11.01	7.12	10.68	5.26	8.82	7.61	5.33	7.85	14.44	13.56	12.75	8.62	9.9	153.01
MCZ_14554	126	Proteles_cristatus_3	Terrestrial	3	17.14	5.52	11.78	11.86	8.48	11.06	7.11	7.04	8.29	5.85	9.26	15.84	12.94	13.24	8.8	8.82	151.76
MCZ_25405	127	Proteles_cristatus_4	Terrestrial	3	19.89	6.67	12.79	15.01	9.77	12.8	6.99	8.47	8.47	7.5	8.91	19.78	14.78	15.15	10.7	8.77	147.29
AMNH_30190	128	Pteronura_brasiliensis_1	Semi-aquatic	5	19.79	6.24	12.13	9.14	6.92	12.72	9.83	10.45	12.07	7.82	12.96	11.47	15.1	13.54	10.12	12.19	159.03
AMNH_30191	129	Pteronura_brasiliensis_2	Semi-aquatic	5	20.07	9	11.83	10.75	7.9	12.51	10.74	11.36	11.6	7.71	13.52	10.37	14.93	14.28	9.46	14	163.96
AMNH_35637	130	Suricata_suricatta_1	Fossorial	4	6.92	2.57	4.14	3.06	2.09	3.45	2.3	2.94	2.16	2.47	4.86	3.91	4.22	4.7	3.26	3.74	163.36
AMNH_90441	131	Suricata_suricatta_2	Fossorial	4	6.69	2.71	3.94	3.3	2.66	3.45	2.52	3.44	2.83	2.3	3.52	3.64	4.62	4.09	3.3	4.07	165.34
MCZ_5115	132	Suricata_suricatta_3	Fossorial	4	6.88	2.68	4.44	4.25	3.08	3.76	3.31	3.26	3.74	2.36	5.29	4.37	5.24	5.61	3.96	3.95	160.54
AMNH_35695	133	Urocyon_cinereoargenteus_1	Terrestrial	3	11.95	4.13	7.77	9.25	7.08	8.74	4.23	8.22	8.78	5.52	6.15	7.31	9.06	9.94	6.79	6.51	172.66
MCZ_46365	134	Urocyon_cinereoargenteus_2	Terrestrial	3	12.45	3.91	8.14	8.87	6.33	7.73	4.24	6.5	8.84	4.9	5.56	9.15	10.76	11.31	7.52	6.59	166.78
MCZ_64169	135	Urocyon_cinereoargenteus_3	Terrestrial	3	13.13	3.12	10.01	8.59	5.96	7.79	4.97	7.75	8.64	5.44	7.07	7.99	10.23	9.78	6.98	6.31	174.58
MCZ_64709	136	Urocyon_cinereoargenteus_4	Terrestrial	3	12.4	3.29	9.15	8.8	7.02	8.18	4.29	8.13	8	5.45	6.91	9	9.53	11.01	7.12	6.58	164.84
MCZ_56979	137	Ursus_americanus_1	Terrestrial	3	43.29	15.8	27.3	19.65	11	18.32	17.4	17.33	14.46	11.27	22.68	24.57	29.75	25.58	18.41	25.76	138.25
MCZ_59938	138	Ursus_americanus_2	Terrestrial	3	55.06	22.5	32.52	22.64	14.55	21.7	23.86	15.33	17.3	11.29	18.82	32.21	28.81	29.33	18.41	29.23	135.27
MCZ_62920	139	Ursus_americanus_3	Terrestrial	3	51.35	19.4	31.97	19.96	12.34	19.46	20.23	17.86	21.34	13.78	20.66	27.07	27	28.3	18.33	26.93	132.82
MCZ_51517	140	Ursus_arctos_1	Terrestrial	3	66.06	29.38	36.26	29.55	16.21	24.18	26.55	21.64	17.52	13.65	32.39	34.68	32.67	38.31	20.45	32.21	117.44
AMNH_20790	141	Viverra_tangalunga_1	Terrestrial	3	14.13	5.64	8.42	8.43	5.41	6.87	4.44	6.85	7.54	4.62	5.96	6.024	8.41	9.1	5.73	7.21	151.33
AMNH_226805	142	Viverra_tangalunga_2	Terrestrial	3	15.1	6.2	8.9	8.34	5.33	7.22	4.82	6.27	7.62	5.08	7.26	6.27	8.25	10.05	6.05	6.41	133.34
AMNH_57054	143	Viverra_zibetha_1	Terrestrial	3	15.77	7.18	8.47	11.18	7.66	9.65	7.12	9.2	7.28	6.18	8.43	9.2	11.13	12.91	7.88	8.66	137.51
AMNH_113482	144	Viverra_zibetha_2	Terrestrial	3	15.72	5.07	10.86	11.29	6.42	9.2	5.93	8.25	5.76	5.24	9.13	6.78	10.59	11.81	6.86	8.63	127.05
MCZ_35916	145	Viverra_zibetha_3	Terrestrial	3	15	4.04	10.96	8.9	5.6	7.5	6.1	6.61	6.12	4.93	8.64	6.82	11.56	12.53	7.17	8.48	126.18
MCZ_684	146	Viverricula_indica_1	Terrestrial	3	9.97	3.24	6.53	6.67	4.21	5.78	3.9	5.35	4.58	3.64	5.66	4.52	8.8	8.23	5.36	5.24	124.88
MCZ_45984	147	Viverricula_indica_2	Terrestrial	3	8.82	2.9	5.83	6.26	4.26	4.85	2.74	4.5	3.75	3.45	5.46	5.71	6.94	7.45	5.16	4.94	132.32
MCZ_45985	148	Viverricula_indica_3	Terrestrial	3	9.24	3.93	5.09	6.62	4.46	4.92	3.21	4.85	4.07	3.48	5.71	6.11	6.73	7.13	4.77	4.83	128.3
MCZ_45986	149	Viverricula_indica_4	Terrestrial	3	9.05	3.16	5.4	5.87	4	4.59	3.32	4.02	3.65	3.01	5.23	7.1	6.35	6.84	4.73	4.75	109.72
AMNH_131834	150	Vulpes_macrotis_1	Terrestrial	3	9.49	2.86	6.28	7.2	5.1	6.58	3.27	5.18	6.08	4.7	4.75	5.34	7.63	8.69	5.73	5.03	152.23
MCZ_30158	151	Vulpes_macrotis_2	Terrestrial	3	8.7	3.66	5.04	6.26	4.64	5.7	2.53	5.71	6.33	4.46	4.8	6.22	7.2	7.83	5.46	4.71	165.55
AMNH_90109	152	Vulpes_vulpes_fulva_1	Terrestrial	3	10.97	4.24	6.86	8.69	6.19	8.23	5.2	7.09	7.14	5.59	5.67	10.53	9.61	11.13	7.01	5.83	170.48
MCZ_327	153	Vulpes_vulpes_1	Terrestrial	3	10.78	3.6	7.13	9.7	6.17	8.22	4.27	7.42	8.88	5.94	5.52	6.15	10.76	11.57	7.63	6.57	166.35
MCZ_360	154	Vulpes_vulpes_2	Terrestrial	3	13.48	3.42	9.32	9.6	6.67	9.07	5.03	8.41	7.87	5.9	6.35	6.89	10.84	11.47	8.03	6.67	167.4
MCZ_59167	155	Vulpes_vulpes_3	Terrestrial	3	13.65	5.76	7.97	9.91	6.88	9.16	4.08	8.78	7.86	6.03	6.84	10.67	10.53	11.8	8.04	6.09	164.67
BMNH UB20577	158	Megistotherium_osteothalastes	?	6	60.21	16.4	37.041	27.28	17.16	22.79	29.46	23.23	31.67	19.07	40.2	38.25	35.75	32.65	23.92	24.72	150.58
NHM M85318	159	Apterodon_langebadreae	?	6	27.33	11.44	15.89	14.96	10.47	12.69	11.97	11.51	15.17	8.95	18.98	13.3	15.81	18.16	10.83	16.18	165.75
AMNH_1381	160	Hyaenodon_horridus_1	?	6	27.68	12.08	14.06	22.93	15.82	19.64	11.42	15.51	18.41	12.7	18.33	17.05	20.89	21.78	15.8	16.62	145.26
AMNH_12155	161	Limnocyon_verus_1	?	6	14.94	5.41	9.33	7.98	5.83	7.67	9.63	8.91	10.22	7.61	9.85	11.81	11.05	10.19	6.35	8.54	167.31
AMNH_11533	162	Sinopa_sp.	?	6	14.92	5.86	9.32	10.69	7.04	7.27	7.38	7.97	9.75	5.67	8.85	7.62	9.35	10.03	6.75	7.14	165.71
AMNH_16821	163	Tritemnodon_hians_1	?	6	19.06	8.3	10.62	7.25	7.1	8.1	8.34	9.17	11.77	7.75	12.08	10.21	11.64	11.49	8.28	11.19	164.13
AMNH_15515	164	Arfia_shoshoniensis_1	?	6	10.57	5.97	4.08	10.24	7.29	9.08	4.41	8.31	9.1	6.85	6.8	6.08	10.74	10.76	7.62	8.24	141.12
BMNH_M9257	165	Apterodon_macrognathus	?	6	38.36	14.59	22.94	25.53	17.88	22.47	23.77	20.28	24.48	14.5	20.23	13.18	23.77	29.4	16.21	26.18	161.19
BMNH_M8440B	166	Apterodon_macrognathus	?	6	34.95	12.59	22.58	16.72	13.7	16.07	17.72	16.19	16.01	10.12	19.38	11.52	22.17	24.89	12.54	21.99	159.02
BMNH_M8886	167	Pterodon_africanus	?	6	41.04	19.12	21.46	30.28	18.71	23.04	14.51	22.23	31.46	18.6	27.37	17.58	26.86	30.1	20.2	23.11	162.8
DPC 10831	168	L-41_1_Mas	?	6	10.59	5.08	4.77	4.69	4.34	3.71	5	3.91	3.8	2.3	5.84	2.83	4.99	6.91	4.22	6.94	159.23
DPC 11670	169	L-41_2_Mas	?	6	9.22	4.48	4.54	6.43	6.66	5.57	5.66	3.95	4.93	3.5	5.47	3.13	6.11	6.06	5.36	6.42	163.61
DPC 15436	170	L-41_3_Mas	?	6	9.79	4.9	4.79	4.95	5.2	4.95	4.69	4.61	5.47	3.43	5.55	2.81	5.51	6.54	4.62	5.23	161.48
