# Supplementary material for: Craniodental and humeral morphology of a new species of Masrasector (Teratodontinae, Hyaenodonta, Placentalia) from the late Eocene of Egypt and locomotor diversity in hyaenodonts
Source: PLoS One. 2017 Apr 19;12(4):e0173527. doi: 10.1371/journal.pone.0173527 (PMC5396875; doi:10.1371/journal.pone.0173527)
Supplement: S5 Table — The discriminant function scores for each specimen in the analysis performed in SPSS and the likely locomotor classification for each specimen. (XLSX) [file pone.0173527.s005.xlsx]

## Sheet: DFA Results
S5 Table. Discriminant function analysis (DFA) results
Species	Specimen ID	Specimen Code	Assigned Locomotion	Predicted Locomotion	DFA1	DFA2	DFA3	DFA4	Arboreal Probability	Fossorial Probability	Scansorial Probability	Semiaquatic Probability	Terrestrial Probability
Masrasector nananubis	DPC 10831	L-41 1 Mas	?	Terrestrial	-2.44923	-1.18388	-2.70687	-1.13946	0.00503	0	0.00012	0	0.99485
Masrasector nananubis	DPC 11670	L-41 2 Mas	?	Terrestrial	-3.52107	-2.41432	-1.7758	-1.42428	0.00077	0	0	0	0.99923
Masrasector nananubis	DPC 15436	L-41 3 Mas	?	Terrestrial	-1.35222	-0.19565	-1.48572	-0.82508	0.0448	0	0.00459	0	0.9506
Apterodon langebadreae	NHM M85318	Apterodon langebadreae	?	Scansorial	1.04078	0.04208	0.77022	-1.70864	0.19997	0	0.43536	0.27665	0.08801
Apterodon macrognathus	BMNH M8440B	Apterodon macrognathus	?	Terrestrial	0.31177	0.09897	-0.10032	-0.16211	0.28555	0	0.34086	0.00119	0.37239
Apterodon macrognathus	BMNH M9257	Apterodon macrognathus	?	Terrestrial	-0.53098	0.11558	1.47468	0.71061	0.0039	0	0.21214	6e-05	0.7839
Arfia shoshoniensis	AMNH 15515	Arfia shoshoniensis	?	Terrestrial	-3.34525	-1.60055	3.08755	4.8569	0	0	4e-05	0	0.99996
Hyaenodon horridus	AMNH 1381	Hyaenodon horridus	?	Terrestrial	-1.43606	-1.08603	1.05471	0.74892	0.00148	0	0.00401	0	0.99451
Limnocyon verus	AMNH 12155	Limnocyon verus	?	Scansorial	1.76577	1.38174	3.8498	0.38584	0	0	0.99847	0.00147	6e-05
Pterodon africanus	BMNH M8886	“Pterodon” africanus	?	Terrestrial	-0.85374	0.42595	1.16733	0.51804	0.00276	0	0.13064	0	0.8666
Sinopa sp.	AMNH 11533	Sinopa sp.	?	Scansorial	1.66686	2.01133	0.86954	-1.46974	0.01226	0	0.96675	0.01995	0.00104
Tritemnodon hians	AMNH 16821	Tritemnodon hians	?	Scansorial	1.09843	0.08891	1.16982	-0.68058	0.06884	0	0.58887	0.2801	0.06219
Ailurus fulgens	AMNH 146778	1	Arboreal	Arboreal	0.78201	0.64859	-1.77923	0.14931	0.8186	0	0.16852	0	0.01288
Ailurus fulgens	MCZ 64643	3	Arboreal	Arboreal	1.06512	0.61312	-1.23385	1.51726	0.8985	0	0.08477	0	0.01673
Ailurus fulgens	MCZ 52237	2	Arboreal	Arboreal	1.04216	-0.7655	-0.0558	-0.98868	0.53272	0	0.0978	0.29567	0.0738
Arctictis binturong	AMNH 181	4	Arboreal	Arboreal	2.48764	0.18369	-2.53734	1.34635	0.99841	0	0.00158	0	0
Arctictis binturong	MCZ 35594	6	Arboreal	Arboreal	3.22757	-1.17477	-1.95561	1.50041	0.99983	0	2e-05	0.00015	0
Arctictis binturong	MCZ 5107	5	Arboreal	Arboreal	1.63411	-0.50669	-1.51601	0.33865	0.97018	0	0.02755	0.00124	0.00104
Arctogalidia trivirgata	MCZ 35899	7	Arboreal	Arboreal	2.5911	-1.15162	-3.13681	0.7084	0.99936	0	0.00064	0	0
Arctogalidia trivirgata	MCZ 35927	9	Arboreal	Arboreal	3.43711	0.78366	-2.3605	1.27453	0.99905	0	0.0009	5e-05	0
Arctogalidia trivirgata	MCZ 35915	8	Arboreal	Arboreal	2.91357	0.24864	-1.30293	2.32058	0.99932	0	0.00021	0.00047	0
Atilax paludinosus	MCZ 1091	10	Terrestrial	Terrestrial	-2.4557	-0.82946	-1.39346	0.17602	0.00044	0	0.00013	0	0.99943
Atilax paludinosus	MCZ 38063	13	Terrestrial	Arboreal	0.23803	-1.55999	-0.67113	-1.13174	0.68566	0	0.01346	0.03367	0.26721
Atilax paludinosus	MCZ 8313	11	Terrestrial	Arboreal	0.53445	-0.67347	-0.59883	-0.13767	0.69379	0	0.10622	0.00432	0.19566
Atilax paludinosus	MCZ 24548	12	Terrestrial	Terrestrial	-1.01912	-0.28684	1.24041	-1.02608	0.02257	0	0.03601	0.00011	0.9413
Bassaricyon gabbii	AMNH 184985	14	Arboreal	Arboreal	1.99869	-1.19877	-2.51589	0.77105	0.99859	0	0.00138	2e-05	2e-05
Bassariscus astutus	MCZ 42161	16	Arboreal	Arboreal	2.17342	2.15665	-1.42861	-0.34618	0.64466	0	0.35081	0.00448	5e-05
Bassariscus astutus	MCZ 42160	15	Arboreal	Arboreal	2.35373	-1.19226	-1.18154	1.24771	0.99238	0	0.00044	0.00712	6e-05
Bassariscus astutus	MCZ 42162	17	Arboreal	Arboreal	2.21227	0.58261	-0.05876	2.33011	0.911	0	0.02256	0.06462	0.00181
Canis latrans	MCZ 51444	20	Terrestrial	Terrestrial	-3.1488	0.18577	-0.54971	1.32253	0	0	2e-05	0	0.99997
Canis latrans	MCZ 51122	18	Terrestrial	Terrestrial	-1.98385	1.86189	0.02857	0.0542	0.00068	0	0.00239	0	0.99693
Canis latrans	MCZ 51123	19	Terrestrial	Terrestrial	-2.4456	0.31589	-0.48573	0.20856	0.0002	0	0.0003	0	0.9995
Canis lupus	MCZ 62506	23	Terrestrial	Terrestrial	-1.36682	-0.28175	-2.06436	1.90242	0.00388	0	0.00165	0	0.99447
Canis lupus	MCZ 56611	22	Terrestrial	Terrestrial	-1.25078	0.44465	-1.22395	1.17789	0.00433	0	0.00554	0	0.99014
Canis lupus	MCZ 51378	21	Terrestrial	Terrestrial	-1.55553	-0.77663	0.27455	0.11365	0.00317	0	0.00288	0	0.99394
Civettictis civetta	AMNH 51805	25	Terrestrial	Arboreal	-0.0765	0.09997	-1.01101	-0.47604	0.42648	0	0.14933	1e-05	0.42418
Civettictis civetta	MCZ 37950	27	Terrestrial	Terrestrial	-1.66017	0.26054	-0.41883	-1.21699	0.01753	0	0.00218	0	0.98029
Civettictis civetta	AMNH 51797	24	Terrestrial	Terrestrial	-1.95637	1.98485	1.14271	-0.51245	0.00121	0	0.01862	0	0.98017
Civettictis civetta	AMNH 216348	26	Terrestrial	Arboreal	-0.4444	2.00669	-1.15168	-1.04183	0.50318	0	0.0855	0	0.41133
Crocuta crocuta	MCZ 5227	28	Terrestrial	Terrestrial	-2.42779	-0.53115	-1.03063	-0.52206	0.00121	0	0.00015	0	0.99864
Crocuta crocuta	MCZ 20968	30	Terrestrial	Terrestrial	-2.62668	-0.55527	-0.97659	-1.68197	0.00545	0	3e-05	0	0.99451
Crocuta crocuta	MCZ 13232	29	Terrestrial	Terrestrial	-2.82236	0.64184	-0.60777	-1.16876	0.00125	0	4e-05	0	0.99871
Crocuta crocuta	MCZ 50343	31	Terrestrial	Terrestrial	-2.29052	0.12186	-0.30333	-0.50561	0.00117	0	0.00047	0	0.99836
Cryptoprocta ferox	AMNH 100463	32	Arboreal	Arboreal	1.39896	-1.26339	-1.9577	-0.19972	0.98515	0	0.0127	0.00087	0.00128
Cynictis penicillata	AMNH 90282	35	Terrestrial	Terrestrial	-0.7581	0.59026	-0.67748	0.98123	0.01681	0	0.03417	0	0.94902
Cynictis penicillata	AMNH 54095	34	Terrestrial	Terrestrial	-0.83768	-0.321	-0.24364	0.58148	0.01617	0	0.01859	0	0.96524
Cynictis penicillata	AMNH 22739	33	Terrestrial	Terrestrial	-1.29806	-0.15084	1.28561	0.91394	0.00066	0	0.02609	0	0.97325
Eira barbara	MCZ 485	36	Scansorial	Scansorial	0.04303	1.25445	0.646	-0.45141	0.0424	0	0.6957	0.00011	0.2618
Eira barbara	MCZ 30942	38	Scansorial	Scansorial	1.07763	0.76596	-0.5916	-1.00619	0.45175	0	0.51545	0.0121	0.0207
Eira barbara	MCZ 15915	37	Scansorial	Scansorial	1.58731	2.56249	1.99173	0.53601	0.00015	0	0.99741	0.00213	0.00031
Eupleres goudotii	MCZ 45957	40	Terrestrial	Terrestrial	-0.98038	-0.02014	0.62326	-0.36882	0.01378	0	0.03722	0	0.949
Eupleres goudotii	MCZ 5018	39	Terrestrial	Scansorial	0.13638	1.03565	2.99341	0.54207	4e-05	0	0.98637	0.00085	0.01274
Eupleres goudotii	MCZ 45958	41	Terrestrial	Terrestrial	-0.30977	0.64793	0.96776	-0.23876	0.02163	0	0.40243	8e-05	0.57586
Felis pardalis	AMNH 133959	42	Terrestrial	Terrestrial	-0.9246	1.29959	-1.12955	-0.93233	0.14716	0	0.0277	0	0.82514
Felis wiedii	AMNH 95085	43	Arboreal	Terrestrial	-0.27187	0.92678	-0.35565	-1.23441	0.27772	0	0.17836	2e-05	0.5439
Fossa fossana	MCZ 28644	46	Terrestrial	Terrestrial	-1.90506	-1.02133	-0.8899	-0.37105	0.00466	0	0.00054	0	0.9948
Fossa fossana	MCZ 45966	48	Terrestrial	Terrestrial	-1.58192	-0.84742	-0.14889	-0.35302	0.00719	0	0.00187	0	0.99094
Fossa fossana	MCZ 5104	45	Terrestrial	Terrestrial	-2.53387	-0.26147	0.40761	0.89741	4e-05	0	0.00046	0	0.9995
Fossa fossana	MCZ 29404	47	Terrestrial	Terrestrial	-0.96878	0.37377	0.93469	1.0266	0.00133	0	0.05673	0	0.94195
Fossa fossana	AMNH 100454	44	Terrestrial	Terrestrial	-1.43028	1.92871	0.66023	-0.60648	0.00616	0	0.03743	0	0.95641
Galerella sanguineus	AMNH 83362	50	Scansorial	Scansorial	0.22848	0.61032	0.85521	-0.00146	0.03951	0	0.66206	0.00142	0.297
Galerella sanguineus	AMNH 187750	51	Scansorial	Scansorial	0.09463	1.89321	2.11337	1.56413	0.00011	0	0.94158	1e-05	0.0583
Galerella sanguineus	AMNH 82766	49	Scansorial	Scansorial	0.57274	1.12386	1.96116	-0.87137	0.00297	0	0.96958	0.00463	0.02281
Genetta genetta	AMNH 187725	52	Scansorial	Scansorial	0.31414	2.11304	-0.39349	-0.67258	0.28792	0	0.60391	2e-05	0.10815
Genetta genetta	MCZ 19744	53	Scansorial	Scansorial	0.96482	1.04841	0.30264	0.19264	0.10189	0	0.84956	0.0042	0.04435
Genetta maculata	MCZ 14537	55	Scansorial	Arboreal	0.3183	-0.63986	-0.92997	0.27767	0.6579	0	0.08534	0.00011	0.25665
Genetta maculata	MCZ 8555	54	Scansorial	Scansorial	0.61568	2.50339	1.38237	1.20492	0.00113	0	0.97627	1e-05	0.02258
Genetta maculata	MCZ 38068	56	Scansorial	Scansorial	0.80665	1.76731	0.85001	-0.58562	0.01792	0	0.96219	0.00182	0.01807
Gulo gulo	MCZ 48566	59	Terrestrial	Terrestrial	-0.29917	0.82908	0.72679	0.57608	0.01267	0	0.34334	0	0.64399
Gulo gulo	AMNH 35054	57	Terrestrial	Terrestrial	-0.50612	0.24083	1.23567	0.84785	0.00432	0	0.18803	1e-05	0.80763
Gulo gulo	MCZ 52977	60	Terrestrial	Terrestrial	0.59334	-0.1562	0.38548	1.74751	0.22361	0	0.15716	0.0034	0.61584
Gulo gulo	AMNH 149692	58	Terrestrial	Terrestrial	0.34542	-0.16048	0.48735	1.13113	0.12042	0	0.21684	0.00231	0.66043
Herpestes ichneumon	MCZ 60113	63	Terrestrial	Terrestrial	-1.25741	-0.85977	0.23562	0.07208	0.00782	0	0.00498	0	0.9872
Herpestes ichneumon	AMNH 83346	62	Terrestrial	Terrestrial	-1.92267	0.03885	1.10357	-0.6093	0.00221	0	0.00677	0	0.99102
Herpestes ichneumon	AMNH 82778	61	Terrestrial	Terrestrial	-0.6763	0.59064	1.73344	1.01545	0.00088	0	0.33046	0	0.66866
Hyaena brunnea	MCZ 57136	64	Terrestrial	Terrestrial	-2.49572	-0.0095	-0.46985	1.36968	2e-05	0	0.00016	0	0.99982
Hyaena hyaena	AMNH 54512	65	Terrestrial	Terrestrial	-2.39174	0.03563	-1.69911	-0.00135	0.00064	0	0.00018	0	0.99918
Hyaena hyaena	AMNH 244436	66	Terrestrial	Terrestrial	-2.61492	1.168	0.10452	1.38445	1e-05	0	0.00026	0	0.99973
Lontra canadensis	MCZ 62635	67	Semiaquatic	Semiaquatic	1.61241	-2.01222	2.04155	3.40125	1e-05	0	0	0.99999	0
Lontra canadensis	MCZ 65855	69	Semiaquatic	Semiaquatic	1.04571	-3.75982	2.69761	2.44669	0	0	0	1	0
Lontra canadensis	MCZ 64141	68	Semiaquatic	Semiaquatic	0.15204	-2.63792	2.07759	0.33154	0.00039	0	0	0.99809	0.00152
Lontra longicaudus	MCZ 37845	71	Semiaquatic	Semiaquatic	0.14788	-2.28533	1.38573	-0.36887	0.01375	0	0.00015	0.95198	0.03412
Lontra longicaudus	MCZ 28637	70	Semiaquatic	Semiaquatic	1.51751	-0.74973	3.16463	0.73467	0.00017	0	0.00712	0.99145	0.00125
Lycaon pictus	MCZ 13234	72	Terrestrial	Terrestrial	-2.09768	0.51274	-1.671	0.91117	0.00037	0	0.00038	0	0.99925
Lycaon pictus	MCZ 64644	73	Terrestrial	Terrestrial	-2.66338	-0.59994	-0.45191	-0.77382	0.00099	0	9e-05	0	0.99892
Lynx rufus	AMNH 131831	74	Terrestrial	Scansorial	-0.06576	1.55943	-0.05012	0.00808	0.08608	0	0.51315	0	0.40077
Lynx rufus	MCZ 62074	76	Terrestrial	Terrestrial	-1.11398	-0.81388	0.16192	-0.65898	0.02668	0	0.00651	0	0.96681
Lynx rufus	MCZ 64153	77	Terrestrial	Terrestrial	-0.97101	0.30619	-0.36287	0.44685	0.01132	0	0.02388	0	0.9648
Lynx rufus	MCZ 62073	75	Terrestrial	Terrestrial	-1.22027	0.91008	0.69045	-0.71412	0.01051	0	0.04692	0	0.94257
Martes americana	MCZ 60877	80	Arboreal	Scansorial	0.47857	-1.45708	-0.41745	-0.54333	0.69981	0	0.02154	0.06196	0.21669
Martes americana	MCZ 60876	79	Arboreal	Scansorial	0.36865	-0.52939	-0.34371	-0.88045	0.55475	0	0.12923	0.01336	0.30265
Martes americana	MCZ 59168	78	Arboreal	Semiaquatic	1.95418	-2.17515	0.12678	0.44145	0.22509	0	9e-05	0.7738	0.00102
Martes pennanti	AMNH 121554	81	Arboreal	Scansorial	1.6635	0.82421	1.06204	-0.40514	0.02662	0	0.84758	0.11998	0.00583
Meles meles	MCZ 19953	82	Fossorial	Fossorial	-2.17663	-3.73095	1.23934	-1.67688	0	0.99999	0	0	1e-05
Meles meles	MCZ 19955	83	Fossorial	Fossorial	-0.47895	-3.13483	1.44109	-1.6005	0.0002	0.98715	0	0.01233	0.00032
Melogale moschata	AMNH 43167	84	Scansorial	Terrestrial	1.52161	-0.31877	1.86656	0.44124	0.00747	0	0.06468	0.91928	0.00857
Mephitis mephitis	AMNH 167834	85	Terrestrial	Terrestrial	0.4022	-0.30625	1.04598	-1.10475	0.1532	0	0.29392	0.16996	0.38291
Mephitis mephitis	MCZ 61440	88	Terrestrial	Terrestrial	0.06927	-0.66992	1.18027	-1.51104	0.16073	0	0.08881	0.16931	0.58115
Mephitis mephitis	MCZ 61437	87	Terrestrial	Terrestrial	-0.57789	-0.8587	1.26576	0.64467	0.01071	0	0.03429	0.00109	0.95391
Mephitis mephitis	MCZ 61435	86	Terrestrial	Terrestrial	-1.10988	-1.47704	-0.14981	-0.88572	0.05381	0	0.00197	2e-05	0.9442
Mungos mungo	MCZ 5108	89	Terrestrial	Scansorial	0.50446	-0.45749	-0.11751	-2.11123	0.56819	0	0.07383	0.14483	0.21315
Nandinia binotata	MCZ 23192	93	Scansorial	Scansorial	3.19375	0.50202	-1.77055	-1.12406	0.73144	0	0.23803	0.03053	0
Nandinia binotata	AMNH 51469	91	Scansorial	Scansorial	1.86315	0.88674	0.41501	-0.62002	0.0873	0	0.78406	0.12555	0.00309
Nandinia binotata	AMNH 35440	90	Scansorial	Scansorial	1.81693	1.93391	1.12036	-0.68216	0.00473	0	0.97827	0.0164	0.00059
Nandinia binotata	AMNH 55799	92	Scansorial	Scansorial	2.84756	1.71323	-1.21773	-0.03635	0.66963	0	0.30071	0.02965	1e-05
Nasua nasua	AMNH 133981	94	Scansorial	Scansorial	2.09023	0.60521	1.34222	-0.3635	0.021	0	0.75744	0.21879	0.00277
Nasua nasua	AMNH 133984	95	Scansorial	Scansorial	1.67351	0.99325	1.40629	-0.65451	0.00894	0	0.92776	0.05983	0.00348
Nasua nasua	MCZ 54421	98	Scansorial	Scansorial	3.21884	2.32409	2.50085	-0.17574	2e-05	0	0.99934	0.00063	0
Nasua nasua	MCZ 999	96	Scansorial	Scansorial	2.50664	2.6307	1.66685	-1.72676	0.00032	0	0.99846	0.0012	2e-05
Nasua nasua	MCZ 1000	97	Scansorial	Scansorial	2.26982	1.51412	2.74322	-0.32322	6e-05	0	0.99738	0.00248	9e-05
Neovison vison	MCZ 61725	100	Semiaquatic	Scansorial	2.284	-1.12742	-0.67533	-0.75548	0.7935	0	0.02076	0.18471	0.00104
Neovison vison	AMNH 351890	99	Semiaquatic	Semiaquatic	1.95068	0.63278	0.95855	0.9271	0.06718	0	0.38218	0.54513	0.00551
Neovison vison	MCZ 61827	102	Semiaquatic	Semiaquatic	2.2589	-0.22814	1.02663	0.05501	0.08388	0	0.1116	0.80153	0.00298
Neovison vison	MCZ 61826	101	Semiaquatic	Semiaquatic	1.90129	-2.50313	1.85595	1.77288	0.00015	0	0	0.99985	1e-05
Paguma larvata	AMNH 60099	103	Arboreal	Terrestrial	-0.33789	0.13172	-1.76022	0.07719	0.41216	0	0.09879	0	0.48905
Paguma larvata	MCZ 24831	105	Arboreal	Scansorial	2.0314	-0.56061	-0.96481	-1.21077	0.75723	0	0.1008	0.14036	0.00161
Paguma larvata	AMNH 184969	104	Arboreal	Scansorial	2.37391	1.47464	-1.61575	0.0832	0.82863	0	0.16896	0.00239	2e-05
Panthera leo	MCZ 62919	108	Terrestrial	Terrestrial	-1.81521	1.53172	-0.97916	2.42263	3e-05	0	0.00024	0	0.99973
Panthera leo	MCZ 13274	106	Terrestrial	Terrestrial	-2.75453	-0.3468	-1.19291	1.54651	1e-05	0	4e-05	0	0.99995
Panthera leo	MCZ 20976	107	Terrestrial	Terrestrial	-2.45938	2.66623	0.31243	0.34411	8e-05	0	0.0005	0	0.99942
Paradoxurus hermaphroditus	MCZ 12993	111	Arboreal	Scansorial	2.2219	1.36392	-1.50469	-1.56806	0.48667	0	0.45057	0.06267	9e-05
Paradoxurus hermaphroditus	MCZ 60521	112	Arboreal	Scansorial	1.54325	0.68321	-1.30583	-1.52564	0.63495	0	0.33328	0.02964	0.00212
Paradoxurus hermaphroditus	AMNH 35190	109	Arboreal	Scansorial	1.03253	-0.99302	-0.3605	-0.9189	0.68159	0	0.0566	0.20292	0.05889
Paradoxurus hermaphroditus	MCZ 5017	110	Arboreal	Semiaquatic	2.71786	-0.4017	0.32353	-0.33102	0.43244	0	0.11218	0.45431	0.00107
Poiana richardsoni	AMNH 51438	113	Arboreal	Scansorial	1.39878	1.08102	-1.26133	-0.23088	0.65991	0	0.33677	0.00072	0.0026
Potos flavus	AMNH 35434	115	Arboreal	Scansorial	2.77321	-1.52775	-2.16313	-1.2157	0.98254	0	0.00958	0.00786	2e-05
Potos flavus	AMNH 23500	114	Arboreal	Scansorial	4.16596	-0.16637	-1.60559	-0.19249	0.98931	0	0.00914	0.00155	0
Potos flavus	AMNH 266599	117	Arboreal	Scansorial	2.62289	0.54744	-0.96487	0.54643	0.899	0	0.07429	0.02664	6e-05
Potos flavus	AMNH 46513	116	Arboreal	Semiaquatic	2.11919	-2.01025	0.61663	0.06399	0.12758	0	0.00021	0.87095	0.00126
Potos flavus	MCZ 62043	118	Arboreal	Terrestrial	-0.57918	0.30553	-1.61401	-1.17558	0.41321	0	0.04542	0	0.54137
Prionodon linsang	MCZ 36576	119	Arboreal	Scansorial	0.65244	-1.13277	-1.49482	0.53486	0.94087	0	0.02008	6e-05	0.039
Procyon lotor	MCZ 61019	122	Scansorial	Scansorial	0.66019	0.66256	1.00113	-1.52859	0.08954	0	0.75452	0.04749	0.10845
Procyon lotor	AMNH 147436	120	Scansorial	Scansorial	1.26925	1.76827	1.4018	-1.48756	0.00583	0	0.98246	0.00853	0.00319
Procyon lotor	MCZ 61037	123	Scansorial	Scansorial	1.48942	0.78409	2.17184	-0.62786	0.00194	0	0.95671	0.0371	0.00425
Procyon lotor	MCZ 60126	121	Scansorial	Scansorial	0.48108	1.3797	3.31792	-1.3016	6e-05	0	0.99819	0.00015	0.00161
Proteles cristatus	MCZ 25405	127	Terrestrial	Terrestrial	-1.81681	0.58706	-0.2874	0.52222	0.00063	0	0.00247	0	0.99691
Proteles cristatus	MCZ 14554	126	Terrestrial	Terrestrial	-2.26799	0.15721	0.12772	0.10165	0.00034	0	0.00092	0	0.99874
Proteles cristatus	AMNH 70261	125	Terrestrial	Terrestrial	-1.71793	-0.37701	0.52992	1.11883	0.00028	0	0.00283	0	0.99689
Proteles cristatus	AMNH 27768	124	Terrestrial	Terrestrial	-1.79138	2.52767	-0.58699	1.85612	6e-05	0	0.0005	0	0.99943
Pteronura brasiliensis	AMNH 30190	128	Semiaquatic	Terrestrial	1.4549	-3.87071	2.49575	1.42735	0	0	0	1	0
Pteronura brasiliensis	AMNH 30191	129	Semiaquatic	Terrestrial	0.65062	-2.71169	1.11282	0.32578	0.00531	0	0	0.99213	0.00255
Suricata suricatta	AMNH 90441	131	Fossorial	Fossorial	0.1535	-2.50638	-0.91092	-2.31516	0.00346	0.99387	0	0.00174	0.00093
Suricata suricatta	AMNH 35637	130	Fossorial	Fossorial	0.72185	-4.03553	-0.65169	-1.68567	0.00023	0.99858	0	0.00118	1e-05
Suricata suricatta	MCZ 5115	132	Fossorial	Fossorial	-0.88672	-1.96154	0.36722	-3.23008	0.00048	0.9986	0	0.00013	0.00079
Urocyon cinereoargenteus	MCZ 46365	134	Terrestrial	Terrestrial	-2.62737	-0.01929	-0.0555	-0.51159	0.00051	0	0.00021	0	0.99928
Urocyon cinereoargenteus	MCZ 64169	135	Terrestrial	Scansorial	0.44283	0.11846	0.03259	-0.77851	0.33405	0	0.38533	0.01038	0.27024
Urocyon cinereoargenteus	MCZ 64709	136	Terrestrial	Terrestrial	-1.7784	0.72053	-0.29545	-0.69161	0.00545	0	0.00267	0	0.99187
Urocyon cinereoargenteus	AMNH 35695	133	Terrestrial	Terrestrial	-1.2739	0.50181	-0.27296	-0.07851	0.0081	0	0.01339	0	0.9785
Ursus americanus	MCZ 56979	137	Terrestrial	Scansorial	0.01376	-2.02931	-0.18536	-1.28594	0.45572	1e-05	0.00277	0.16023	0.38127
Ursus americanus	MCZ 62920	139	Terrestrial	Terrestrial	0.00733	0.36619	0.23298	-0.84849	0.17177	0	0.31848	0.001	0.50876
Ursus americanus	MCZ 59938	138	Terrestrial	Terrestrial	-0.61037	0.04222	0.50519	-0.90723	0.05884	0	0.07566	8e-05	0.86542
Ursus arctos	MCZ 51517	140	Terrestrial	Terrestrial	-0.40571	1.34771	-0.77897	0.14826	0.12398	0	0.17335	0	0.70267
Viverra tangalunga	AMNH 226805	142	Terrestrial	Terrestrial	-0.91434	1.65367	-1.85649	-0.03917	0.15261	0	0.02716	0	0.82022
Viverra tangalunga	AMNH 20790	141	Terrestrial	Terrestrial	-0.60419	1.03517	-1.03212	-0.72307	0.21029	0	0.0792	0	0.71051
Viverra zibetha	AMNH 113482	144	Terrestrial	Terrestrial	-0.09971	-0.87751	-0.92142	0.45725	0.36045	0	0.04202	1e-05	0.59753
Viverra zibetha	AMNH 57054	143	Terrestrial	Terrestrial	-2.27027	-0.32325	0.0315	0.22212	0.00034	0	0.00062	0	0.99904
Viverra zibetha	MCZ 35916	145	Terrestrial	Terrestrial	-1.82184	-0.65658	0.67194	-0.58289	0.00397	0	0.00229	0	0.99374
Viverricula indica	MCZ 45985	148	Terrestrial	Terrestrial	-0.98806	0.31541	-0.54493	0.1203	0.01907	0	0.02325	0	0.95768
Viverricula indica	MCZ 45984	147	Terrestrial	Terrestrial	-1.53637	-1.3247	-0.22676	-1.42733	0.03774	0	0.00062	0	0.96164
Viverricula indica	MCZ 45986	149	Terrestrial	Terrestrial	-2.49325	0.62156	-0.15804	-0.50848	0.00062	0	0.00033	0	0.99905
Viverricula indica	MCZ 684	146	Terrestrial	Terrestrial	-0.87557	-1.07437	0.31064	0.75137	0.01137	0	0.00672	0	0.9819
Vulpes macrotis	MCZ 30158	151	Terrestrial	Terrestrial	-0.87326	0.24719	0.47348	1.89222	0.00098	0	0.01636	0	0.98266
Vulpes macrotis	AMNH 131834	150	Terrestrial	Terrestrial	-2.60035	-0.30958	-0.05909	1.52942	1e-05	0	0.00015	0	0.99984
Vulpes vulpes	MCZ 360	154	Terrestrial	Terrestrial	-0.64743	-1.57748	-1.15921	1.69559	0.07187	0	0.00232	0	0.92582
Vulpes vulpes	MCZ 59167	155	Terrestrial	Terrestrial	-0.8029	-0.18438	-1.50786	0.63674	0.06532	0	0.02255	0	0.91213
Vulpes vulpes	MCZ 327	153	Terrestrial	Terrestrial	-1.94452	-0.897	0.91906	2.17156	3e-05	0	0.00059	0	0.99938
Vulpes vulpes fulva	AMNH 90109	152	Terrestrial	Terrestrial	-2.53413	-0.05542	0.43038	-0.59527	0.00073	0	0.00048	0	0.99879
