# Supplementary material for: Craniodental and humeral morphology of a new species of Masrasector (Teratodontinae, Hyaenodonta, Placentalia) from the late Eocene of Egypt and locomotor diversity in hyaenodonts
Source: PLoS One. 2017 Apr 19;12(4):e0173527. doi: 10.1371/journal.pone.0173527 (PMC5396875; doi:10.1371/journal.pone.0173527)
Supplement: S1 Dataset — The character-taxon matrix used in this analysis, formatted in the phylogenetics program Mesquite. (NEX) [file pone.0173527.s006.nex]

#NEXUS
[written Fri Jan 13 18:48:47 EST 2017 by Mesquite  version 3.10 (build 765) at Matthews-MacBook-Pro-3.local/127.0.0.1]

BEGIN TAXA;
	DIMENSIONS NTAX=78;
	TAXLABELS
		Maelestes_gobiensis Altacreodus Akhnatenavus_leptognathus Akhnatenavus_nefertiticyon Allopterodon_torvidus Anasinopa_leakeyi Apterodon_gaudryi Apterodon_langebadrae Apterodon_macrognathus Arfia_gingerichi Arfia_shoshoniensis Arfia_opisthotoma Boualitomus Boritia_duffaudi Brychotherium_ephalmos Cynohyaenodon Dissopsalis_pyroclasticus Eoproviverra Eurotherium_matthesi Eurotherium_theriodis Furodon Galecyon_chronius Galecyon_mordax Galecyon_morloi Galecyon_peregrinus Gazinocyon_vulpeculus Glibzegdouia Hemipsalodon Hyaenodon_horridus Hyaenodon_ErgiliynDzo Hyaenodon_minor Hyaenodon_neimongoliensis Hyainailouros_sulzeri Indohyaenodon Isohyaenodon_pilgrimi Kerberos Koholia Kyawdawia Lahimia Leakitherium_hiwegi Lesmesodon Limnocyon_verus Leonhardtina_gracilis Masrasector_aegypticum Masrasector_ligabuei Matthodon_tritens Megistotherium Metapterodon Metasinopa_osborni Morlodon Orienspterodon_dahkoensis Oxyaenoides_bicuspidens Oxyaenoides_lindgreni Paratritemnodon Paroxyaena_sp Parvagula_palulae Preregidens_langebadrae Prolimnocyon_atavus Prolimnocyon_chowi Propterodon_tongi Propterodon_morrisi Proviverra Prototomus_minimus Prototomus_phobos Pterodon_africanus Pterodon_dasyuroides Pterodon_phiomensis Pyrocyon_strenuus Quasiapterodon Quercytherium_simplicidens Quercytherium_tenebrosum Sinopa_grangeri Sinopa_jilinia Teratodon Thinocyon Tinerhodon Tritemnodon_agilis Masrasector_nananubis 
	;

END;


BEGIN CHARACTERS;
	DIMENSIONS  NCHAR=134;
	FORMAT DATATYPE = STANDARD GAP = - MISSING = ? SYMBOLS = "  0 1 2 3";
	CHARSTATELABELS 
		1 First_mental_foramen_position /  inferior_to_p1 inferior_to_p2, 2 Second_mental_foramen_position_ /  inferior_to_p3 inferior_to_p4, 3 p1_presence /  present absent, 4 p1_root_number /  two_roots one_root, 5 p2_talonid_mesiodistal_length /  absent_to_short elongate_with_distinct_inflection_separating_postprotocristid_from_talonid, 6 p2_to_p3_relative_mesiodistal_length /  p2_shorter_than_p3 p2_as_long_or_longer_than_p3, 7 p3_inclination_ /  'perpendicular to horizontal ramus, tooth forms isosceles triangle in buccal view' 'tooth inclines distally, preprotocristid mesially convex', 8 p3_buccolingual_width_relative_to_mesiodistal_length /  width_33%_of_length width_50%_of_length width_more_than_50%_of_length, 9 p3_paraconid_morphology_ /  absent_or_small developed_with_distinct_postparacristid, 10 p3_talonid_mesiodistal_length /  'short, cusp-like' 'long, distinct inflection separating postprotocristid from talonid', 11 p3_entoconid /  absent present, 12 p3_to_p4_relative_mesiodistal_length /  p3_shorter_than_p4 p3_as_long_or_longer_than_p4, 13 p4_inclination /  perpendicular_to_horizontal_ramus_tooth_forms_isosceles_triangle_in_buccal_view 'tooth inclines distally, preprotocristid mesially convex', 14 p4_paraconid_morphology /  present_but_poorly_developed paraconid_well_developed paraconid_indistinct_to_absent, 15 p4_metaconid_ /  absent 'present, usually weakly developed or ridge-like', 16 p4_entoconid /  absent present, 17 p4_hypoconid_height /  'short, less than 33% of protoconid height' 'tall, more than 33% protoconid height', 18 p4_talonid_basin /  buccolingually_compressed_and_shallow buccolingually_wide_and_deep absent, 19 p4_precingulid_and_postcingulid /  absent present, 20 p4_relative_height /  mesiodistally_longer_than_height mesiodistally_shorter_than_height mesiodistal_length_and_height_subequal, 21 p4_height_relative_to_molars /  Shorter_than_all_molars Taller_than_m1_only Taller_than_m2, 22 p5_presence_ /  present_ absent, 23 m1_and_m2_entoconid_morphology /  'well-developed or bulbous' entoconid_reduced_and_crestiform_with_visble_apex undifferentiated_entocristid, 24 'm1 and m2 talonid depth (mod from postfossid)' /  deep_ shallow, 25 m2_entocristid_ /  parallels_hypocristid 'present, stops before metaconid (lower than hypocristid)' weak_ridge_or_absent, 26 m3_entocrisitd_ /  parallels_hypocristid 'present, stops before metaconid (lower than hypocristid)' weak_ridge_or_absent, 27 m1_and_m2_talonid_buccolingual_width /  'narrow, less than 80% width of trigonid' 'wide, greater than 80% trigonid', 28 m1_mesiodistal_length_relative_to_m2 /  m1_subequal_or_longer_than_m2 m1_length_less_than_m2, 29 'm1-m3 trigonid height relative to talonid' /  'trigonid tall on all molars, talonid less than 50% of trigonid height' 'trigonid low on all molars, talonid more than 50% of trigonid height' Trigonid_low_on_M1_and_M2, 30 'm3 postprotocristid distal extent (buccal view)' /  postprotocristid_slopes_mesial_to_distal postprotocristid_perpendicular_to_alveolus 'postprotocristid slopes distal to mesial (overhangs talonid)', 31 m2_cristid_obliqua_orientation_relative_to_mesiodistal_axis /  'lingual to buccal trend (mesial to distal)' parallel_to_mesiodistal_axis buccal_to_lingual_trend, 32 m2_and_m3_paraconid_position /  Directly_mesial_to_protoconid_15_degrees 'slightly lingual 15.1 - 35 degrees' stong_lingual_position_35.1_to_60_degrees, 33 'm3 postparacristid mesial to distal trend (buccal view, carnassial "V")' /  'steep slope to preprotocristid (acute angle with preprotocristid)' 'shallow slope to preprotocristid (approximately 90 degrees with preprotocristid)' forms_an_obtuse_angle_with_preprotocristid, 34 m2_and_m3_paraconid_height_relative_to_protoconid /  paraconid_significantly_shorter_than_protoconid paraconid_slightly_shorter_than_protoconid paraconid_and_protoconid_subequal_in_height, 35 'm3 postparacristid to premetacristid (lingual view)' /  postparacristid_shorter_than_premetacristid postparacristid_subequal_to_premetacristid postparacristid_longer_than_premetacristid, 36 'm3 postparacristid to preprotocristid (buccal view)' /  'postparacristid much shorter than preprotocrisid (30%)' postparacristid_half_length_of_preprotocristid postparacristid_more_than_half_preparacristid_length Subequal, 37 m2_and_m3_metaconid_shape /  Conate_and_connects_to_paraconid_base 'conate, but separated from paraconid' fold_or_ridge absent, 38 'm1 metaconid height (lingual view)' /  taller_than_paraconid_ subequal_to_paraconid_ shorter_than_paraconid_shorter_or_absent, 39 'm2 metaconid height (lingual view)' /  taller_than_paraconid_ subequal_to_paraconid_ shorter_than_paraconid_or_absent, 40 'm3 metaconid height (lingual view)' /  taller_than_paraconid_ subequal_to_paraconid shorter_than_paraconid_or_absent, 41 m2_mesiodistal_length_to_m3_length /  m2_shorter_than_m3 m2_subequal_to_m3 m2_longer_than_m3 m3_absent, 42 'm2 talonid length (% of tooth)' /  '>40%' '40%-30%' '29%-21%' '<20%', 43 'm3 talonid length (% of tooth)' /  '>40%' '40%-30%' '29%-21%' '<20%', 44 m3_talonid_ /  'present, bears hypoconid and hypoconulid' 'present, only one distinct cusp' absent, 45 m2_buccal_talonid_margin /  steep_slope_distal_to_mesial shallow_slope_distal_to_mesial parallel_to_alveolus slopes_mesial_to_distal, 46 m3_buccal_talonid_margin /  steep_slope_distal_to_mesial shallow_slope_distal_to_mesial parallel_to_alveolus slopes_mesial_to_distal, 47 'm1-m3 ectocingulid' /  weakly_expressed_to_absent distinct_, 48 'm1-m3 postcingulid' /  absent_ present, 49 'm1-m3 ectocingulid to postcingulid connection' /  separated fused, 50 m3_talonid_buccolingual_width_relative_to_m2_talonid_width /  equal narrower, 51 Mandible_inflection_anterior_to_angular_process /  present absent, 52 Angular_process_morphology /  Distinct_process_with_medial_inflection 'gently curved process in-line with mandibular corpus' ventral_infleciton, 53 Mandibular_condyle_position /  superior_to_m3_alveolus directly_distal_to_m3_alveolus inferior_to_m3_alveolus, 54 Coronoid_process_shape /  'Tall, anterior and posterior slopes similar' 'Tall, posterior slope concave' low_and_rounded, 55 Anterior_coronoid_angle_relative_to_horizontal_ramus /  'near vertical, 90 to 100 degrees' 'slight posterior inclination, 100 to 110 degrees' 'strong posterior inclination, greater than 110 degrees', 56 Massenteric_fossa_depth /  'Deeply excavated with stong anterior angle and inferior margin well-defined' 'rounded anterior margin, little inferior definition' deep_fossa_but_poorly_defined_inferior_margin, 57 Upper_incisor_count /  4_or_more 3_or_fewer, 58 'lateral-most upper incisor' /  'Incisiform (similar to mesial incisor)' 'Caniniform (similar to canine)', 59 P3_lobe_of_the_protocone /  absent present_but_small protocone_well_developed_and_individuated_, 60 P3_root_number /  two_roots three_roots, 61 P3_contact_with_P4_parastyle /  P3_contacts_or_aligned_with_P4_parastyle P3_framed_by_P4_parastyle, 62 P4_parastyle_ /  distinct_ very_reduced_to_absent, 63 P4_protocone_alignment /  aligned_transversely_with_paracone protocone_shifted_mesially_relative_to_paracone, 64 P4_protocone_morphology /  bulbous_and_distinct_from_the_paracone 'weak separation from paracone - shelf to cingulum-like', 65 'P4 postmetacrista (=metastylar blade)' /  short elongate, 66 P4_metastyle_contact_with_M1 /  P4_metastyle_braced_buccally_by_M1_parastyle P4_metastyle_contacts_mesial_aspect_of_M1_parastyle, 67 M1_and_M2_postmetacrista_curvature /  straight_with_carnassial_notch postmetacrista_arcuate_no_carnassial_notch_, 68 M1_and_M2_postmetacrista_length /  short_with_caranssial_blade_shorter_than_the_parametacrista 'intermediate - subequal to slightly longer than parametacrista' 'elongate - greater than 1.5x length of parametacrista', 69 M1_mesiodistal_length_relative_to_M2 /  M1_subequal_or_longer_than_M2 M1_shorter_than_M2, 70 M1_and_M2_premetaconule_crista_ /  present_ absent, 71 M1_and_M2_conules /  metaconule_and_paraconule_present only_paraconule_present metaconule_and_paraconule_absent, 72 M1_and_M2_precingulum_and_postcingulum_ /  absent present, 73 M1_and_M2_precingulum_and_postcingulum_connection /  separated_ fused_lingually, 74 M1_and_M2_protocone_morphology /  'triangular, mesial and distal margins angled' parallel_mesial_and_distal_margins, 75 M1_and_M2_protocone_position_relative_to_paracone_and_meatcone /  centered mesially_shifted, 76 M1_and_M2_metacone_mesiodistal_length_relative_to_paracone /  shorter subequal longer, 77 M1_and_M2_metacone_coronal_cross_section /  circular 'ovoid - slightly compressed buccolingually' 'ellipsoid - strong buccolingual compression', 78 M2_paracone_compression /  'Conical, rounded base' 'ovoid (slight buccolingual compression)' 'ellipsoid (strong buccolingual compression)', 79 M1_and_M2_paracone_and_metacone_separation /  separated_to_base fused_between_base_and_half_of_height Almost_completely_fused, 80 M1_and_M2_paracone_height_ /  paracone_taller_than_metacone paracone_as_tall_as_metacone paracone_shorter_than_metacone, 81 M1_and_M2_protocone_height /  'Lower than paracone/metacone separation' 'Same height as paracone/matacone separation' 'subequal height to paracone/metacone cusps', 82 M2_parastyle_morphology /  absent_ 'Present, shelf-like' Present_and_distinct_cusp, 83 M1_parastyle_compared_to_M2 /  M1_parastyle_relatively_shorter_than_M2_parastyle parastyles_on_M1_and_M2_similar, 84 M1_and_M2_buccal_cingulum /  Absent Weak_ridge_along_metastyle_base Prominent_shelf_forms_shallow_basin_between_metastyle_and_cingulum, 85 M2_ectoflexus /  Strong_indentation_ 'weak - slight curve' 'absent, straight', 86 Ectoflexus_depth_on_M1_and_M2 /  M1_ecoflexus_shallower_than_M2 Same_relative_depth_between_M1_and_M2 'M2 lacks metastyle (no ectoflexus)', 87 M3_metacone_ /  present absent, 88 Nuchal_crest_morphology_ /  medial_to_lateral_trend_from_apex_to_mastoid 'dorsal, lateral margin tapers medially with thin connection to exoccipital' 'lateral margins trend medially, very weak ridge connects to exoccipital', 89 Facial_wing_of_the_lacrimal /  'Extensive (larger then orbit diameter)' 'Moderate (slightly longer than orbit diameter)' 'Reduced (Shorter than orbit diameter)', 90 'Foramen rotundum size (Polly) Rotundum is anteromedial to ovale' /  Slighly_larger_than_foramen_ovale much_larger_than_foramen_ovale, 91 Palatal_rugosity_or_torus_at_distal_margin_of_palate /  'Well-expressed' smooth, 92 Zygomatic_arch_contact /  Short_contact_between_zygomatic_and_squamosal_ Extensive_contact_between_zygomatic_and_squamosal, 93 Superior_squamosal_morphology /  Superior_and_inferior_margins_parallel 'Torsion along superior margin (Apterodon)', 94 Foramen_ovale_orientation_ /  Anterior_orientation_ Palatal_orientation, 95 Exoccipital_condyle_position_ /  'Tall, lateral placement around foramen magnum ' Ventral_placment_around_foramen_magnum, 96 Notch_between_occipital_condyles /  'Ring-like with no rostral excavation' 'Rounded indentation with condyles meeting medially below foramen magnum (Apterodon)' 'Deep excavation with occipital "processes" following notch (Hyaenodon)', 97 Postmandibular_process /  Vertical_orientation_ Strong_anterior_curavture_, 98 Posterior_orbital_process /  'Present, strong expression ' 'Present, weak with frontal "peaked"' absent, 99 Frontal_furrow_ /  'absent, indistinct ' 'present, well defined ', 100 Palatatine_and_pterygoid_medial_contact /  Parallel_posterior_to_palatine_torus Palatines_trend_medially_or_partially_fused fused_entire_length, 101 Pterygoid_size /  'Broad, ventral projection and anteriorly extensive' 'Short anterior extent, trends medially ', 102 Frontoparietal_suture_in_dorsal_view /  Steep_constriction Dorsal_skull_not_waisted_to_suture, 103 'Lateral expansion of the mastoid process (Sol? et al., 2015)' /  Projects_laterally_to_midpoint_of_mandibular_fossa Projects_further_laterally_than_mandibular_fossa, 104 'Mastoido-parocccipital apophysis' /  Short_tubercle 'Well-defined process, prong-like', 105 'Process at maxilla/jugal junction (Sol? et al., 2015)' /  present absent, 106 'Squamosal constriction in dorsal view (Sol? et al., 2015)' /  'present, squamosal does not extend laterally' 'absent, squamosal expanded laterally', 107 Squamosal_ventral_projection /  same_transverse_plane_with_petrosal_ ventral_to_petrosal_, 108 Posterior_braincase_ /  broad_lateral_expansion narrow, 109 'Subarcuate fossa morphology (Polly, 1996)' /  'cup-shaped (Pterodon)' 'shallow and horseshoe-shaped (Hyaenodon)', 110 'Bridge of the stylomastoid foramen primitivum (Polly, 1996)' /  absent_or_slender robust roffed_over_with_secondary_stylomastoid_foramen, 111 Mastoid_sinus_lateral_to_foramen_stylomastoid_primitivum /  absent present, 112 Ridge_of_bone_dividing_posterior_petrosal_sinus_from_foramen_stylomastoid_primitivum /  present reduced_to_absent, 113 'Posterior petrosal sinus (Char. 43, Polly, 1996)' /  absent small greatly_inflated, 114 'Humerus cross-section above brachial flange(Polly)' /  Triangular rounded, 115 Brachial_flange_expression /  medium enlarged reduced, 116 Entepicondylar_foramen /  'present, rounded' 'present, elongate' absent, 117 Medial_epicondyle /  'large (bulbous) ' 'reduced, elongate', 118 Capitulum_morphology /  'rounded, clearly separated ' cylindrical_, 119 Greater_tubercle_of_the_humerus /  'Prominent, taller than humeral head' subequal_to_heght_of_humeral_head, 120 Proximal_trochlear_notch_orientation /  Lateral_position_on_shaft medial_position_on_shaft, 121 'Radial notch orientation (Polly)' /  Curved_and_faces_latterally flattened_and_faces_anteriorly, 122 Olecranon_process_length /  Longer_than_trochlear_notch subequal_or_shorter_than_trochlear_notch, 123 Olecranon_process_orientation_ /  Projects_medially Projects_ventrally_, 124 Third_trochanter_of_femur /  Large small, 125 Astragalar_foramen /  large reduced, 126 Astragalar_condyles /  Divded_by_shallow_depression 'Divided by well-defined fossa', 127 Astragalar_condyle_orientation /  Oblique_relative_to_astragalar_neck Parallel_to_astragalar_neck, 128 Astragalar_head /  Horizontal_orientation_ Slight_vertical_orientation_, 129 Sustentacular_facet /  Clearly_separated_from_astragalar_head Grades_into_articulation_of_astragalar_head, 130 Sustentacular_facet_placement /  plantar_astragalar_neck medial_astragalar_neck, 131 Peroneal_tubercle_tubercle /  Distinct_and_separated_from_cuboid_facet Part_of_a_flange_that_grades_to_cuboid_facet, 132 Cuboid_facet_inclination_ /  Perpendicular_to_calaneal_neck Plantar_inclination_, 133 Calcaneal_neck_trend /  Dorsal_and_plantar_margins_parallel Tapers_proximally_to_calcaneal_tuberosity, 134 Astragular_facet_angle /  Oblique_orientation_to_calcaneal_neck Parallels_calcaneal_neck ; 
	MATRIX
	Maelestes_gobiensis         110101010000000000002000001001020000000000000000000000000000?00(0 1)0?0000010000000012020000??1?0?12020?0?0010???????101111???????????????
	Cimolestes                  (0 1)(0 1)0(0 1)0011000010(0 1)(0 1)0002110100100002000000001000000000??01120?(0 1)(0 1)000101000001000100001112000???????????????????????????????????????????????
	Akhnatenavus_leptognathus   0001?1000100020000101121220100110022322203310011001???12??????????????????????????????????????????????????????????????????????????????
	Akhnatenavus_nefertiticyon  000111110100020000121121?2010011102232220331?0010?1???12??00?0101001112111112020020110121???1?0??11101?01101??????????????????????????
	Allopterodon_torvidus       00001101101101010010010000110001102100111110221101???????000001011021101101110120202000?1?0??????10101?????0??????????????????????????
	Anasinopa_leakeyi           00000002010000011110111001111001012302220010101001111121??10?01001011100?0121012110111????????????????????????????????????????????????
	Apterodon_gaudryi           ?????01200001200001021111?0110110020212211?02?111?????11??????????001020?011101011?111????????????????????????????????????????????????
	Apterodon_langebadrae       0001001101001200011021111101100100202?22101021111111???1?????000000010011011101011111112??????01?????????????????002001000010000011111
	Apterodon_macrognathus      000100110000110000102121111100010020322211112111111111210110010100001110?011001011110112010110011202011111010101200100000?0?0000011111
	Arfia_gingerichi            ??????11000011000000110011112101101100010000111111????????10?0100?111001101210011111110???????????????????????????????????????????????
	Arfia_shoshoniensis         0001001100001100000011001111200110010?1000001011110???????10001001111001101210021101210??????????????????????????0001???????0000??0000
	Arfia_opisthotoma           0001000200000100000011000011200110??0?100000111111????????100010011110011012100211?12?0??????????????????????????000101?????0000??0000
	Boualitomus                 111?001001001101000211110001000100??0?1?1100110001000?02??????????????????????????????????????????????????????????????????????????????
	Boritia_duffaudi            0000?111011010011102011000100001101200101110110001??0112??????????????????????????????????????????????????????????????????????????????
	Brychotherium_ephalmos      00000102?00001011012112111110001112212220110110101??1011?1?0?01001011000?01221110102111?1?0??????1?1????1?????????????????????????????
	Cynohyaenodon               00000102111011010010110000110201201200111110111000001112??10001001011100?01220120211110010010012000100001000?1001?????????????????????
	Dissopsalis_pyroclasticus   000100?20000010111002110111112012123122221312210010???????100110010111?0?112211201?12?1???????????????????????????????????????????????
	Eoproviverra                ?????????????????????10011110001000000000???000001????????????????01?000?011100012?200????????????????????????????????????????????????
	Eurotherium_matthesi        10001111111111010110111011110100112210110110121111001110?0110010110211011012211202011010200?011200100?01??0??0?00???????????1001000000
	Eurotherium_theriodis       ?000111211011101011011101111010011221?110210221111????10??110010110211?11012211212?11??0200?011201111001?001?0?00000111???????????????
	Furodon                     0001?1?????01001100011200101010111230?220010001001111?02????????0?02?100?111221011?11?0???????????????????????????????????????????????
	Galecyon_chronius           00010011010110001002112000100001002001122100111001011122??1001101100000110111010021111??????????????????????10????????????????????????
	Galecyon_mordax             0001111101011(0 1)00100201?100100001002010?220101110010???12??????????00??0110111?1002?11?????????????????????????????????????????????????
	Galecyon_morloi             ????????????01001000011000100001001001112110111001???????????0101?00?0011011101002?11?????????????????????????????????????????????????
	Galecyon_peregrinus         ?0????110101(0 1)2001000011000100001002000122100110101????????????????????????????????????????????????????????????????????????????????????
	Gazinocyon_vulpeculus       0001100?00?10000011011100011000100?1001?1000111101??0112??00011010020001101111100111110?1???????????????????????112????110001011011110
	Glibzegdouia                ??????????????????????101?1110010122011200?01?1000????????????????0111???0110001?1?21?????????????????????????????????????????????????
	Hemipsalodon                0001?01100001000101021212201001100223?22022100000111??120110010011021120?010202002011102??0?100??111010011010101??????????????????????
	Hyaenodon_horridus          0000111001011200100121212?0102102222322203320300010222201011010011021120?0122222001021102010011200121001001012112120110011111111000000
	Hyaenodon_ErgiliynDzo       0001111101001200101221212?01021022223?2203313300011222201010000011021120?01222220010211020100112001210010010?21??02?111????1??????????
	Hyaenodon_minor             0001110011011200101021212?010210222232220332031001022220?011000011021120?012222200102110201?011200121001?00012112??????????11101000000
	Hyaenodon_neimongoliensis   ?00?111101001000100021212?010210222232220332030001???????????00110021120?01222220(0 1)1021????????????????????????????????????????????????
	Hyainailouros_sulzeri       ?001?0110100020000022121220?0021112232220331130001????21??11??0000021120?1112020021011???????????????????????????00110?1101??010111111
	Indohyaenodon               0001?0??00000001001??11011110011002101?2010011111011??????11001011011?11101102??0202100?1?????????0?????1??????????????0010???????0000
	Isohyaenodon_pilgrimi       00011111000011000012112112010121112332220331121001112121??????????02???????12?20?2?11?????????????????????????????????????????????????
	Kerberos                    0100?1120100100010102121220101111022322203211100011110120111000000021120?111112001?1101200011001111101?11101?????????????????000011111
	Koholia                     ?????????????????????????????????????????1???????????????????1011?0211?0?111112002??1?????????????????????????????????????????????????
	Kyawdawia                   0?01?0??000000010010112001110111102202?2010011111011??110?00010100011111101011111202110??????????????????????????001??1???????????????
	Lahimia                     111???????????????????11110100010021022211100100010???????????????????????????????????????????????????????????????????????????????????
	Leakitherium_hiwegi         ??001012010112001012?121220100211123322203211101011???11?????0001002112111122120021111?2?????????????????1???????????????????00011???1
	Lesmesodon                  0000?????????????????100001000?100??000??00???100?0001?210????????011??????11102?20200?02???0????10??????000??????????1??1??????????0?
	Limnocyon_verus             0000010100000000001201100?110?01?0??000?31??1?110?001002001000101101000100101110110212?02?0000121011001000001????011001000001101000000
	Leonhardtina_gracilis       00001011111110010100?1000011010111220?2211101111110?1112??(0 1)0?0101?0210011012221202010000?????????11?????????1???????????????0000000000
	Masrasector_aegypticum      ?0?????10101?????????11011111001?1??0222100011???10???01??????????????????????????????????????????????????????????????????????????????
	Masrasector_ligabuei        ????????0????????????????1??10?111230??2??00?1100?????????????????01?1?10?121?1112?2??????????????????????????????????????????????????
	Matthodon_tritens           10011012111011010100110121100220212212121220111101101122??10?????????????????????????????????????01??????????????011?1????????????????
	Megistotherium              ????????????0200101211212?01002111233?22033?1?000???????11?10?0??00?1?????1?????????1??200?1100111120100010101011?21?1??????010011????
	Metapterodon                111?00020000010100001121??010011102332221232130001????1???00110110021120?11110200211211???0???????????????????????????????????????????
	Metasinopa_osborni          000101010001010101101110101100111123022221201111101?1111??????????0110?11?111?1011?21?????????????????????????????????????????????????
	Morlodon                    0000000110000001000011000?11000100?00000?1?00?000?????????00?01001011101011110220202000???????????????????????????????????????????????
	Orienspterodon_dahkoensis   000110010100120111021110111100111022322202201111101????1???0001000021??0??111?2002?11?????????????????????????????????????????????????
	Oxyaenoides_bicuspidens     00011011110010011000112111010210202132221221101001122120???0??????020110?0122012020100???????????????????????????0011?1????0??????0100
	Oxyaenoides_lindgreni       0000??10110010011000?1210000021010213?221221111001????2???????????02??????122012?1?11?????????????????????????????????????????????????
	Paratritemnodon             0001?001000110010010111000110111012302?210101111101???11??00?10100011101001111101201101???????????????????????????????????????????????
	Paroxyaena_sp               ?00????????002001010112122011011112232220131120001????121?2?00000002111(0 1)00122110010110??110?????120101??1?01??????????????????????????
	Parvagula_palulae           000011?1?10101010100010000100?01?0??00??2??0??000?000102??????????????????????????????????????????????????????????????????????????????
	Preregidens_langebadrae     000000?????0110?0100111000100101202111122110000001????1???????????????????????????????????????????????????????????????????????????????
	Prolimnocyon_atavus         000001010000000001120100111100010021001221201011010???12?????01001010001101010111102121?????????????????????1100001100100000?00?000000
	Prolimnocyon_chowi          ?????????????????????100111100010?2100?22110111101????1???????????01?0011012101111?21?????????????????????????????????????????????????
	Propterodon_tongi           00001111111100001010212122010210222222220331100001????10??????????????????????????????????????????????????????????????????????????????
	Propterodon_morrisi         00011111101110001012212122010210212211120221110001021110????00?001021100?0122?22000121??????????????????????????1?????????????????????
	Proviverra                  00000100101100010011110000110001100200001110111101001?02??00001001011100?0111000121200002?0???12?101?1?????0????0?????????????????????
	Prototomus_minimus          0001?1?????100000000010000110001102200002000111101???????????0001?01000110011?101202100???????????????????????????????????????????????
	Prototomus_phobos           00011001010000000001010011110001101100002000111(0 1)010001010?100101010111010112211012121001111?????????????????????0000001?0??10100???000
	Pterodon_africanus          000100120001120000101121220100110122322202211100011?1012??100000100211?11?112020021110?2???????1?????????????????020100000000000010110
	Pterodon_dasyuroides        0(0 1)0111020100010110001111220100111022322202201100011111121110000100021120?1111020020110120001?00111010100100101011?????????????????1111
	Pterodon_phiomensis         00010112000012010010112122010011112232221331110001??2012??????????????????????????????????????????????????????????????????????????????
	Pyrocyon_strenuus           0000100201000000000101110011010100110011111000100100??121?00001011011101011121100201100???????????????????????????????????????????????
	Quasiapterodon              00001101010101001110112011100011002022221110111111011?11??10001100001001101010101111001???????????????????????????????????????????????
	Quercytherium_simplicidens  000001?201010001011021000010000120230?1111101111111???10???00100000200011112101202?10?0021000112020000011100?10???????????????????????
	Quercytherium_tenebrosum    0000010200010201010221000010020121220?(1 2)21120111001????10??00010000020001111210120101111???????????????????????????????????????????????
	Sinopa_grangeri             00011001010001000011111000110001102200002110111110100001301001(0 1)001011101101111011102100110110012101000011101?000012110111100?1?1???000
	Sinopa_jilinia              ????1001?100?????????11000110011102200002000111111001001??????????????????????????????????????????????????????????????????????????????
	Teratodon                   000001020001?101010??1101111100111230?22000011100?1???21??210100010111?1001101012102000???????????????????????????????????????????????
	Thinocyon                   0000010100000000001001100?110?11?0??0?0?30??1?100?020002??1000101101000110121111110212?02?00001210?10100100010??000100100000?001000000
	Tinerhodon                  ????00100001111100022100001?010200??00001000000000??????????????0?????????????????????????????????????????????????????????????????????
	Tritemnodon_agilis          00011010010011000011112100110111002111021220111000110112001001010102111100111120020110011?0?0?11?11??101??01?100?001001000010000??0000
	Masrasector_nananubis       00000101010100000110011011111001112302210000111000010001??1000000101110101121112120211011?011?010111?0011?01?100?00000????????????????

;

END;
BEGIN ASSUMPTIONS;
	TYPESET * UNTITLED   =  unord:  1 -  27 29 -  31 34 -  36 47 -  64 66 -  67 69 -  78 81 -  85 87 89 -  134, ord:  28 32 -  33 37 -  46 65 - 68\3 79 -  80 86 88;

	EXSET * UNTITLED  = ;

	WTSET * UNTITLED  =  1: 1 -  134 ;

END;

BEGIN MESQUITECHARMODELS;
	ProbModelSet * UNTITLED   =  'Mk1 (est.)':  1 -  134;
END;

Begin MESQUITE;
		MESQUITESCRIPTVERSION 2;
		TITLE AUTO;
		tell ProjectCoordinator;
		timeSaved 1484351327488;
		getEmployee #mesquite.minimal.ManageTaxa.ManageTaxa;
		tell It;
			setID 0 7389734922977068761;
			tell It;
				setDefaultOrder  1 2 3 4 5 6 7 8 9 76 10 11 12 13 14 15 16 17 18 19 20 21 22 77 23 24 25 26 27 28 29 30 83 31 32 33 34 35 36 37 38 39 40 41 42 43 44 45 46 47 48 49 50 51 84 54 55 56 57 58 59 60 61 62 63 64 65 66 67 68 69 70 71 72 73 74 75 80;
				attachments ;
			endTell;
		endTell;
		getEmployee #mesquite.charMatrices.ManageCharacters.ManageCharacters;
		tell It;
			setID 0 7378456991246202597;
			mqVersion 310;
			checksumv 0 3 3579080649 null  getNumChars 134 numChars 134 getNumTaxa 78 numTaxa 78   short true   bits 15   states 15   sumSquaresStatesOnly 29425.0 sumSquares 29425.0 longCompressibleToShort false usingShortMatrix true   NumFiles 1 NumMatrices 1;
			mqVersion;
		endTell;
		getWindow;
		tell It;
			suppress;
			setResourcesState false false 100;
			setPopoutState 300;
			setExplanationSize 0;
			setAnnotationSize 0;
			setFontIncAnnot 0;
			setFontIncExp 0;
			setSize 1243 671;
			setLocation 93 47;
			setFont SanSerif;
			setFontSize 10;
			getToolPalette;
			tell It;
			endTell;
			desuppress;
		endTell;
		getEmployee  #mesquite.charMatrices.BasicDataWindowCoord.BasicDataWindowCoord;
		tell It;
			showDataWindow #7378456991246202597 #mesquite.charMatrices.BasicDataWindowMaker.BasicDataWindowMaker;
			tell It;
				getWindow;
				tell It;
					setExplanationSize 30;
					setAnnotationSize 20;
					setFontIncAnnot 0;
					setFontIncExp 0;
					setSize 1143 599;
					setLocation 93 47;
					setFont SanSerif;
					setFontSize 10;
					getToolPalette;
					tell It;
						setTool mesquite.charMatrices.BasicDataWindowMaker.BasicDataWindow.ibeam;
					endTell;
					setActive;
					setTool mesquite.charMatrices.BasicDataWindowMaker.BasicDataWindow.ibeam;
					colorCells  #mesquite.charMatrices.NoColor.NoColor;
					colorRowNames  #mesquite.charMatrices.TaxonGroupColor.TaxonGroupColor;
					colorColumnNames  #mesquite.charMatrices.CharGroupColor.CharGroupColor;
					colorText  #mesquite.charMatrices.NoColor.NoColor;
					setBackground White;
					toggleShowNames off;
					toggleShowTaxonNames on;
					toggleTight off;
					toggleThinRows off;
					toggleShowChanges on;
					toggleSeparateLines off;
					toggleShowStates on;
					toggleAutoWCharNames on;
					toggleAutoTaxonNames off;
					toggleShowDefaultCharNames off;
					toggleConstrainCW on;
					toggleBirdsEye off;
					toggleShowPaleGrid off;
					toggleShowPaleCellColors off;
					toggleShowPaleExcluded off;
					togglePaleInapplicable on;
					toggleShowBoldCellText off;
					toggleAllowAutosize on;
					toggleColorsPanel off;
					toggleDiagonal on;
					setDiagonalHeight 80;
					toggleLinkedScrolling on;
					toggleScrollLinkedTables off;
				endTell;
				showWindow;
				getWindow;
				tell It;
					forceAutosize;
				endTell;
				getEmployee #mesquite.charMatrices.AlterData.AlterData;
				tell It;
					toggleBySubmenus off;
				endTell;
				getEmployee #mesquite.charMatrices.ColorByState.ColorByState;
				tell It;
					setStateLimit 9;
					toggleUniformMaximum on;
				endTell;
				getEmployee #mesquite.charMatrices.ColorCells.ColorCells;
				tell It;
					setColor Red;
					removeColor off;
				endTell;
				getEmployee #mesquite.categ.StateNamesEditor.StateNamesEditor;
				tell It;
					makeWindow;
					tell It;
						setExplanationSize 30;
						setAnnotationSize 20;
						setFontIncAnnot 0;
						setFontIncExp 0;
						setSize 1143 599;
						setLocation 93 47;
						setFont SanSerif;
						setFontSize 10;
						getToolPalette;
						tell It;
							setTool mesquite.categ.StateNamesEditor.StateNamesWindow.ibeam;
						endTell;
						rowsAreCharacters on;
						toggleConstrainChar on;
						toggleConstrainCharNum 3;
						togglePanel off;
						toggleSummaryPanel off;
					endTell;
					showWindow;
				endTell;
				getEmployee #mesquite.categ.StateNamesStrip.StateNamesStrip;
				tell It;
					showStrip off;
				endTell;
				getEmployee #mesquite.charMatrices.AnnotPanel.AnnotPanel;
				tell It;
					togglePanel off;
				endTell;
				getEmployee #mesquite.charMatrices.CharReferenceStrip.CharReferenceStrip;
				tell It;
					showStrip off;
				endTell;
				getEmployee #mesquite.charMatrices.QuickKeySelector.QuickKeySelector;
				tell It;
					autotabOff;
				endTell;
				getEmployee #mesquite.charMatrices.SelSummaryStrip.SelSummaryStrip;
				tell It;
					showStrip off;
				endTell;
				getEmployee #mesquite.categ.SmallStateNamesEditor.SmallStateNamesEditor;
				tell It;
					panelOpen true;
				endTell;
			endTell;
		endTell;
		getEmployee  #mesquite.charMatrices.ManageCharacters.ManageCharacters;
		tell It;
			showCharacters #7378456991246202597 #mesquite.lists.CharacterList.CharacterList;
			tell It;
				setData 0;
				getWindow;
				tell It;
					newAssistant  #mesquite.lists.DefaultCharOrder.DefaultCharOrder;
					newAssistant  #mesquite.lists.CharListInclusion.CharListInclusion;
					newAssistant  #mesquite.lists.CharListPartition.CharListPartition;
					newAssistant  #mesquite.parsimony.CharListParsModels.CharListParsModels;
					setExplanationSize 30;
					setAnnotationSize 20;
					setFontIncAnnot 0;
					setFontIncExp 0;
					setSize 1143 599;
					setLocation 93 47;
					setFont SanSerif;
					setFontSize 10;
					getToolPalette;
					tell It;
						setTool mesquite.lists.CharacterList.CharacterListWindow.ibeam;
					endTell;
				endTell;
				showWindow;
				getEmployee #mesquite.lists.CharListAnnotPanel.CharListAnnotPanel;
				tell It;
					togglePanel off;
				endTell;
			endTell;
		endTell;
		endTell;
end;
