# Supplementary material for: Craniodental and humeral morphology of a new species of Masrasector (Teratodontinae, Hyaenodonta, Placentalia) from the late Eocene of Egypt and locomotor diversity in hyaenodonts
Source: PLoS One. 2017 Apr 19;12(4):e0173527. doi: 10.1371/journal.pone.0173527 (PMC5396875; doi:10.1371/journal.pone.0173527)
Supplement: S3 Dataset — The “allcompat” consensus tree output by MrBayes that is illustrated in Fig 15. (TRE) [file pone.0173527.s008.tre]

#NEXUS
[ID: 3467366674]
begin taxa;
	dimensions ntax=78;
	taxlabels
		Maelestes_gobiensis
		Cimolestes
		Akhnatenavus_leptognathus
		Akhnatenavus_nefertiticyon
		Allopterodon_torvidus
		Anasinopa_leakeyi
		Apterodon_gaudryi
		Apterodon_langebadrae
		Apterodon_macrognathus
		Arfia_gingerichi
		Arfia_shoshoniensis
		Arfia_opisthotoma
		Boualitomus
		Boritia_duffaudi
		Brychotherium_ephalmos
		Cynohyaenodon
		Dissopsalis_pyroclasticus
		Eoproviverra
		Eurotherium_matthesi
		Eurotherium_theriodis
		Furodon
		Galecyon_chronius
		Galecyon_mordax
		Galecyon_morloi
		Galecyon_peregrinus
		Gazinocyon_vulpeculus
		Glibzegdouia
		Hemipsalodon
		Hyaenodon_horridus
		Hyaenodon_ErgiliynDzo
		Hyaenodon_minor
		Hyaenodon_neimongoliensis
		Hyainailouros_sulzeri
		Indohyaenodon
		Isohyaenodon_pilgrimi
		Kerberos
		Koholia
		Kyawdawia
		Lahimia
		Leakitherium_hiwegi
		Lesmesodon
		Limnocyon_verus
		Leonhardtina_gracilis
		Masrasector_aegypticum
		Masrasector_ligabuei
		Matthodon_tritens
		Megistotherium
		Metapterodon
		Metasinopa_osborni
		Morlodon
		Orienspterodon_dahkoensis
		Oxyaenoides_bicuspidens
		Oxyaenoides_lindgreni
		Paratritemnodon
		Paroxyaena_sp
		Parvagula_palulae
		Preregidens_langebadrae
		Prolimnocyon_atavus
		Prolimnocyon_chowi
		Propterodon_tongi
		Propterodon_morrisi
		Proviverra
		Prototomus_minimus
		Prototomus_phobos
		Pterodon_africanus
		Pterodon_dasyuroides
		Pterodon_phiomensis
		Pyrocyon_strenuus
		Quasiapterodon
		Quercytherium_simplicidens
		Quercytherium_tenebrosum
		Sinopa_grangeri
		Sinopa_jilinia
		Teratodon
		Thinocyon
		Tinerhodon
		Tritemnodon_agilis
		Masrasector_nananubis
		;
end;
begin trees;
	translate
		1	Maelestes_gobiensis,
		2	Cimolestes,
		3	Akhnatenavus_leptognathus,
		4	Akhnatenavus_nefertiticyon,
		5	Allopterodon_torvidus,
		6	Anasinopa_leakeyi,
		7	Apterodon_gaudryi,
		8	Apterodon_langebadrae,
		9	Apterodon_macrognathus,
		10	Arfia_gingerichi,
		11	Arfia_shoshoniensis,
		12	Arfia_opisthotoma,
		13	Boualitomus,
		14	Boritia_duffaudi,
		15	Brychotherium_ephalmos,
		16	Cynohyaenodon,
		17	Dissopsalis_pyroclasticus,
		18	Eoproviverra,
		19	Eurotherium_matthesi,
		20	Eurotherium_theriodis,
		21	Furodon,
		22	Galecyon_chronius,
		23	Galecyon_mordax,
		24	Galecyon_morloi,
		25	Galecyon_peregrinus,
		26	Gazinocyon_vulpeculus,
		27	Glibzegdouia,
		28	Hemipsalodon,
		29	Hyaenodon_horridus,
		30	Hyaenodon_ErgiliynDzo,
		31	Hyaenodon_minor,
		32	Hyaenodon_neimongoliensis,
		33	Hyainailouros_sulzeri,
		34	Indohyaenodon,
		35	Isohyaenodon_pilgrimi,
		36	Kerberos,
		37	Koholia,
		38	Kyawdawia,
		39	Lahimia,
		40	Leakitherium_hiwegi,
		41	Lesmesodon,
		42	Limnocyon_verus,
		43	Leonhardtina_gracilis,
		44	Masrasector_aegypticum,
		45	Masrasector_ligabuei,
		46	Matthodon_tritens,
		47	Megistotherium,
		48	Metapterodon,
		49	Metasinopa_osborni,
		50	Morlodon,
		51	Orienspterodon_dahkoensis,
		52	Oxyaenoides_bicuspidens,
		53	Oxyaenoides_lindgreni,
		54	Paratritemnodon,
		55	Paroxyaena_sp,
		56	Parvagula_palulae,
		57	Preregidens_langebadrae,
		58	Prolimnocyon_atavus,
		59	Prolimnocyon_chowi,
		60	Propterodon_tongi,
		61	Propterodon_morrisi,
		62	Proviverra,
		63	Prototomus_minimus,
		64	Prototomus_phobos,
		65	Pterodon_africanus,
		66	Pterodon_dasyuroides,
		67	Pterodon_phiomensis,
		68	Pyrocyon_strenuus,
		69	Quasiapterodon,
		70	Quercytherium_simplicidens,
		71	Quercytherium_tenebrosum,
		72	Sinopa_grangeri,
		73	Sinopa_jilinia,
		74	Teratodon,
		75	Thinocyon,
		76	Tinerhodon,
		77	Tritemnodon_agilis,
		78	Masrasector_nananubis
		;
tree con_all_compat = [&U] (1[&prob=1.00000000e+000,prob_stddev=0.00000000e+000,prob_range={1.00000000e+000,1.00000000e+000},prob(percent)="100",prob+-sd="100+-0"]:1.597799e-001[&length_mean=1.77907558e-001,length_median=1.59779900e-001,length_95%HPD={1.24199700e-002,3.78335300e-001}],(((((((((((((((((((((((((3[&prob=1.00000000e+000,prob_stddev=0.00000000e+000,prob_range={1.00000000e+000,1.000000…
end;
