# Supplementary material for: Craniodental and humeral morphology of a new species of Masrasector (Teratodontinae, Hyaenodonta, Placentalia) from the late Eocene of Egypt and locomotor diversity in hyaenodonts
Source: PLoS One. 2017 Apr 19;12(4):e0173527. doi: 10.1371/journal.pone.0173527 (PMC5396875; doi:10.1371/journal.pone.0173527)
Supplement: S5 Dataset — The “allcompat” consensus tree output by MrBayes that is illustrated in Fig 16. This tree file contains additional statistical output not illustrated in Fig 16. The calculations necessary to derive absolute % change/Ma and the absolute median age are included in the discussion. (TRE) [file pone.0173527.s010.tre]

#NEXUS
[ID: 3085983825]
begin taxa;
	dimensions ntax=78;
	taxlabels
		Maelestes_gobiensis
		Cimolestes
		Akhnatenavus_leptognathus
		Akhnatenavus_nefertiticyon
		Allopterodon_torvidus
		Anasinopa_leakeyi
		Apterodon_gaudryi
		Apterodon_langebadrae
		Apterodon_macrognathus
		Arfia_gingerichi
		Arfia_shoshoniensis
		Arfia_opisthotoma
		Boualitomus
		Boritia_duffaudi
		Brychotherium_ephalmos
		Cynohyaenodon
		Dissopsalis_pyroclasticus
		Eoproviverra
		Eurotherium_matthesi
		Eurotherium_theriodis
		Furodon
		Galecyon_chronius
		Galecyon_mordax
		Galecyon_morloi
		Galecyon_peregrinus
		Gazinocyon_vulpeculus
		Glibzegdouia
		Hemipsalodon
		Hyaenodon_horridus
		Hyaenodon_ErgiliynDzo
		Hyaenodon_minor
		Hyaenodon_neimongoliensis
		Hyainailouros_sulzeri
		Indohyaenodon
		Isohyaenodon_pilgrimi
		Kerberos
		Koholia
		Kyawdawia
		Lahimia
		Leakitherium_hiwegi
		Lesmesodon
		Limnocyon_verus
		Leonhardtina_gracilis
		Masrasector_aegypticum
		Masrasector_ligabuei
		Matthodon_tritens
		Megistotherium
		Metapterodon
		Metasinopa_osborni
		Morlodon
		Orienspterodon_dahkoensis
		Oxyaenoides_bicuspidens
		Oxyaenoides_lindgreni
		Paratritemnodon
		Paroxyaena_sp
		Parvagula_palulae
		Preregidens_langebadrae
		Prolimnocyon_atavus
		Prolimnocyon_chowi
		Propterodon_tongi
		Propterodon_morrisi
		Proviverra
		Prototomus_minimus
		Prototomus_phobos
		Pterodon_africanus
		Pterodon_dasyuroides
		Pterodon_phiomensis
		Pyrocyon_strenuus
		Quasiapterodon
		Quercytherium_simplicidens
		Quercytherium_tenebrosum
		Sinopa_grangeri
		Sinopa_jilinia
		Teratodon
		Thinocyon
		Tinerhodon
		Tritemnodon_agilis
		Masrasector_nananubis
		;
end;
begin trees;
	translate
		1	Maelestes_gobiensis,
		2	Cimolestes,
		3	Akhnatenavus_leptognathus,
		4	Akhnatenavus_nefertiticyon,
		5	Allopterodon_torvidus,
		6	Anasinopa_leakeyi,
		7	Apterodon_gaudryi,
		8	Apterodon_langebadrae,
		9	Apterodon_macrognathus,
		10	Arfia_gingerichi,
		11	Arfia_shoshoniensis,
		12	Arfia_opisthotoma,
		13	Boualitomus,
		14	Boritia_duffaudi,
		15	Brychotherium_ephalmos,
		16	Cynohyaenodon,
		17	Dissopsalis_pyroclasticus,
		18	Eoproviverra,
		19	Eurotherium_matthesi,
		20	Eurotherium_theriodis,
		21	Furodon,
		22	Galecyon_chronius,
		23	Galecyon_mordax,
		24	Galecyon_morloi,
		25	Galecyon_peregrinus,
		26	Gazinocyon_vulpeculus,
		27	Glibzegdouia,
		28	Hemipsalodon,
		29	Hyaenodon_horridus,
		30	Hyaenodon_ErgiliynDzo,
		31	Hyaenodon_minor,
		32	Hyaenodon_neimongoliensis,
		33	Hyainailouros_sulzeri,
		34	Indohyaenodon,
		35	Isohyaenodon_pilgrimi,
		36	Kerberos,
		37	Koholia,
		38	Kyawdawia,
		39	Lahimia,
		40	Leakitherium_hiwegi,
		41	Lesmesodon,
		42	Limnocyon_verus,
		43	Leonhardtina_gracilis,
		44	Masrasector_aegypticum,
		45	Masrasector_ligabuei,
		46	Matthodon_tritens,
		47	Megistotherium,
		48	Metapterodon,
		49	Metasinopa_osborni,
		50	Morlodon,
		51	Orienspterodon_dahkoensis,
		52	Oxyaenoides_bicuspidens,
		53	Oxyaenoides_lindgreni,
		54	Paratritemnodon,
		55	Paroxyaena_sp,
		56	Parvagula_palulae,
		57	Preregidens_langebadrae,
		58	Prolimnocyon_atavus,
		59	Prolimnocyon_chowi,
		60	Propterodon_tongi,
		61	Propterodon_morrisi,
		62	Proviverra,
		63	Prototomus_minimus,
		64	Prototomus_phobos,
		65	Pterodon_africanus,
		66	Pterodon_dasyuroides,
		67	Pterodon_phiomensis,
		68	Pyrocyon_strenuus,
		69	Quasiapterodon,
		70	Quercytherium_simplicidens,
		71	Quercytherium_tenebrosum,
		72	Sinopa_grangeri,
		73	Sinopa_jilinia,
		74	Teratodon,
		75	Thinocyon,
		76	Tinerhodon,
		77	Tritemnodon_agilis,
		78	Masrasector_nananubis
		;
tree con_all_compat = [&R] (1[&prob=1.00000000e+000,prob_stddev=0.00000000e+000,prob_range={1.00000000e+000,1.00000000e+000},prob(percent)="100",prob+-sd="100+-0",height_mean=6.48843785e-001,height_median=5.59957120e-001,height_95%HPD={2.00621204e-005,1.46267090e+000},age_mean=6.14244405e+001,age_median=6.15096627e+001,age_95%HPD={5.75578140e+001,6.52102859e+001}]:8.256088e+000[&length_mean=9.349…
end;
