# Supplementary material for: Craniodental and humeral morphology of a new species of Masrasector (Teratodontinae, Hyaenodonta, Placentalia) from the late Eocene of Egypt and locomotor diversity in hyaenodonts
Source: PLoS One. 2017 Apr 19;12(4):e0173527. doi: 10.1371/journal.pone.0173527 (PMC5396875; doi:10.1371/journal.pone.0173527)
Supplement: S6 Dataset — The TNT input file used for the maximum parsimony analysis. (TNT) [file pone.0173527.s011.tnt]

xread
134 78
Maelestes_gobiensis	110101010000000000002000001001020000000000000000000000000000?00[0 1]0?0000010000000012020000??1?0?12020?0?0010???????101111???????????????
Altacreodus	[0 1][0 1]0[0 1]0011000010[0 1][0 1]0002110100100002000000001000000000??01120?[0 1][0 1]000101000001000100001112000???????????????????????????????????????????????
Akhnatenavus_leptognathus	0001?1000100020000101121220100110022322203310011001???12??????????????????????????????????????????????????????????????????????????????
Akhnatenavus_nefertiticyon	000111110100020000121121?2010011102232220331?0010?1???12??00?0101001112111112020020110121???1?0??11101?01101??????????????????????????
Allopterodon_torvidus	00001101101101010010010000110001102100111110221101???????000001011021101101110120202000?1?0??????10101?????0??????????????????????????
Anasinopa_leakeyi	00000002010000011110111001111001012302220010101001111121??10?01001011100?0121012110111????????????????????????????????????????????????
Apterodon_gaudryi	?????01200001200001021111?0110110020212211?02?111?????11??????????001020?011101011?111????????????????????????????????????????????????
Apterodon_langebadrae	0001001101001200011021111101100100202?22101021111111???1?????000000010011011101011111112??????01?????????????????002001000010000011111
Apterodon_macrognathus	000100110000110000102121111100010020322211112111111111210110010100001110?011001011110112010110011202011111010101200100000?0?0000011111
Arfia_gingerichi	??????11000011000000110011112101101100010000111111????????10?0100?111001101210011111110???????????????????????????????????????????????
Arfia_shoshoniensis	0001001100001100000011001111200110010?1000001011110???????10001001111001101210021101210??????????????????????????0001???????0000??0000
Arfia_opisthotoma	0001000200000100000011000011200110??0?100000111111????????100010011110011012100211?12?0??????????????????????????000101?????0000??0000
Boualitomus	111?001001001101000211110001000100??0?1?1100110001000?02??????????????????????????????????????????????????????????????????????????????
Boritia_duffaudi	0000?111011010011102011000100001101200101110110001??0112??????????????????????????????????????????????????????????????????????????????
Brychotherium_ephalmos	00000102?00001011012112111110001112212220110110101??1011?1?0?01001011000?01221110102111?1?0??????1?1????1?????????????????????????????
Cynohyaenodon	00000102111011010010110000110201201200111110111000001112??10001001011100?01220120211110010010012000100001000?1001?????????????????????
Dissopsalis_pyroclasticus	000100?20000010111002110111112012123122221312210010???????100110010111?0?112211201?12?1???????????????????????????????????????????????
Eoproviverra	?????????????????????10011110001000000000???000001????????????????01?000?011100012?200????????????????????????????????????????????????
Eurotherium_matthesi	10001111111111010110111011110100112210110110121111001110?0110010110211011012211202011010200?011200100?01??0??0?00???????????1001000000
Eurotherium_theriodis	?000111211011101011011101111010011221?110210221111????10??110010110211?11012211212?11??0200?011201111001?001?0?00000111???????????????
Furodon	0001?1?????01001100011200101010111230?220010001001111?02????????0?02?100?111221011?11?0???????????????????????????????????????????????
Galecyon_chronius	00010011010110001002112000100001002001122100111001011122??1001101100000110111010021111??????????????????????10????????????????????????
Galecyon_mordax	0001111101011[0 1]00100201?100100001002010?220101110010???12??????????00??0110111?1002?11?????????????????????????????????????????????????
Galecyon_morloi	????????????01001000011000100001001001112110111001???????????0101?00?0011011101002?11?????????????????????????????????????????????????
Galecyon_peregrinus	?0????110101[0 1]2001000011000100001002000122100110101????????????????????????????????????????????????????????????????????????????????????
Gazinocyon_vulpeculus	0001100?00?10000011011100011000100?1001?1000111101??0112??00011010020001101111100111110?1???????????????????????112????110001011011110
Glibzegdouia	??????????????????????101?1110010122011200?01?1000????????????????0111???0110001?1?21?????????????????????????????????????????????????
Hemipsalodon	0001?01100001000101021212201001100223?22022100000111??120110010011021120?010202002011102??0?100??111010011010101??????????????????????
Hyaenodon_horridus	0000111001011200100121212?0102102222322203320300010222201011010011021120?0122222001021102010011200121001001012112120110011111111000000
Hyaenodon_ErgiliynDzo	0001111101001200101221212?01021022223?2203313300011222201010000011021120?01222220010211020100112001210010010?21??02?111????1??????????
Hyaenodon_minor	0001110011011200101021212?010210222232220332031001022220?011000011021120?012222200102110201?011200121001?00012112??????????11101000000
Hyaenodon_neimongoliensis	?00?111101001000100021212?010210222232220332030001???????????00110021120?01222220[0 1]1021????????????????????????????????????????????????
Hyainailouros_sulzeri	?001?0110100020000022121220?0021112232220331130001????21??11??0000021120?1112020021011???????????????????????????00110?1101??010111111
Indohyaenodon	0001?0??00000001001??11011110011002101?2010011111011??????11001011011?11101102??0202100?1?????????0?????1??????????????0010???????0000
Isohyaenodon_pilgrimi	00011111000011000012112112010121112332220331121001112121??????????02???????12?20?2?11?????????????????????????????????????????????????
Kerberos	0100?1120100100010102121220101111022322203211100011110120111000000021120?111112001?1101200011001111101?11101?????????????????000011111
Koholia	?????????????????????????????????????????1???????????????????1011?0211?0?111112002??1?????????????????????????????????????????????????
Kyawdawia	0?01?0??000000010010112001110111102202?2010011111011??110?00010100011111101011111202110??????????????????????????001??1???????????????
Lahimia	111???????????????????11110100010021022211100100010???????????????????????????????????????????????????????????????????????????????????
Leakitherium_hiwegi	??001012010112001012?121220100211123322203211101011???11?????0001002112111122120021111?2?????????????????1???????????????????00011???1
Lesmesodon	0000?????????????????100001000?100??000??00???100?0001?210????????011??????11102?20200?02???0????10??????000??????????1??1??????????0?
Limnocyon_verus	0000010100000000001201100?110?01?0??000?31??1?110?001002001000101101000100101110110212?02?0000121011001000001????011001000001101000000
Leonhardtina_gracilis	00001011111110010100?1000011010111220?2211101111110?1112??[0 1]0?0101?0210011012221202010000?????????11?????????1???????????????0000000000
Masrasector_aegypticum	?0?????10101?????????11011111001?1??0222100011???10???01??????????????????????????????????????????????????????????????????????????????
Masrasector_ligabuei	????????0????????????????1??10?111230??2??00?1100?????????????????01?1?10?121?1112?2??????????????????????????????????????????????????
Matthodon_tritens	10011012111011010100110121100220212212121220111101101122??10?????????????????????????????????????01??????????????011?1????????????????
Megistotherium	????????????0200101211212?01002111233?22033?1?000???????11?10?0??00?1?????1?????????1??200?1100111120100010101011?21?1??????010011????
Metapterodon	111?00020000010100001121??010011102332221232130001????1???00110110021120?11110200211211???0???????????????????????????????????????????
Metasinopa_osborni	000101010001010101101110101100111123022221201111101?1111??????????0110?11?111?1011?21?????????????????????????????????????????????????
Morlodon	0000000110000001000011000?11000100?00000?1?00?000?????????00?01001011101011110220202000???????????????????????????????????????????????
Orienspterodon_dahkoensis	000110010100120111021110111100111022322202201111101????1???0001000021??0??111?2002?11?????????????????????????????????????????????????
Oxyaenoides_bicuspidens	00011011110010011000112111010210202132221221101001122120???0??????020110?0122012020100???????????????????????????0011?1????0??????0100
Oxyaenoides_lindgreni	0000??10110010011000?1210000021010213?221221111001????2???????????02??????122012?1?11?????????????????????????????????????????????????
Paratritemnodon	0001?001000110010010111000110111012302?210101111101???11??00?10100011101001111101201101???????????????????????????????????????????????
Paroxyaena_sp	?00????????002001010112122011011112232220131120001????121?2?00000002111[0 1]00122110010110??110?????120101??1?01??????????????????????????
Parvagula_palulae	000011?1?10101010100010000100?01?0??00??2??0??000?000102??????????????????????????????????????????????????????????????????????????????
Preregidens_langebadrae	000000?????0110?0100111000100101202111122110000001????1???????????????????????????????????????????????????????????????????????????????
Prolimnocyon_atavus	000001010000000001120100111100010021001221201011010???12?????01001010001101010111102121?????????????????????1100001100100000?00?000000
Prolimnocyon_chowi	?????????????????????100111100010?2100?22110111101????1???????????01?0011012101111?21?????????????????????????????????????????????????
Propterodon_tongi	00001111111100001010212122010210222222220331100001????10??????????????????????????????????????????????????????????????????????????????
Propterodon_morrisi	00011111101110001012212122010210212211120221110001021110????00?001021100?0122?22000121??????????????????????????1?????????????????????
Proviverra	00000100101100010011110000110001100200001110111101001?02??00001001011100?0111000121200002?0???12?101?1?????0????0?????????????????????
Prototomus_minimus	0001?1?????100000000010000110001102200002000111101???????????0001?01000110011?101202100???????????????????????????????????????????????
Prototomus_phobos	00011001010000000001010011110001101100002000111[0 1]010001010?100101010111010112211012121001111?????????????????????0000001?0??10100???000
Pterodon_africanus	000100120001120000101121220100110122322202211100011?1012??100000100211?11?112020021110?2???????1?????????????????020100000000000010110
Pterodon_dasyuroides	0[0 1]0111020100010110001111220100111022322202201100011111121110000100021120?1111020020110120001?00111010100100101011?????????????????1111
Pterodon_phiomensis	00010112000012010010112122010011112232221331110001??2012??????????????????????????????????????????????????????????????????????????????
Pyrocyon_strenuus	0000100201000000000101110011010100110011111000100100??121?00001011011101011121100201100???????????????????????????????????????????????
Quasiapterodon	00001101010101001110112011100011002022221110111111011?11??10001100001001101010101111001???????????????????????????????????????????????
Quercytherium_simplicidens	000001?201010001011021000010000120230?1111101111111???10???00100000200011112101202?10?0021000112020000011100?10???????????????????????
Quercytherium_tenebrosum	0000010200010201010221000010020121220?[1 2]21120111001????10??00010000020001111210120101111???????????????????????????????????????????????
Sinopa_grangeri	00011001010001000011111000110001102200002110111110100001301001[0 1]001011101101111011102100110110012101000011101?000012110111100?1?1???000
Sinopa_jilinia	????1001?100?????????11000110011102200002000111111001001??????????????????????????????????????????????????????????????????????????????
Teratodon	000001020001?101010??1101111100111230?22000011100?1???21??210100010111?1001101012102000???????????????????????????????????????????????
Thinocyon	0000010100000000001001100?110?11?0??0?0?30??1?100?020002??1000101101000110121111110212?02?00001210?10100100010??000100100000?001000000
Tinerhodon	????00100001111100022100001?010200??00001000000000??????????????0?????????????????????????????????????????????????????????????????????
Tritemnodon_agilis	00011010010011000011112100110111002111021220111000110112001001010102111100111120020110011?0?0?11?11??101??01?100?001001000010000??0000
Masrasector_nananubis	00000101010100000110011011111001112302210000111000010001??1000000101110101121112120211011?011?010111?0011?01?100?00000????????????????
;
cnames
{0 First_mental_foramen_position inferior_to_p1 inferior_to_p2;
{1 Second_mental_foramen_position_ inferior_to_p3 inferior_to_p4;
{2 p1_presence present absent;
{3 p1_root_number two_roots one_root;
{4 p2_talonid_mesiodistal_length absent_to_short elongate_with_distinct_inflection_separating_postprotocristid_from_talonid;
{5 p2_to_p3_relative_mesiodistal_length p2_shorter_than_p3 p2_as_long_or_longer_than_p3;
{6 p3_inclination_ perpendicular_to_horizontal_ramus,_tooth_forms_isosceles_triangle_in_buccal_view tooth_inclines_distally,_preprotocristid_mesially_convex;
{7 p3_buccolingual_width_relative_to_mesiodistal_length width_33%_of_length width_50%_of_length width_more_than_50%_of_length;
{8 p3_paraconid_morphology_ absent_or_small developed_with_distinct_postparacristid;
{9 p3_talonid_mesiodistal_length short,_cusp-like long,_distinct_inflection_separating_postprotocristid_from_talonid;
{10 p3_entoconid absent present;
{11 p3_to_p4_relative_mesiodistal_length p3_shorter_than_p4 p3_as_long_or_longer_than_p4;
{12 p4_inclination perpendicular_to_horizontal_ramus_tooth_forms_isosceles_triangle_in_buccal_view tooth_inclines_distally,_preprotocristid_mesially_convex;
{13 p4_paraconid_morphology present_but_poorly_developed paraconid_well_developed paraconid_indistinct_to_absent;
{14 p4_metaconid_ absent present,_usually_weakly_developed_or_ridge-like;
{15 p4_entoconid absent present;
{16 p4_hypoconid_height short,_less_than_33%_of_protoconid_height tall,_more_than_33%_protoconid_height;
{17 p4_talonid_basin buccolingually_compressed_and_shallow buccolingually_wide_and_deep absent;
{18 p4_precingulid_and_postcingulid absent present;
{19 p4_relative_height mesiodistally_longer_than_height mesiodistally_shorter_than_height mesiodistal_length_and_height_subequal;
{20 p4_height_relative_to_molars Shorter_than_all_molars Taller_than_m1_only Taller_than_m2;
{21 p5_presence_ present_ absent;
{22 m1_and_m2_entoconid_morphology well-developed_or_bulbous entoconid_reduced_and_crestiform_with_visble_apex undifferentiated_entocristid;
{23 m1_and_m2_talonid_depth_(mod_from_postfossid) deep_ shallow;
{24 m2_entocristid_ parallels_hypocristid present,_stops_before_metaconid_(lower_than_hypocristid) weak_ridge_or_absent;
{25 m3_entocrisitd_ parallels_hypocristid present,_stops_before_metaconid_(lower_than_hypocristid) weak_ridge_or_absent;
{26 m1_and_m2_talonid_buccolingual_width narrow,_less_than_80%_width_of_trigonid wide,_greater_than_80%_trigonid;
{27 m1_mesiodistal_length_relative_to_m2 m1_subequal_or_longer_than_m2 m1_length_less_than_m2;
{28 m1-m3_trigonid_height_relative_to_talonid trigonid_tall_on_all_molars,_talonid_less_than_50%_of_trigonid_height trigonid_low_on_all_molars,_talonid_more_than_50%_of_trigonid_height Trigonid_low_on_M1_and_M2;
{29 m3_postprotocristid_distal_extent_(buccal_view) postprotocristid_slopes_mesial_to_distal postprotocristid_perpendicular_to_alveolus postprotocristid_slopes_distal_to_mesial_(overhangs_talonid);
{30 m2_cristid_obliqua_orientation_relative_to_mesiodistal_axis lingual_to_buccal_trend_(mesial_to_distal) parallel_to_mesiodistal_axis buccal_to_lingual_trend;
{31 m2_and_m3_paraconid_position Directly_mesial_to_protoconid_15_degrees slightly_lingual_15.1_-_35_degrees stong_lingual_position_35.1_to_60_degrees;
{32 m3_postparacristid_mesial_to_distal_trend_(buccal_view,_carnassial_"V") steep_slope_to_preprotocristid_(acute_angle_with_preprotocristid) shallow_slope_to_preprotocristid_(approximately_90_degrees_with_preprotocristid) forms_an_obtuse_angle_with_preprotocristid;
{33 m2_and_m3_paraconid_height_relative_to_protoconid paraconid_significantly_shorter_than_protoconid paraconid_slightly_shorter_than_protoconid paraconid_and_protoconid_subequal_in_height;
{34 m3_postparacristid_to_premetacristid_(lingual_view) postparacristid_shorter_than_premetacristid postparacristid_subequal_to_premetacristid postparacristid_longer_than_premetacristid;
{35 m3_postparacristid_to_preprotocristid_(buccal_view) postparacristid_much_shorter_than_preprotocrisid_(30%) postparacristid_half_length_of_preprotocristid postparacristid_more_than_half_preparacristid_length Subequal;
{36 m2_and_m3_metaconid_shape Conate_and_connects_to_paraconid_base conate,_but_separated_from_paraconid fold_or_ridge absent;
{37 m1_metaconid_height_(lingual_view) taller_than_paraconid_ subequal_to_paraconid_ shorter_than_paraconid_shorter_or_absent;
{38 m2_metaconid_height_(lingual_view) taller_than_paraconid_ subequal_to_paraconid_ shorter_than_paraconid_or_absent;
{39 m3_metaconid_height_(lingual_view) taller_than_paraconid_ subequal_to_paraconid shorter_than_paraconid_or_absent;
{40 m2_mesiodistal_length_to_m3_length m2_shorter_than_m3 m2_subequal_to_m3 m2_longer_than_m3 m3_absent;
{41 m2_talonid_length_(%_of_tooth) >40% 40%-30% 29%-21% <20%;
{42 m3_talonid_length_(%_of_tooth) >40% 40%-30% 29%-21% <20%;
{43 m3_talonid_ present,_bears_hypoconid_and_hypoconulid present,_only_one_distinct_cusp absent;
{44 m2_buccal_talonid_margin steep_slope_distal_to_mesial shallow_slope_distal_to_mesial parallel_to_alveolus slopes_mesial_to_distal;
{45 m3_buccal_talonid_margin steep_slope_distal_to_mesial shallow_slope_distal_to_mesial parallel_to_alveolus slopes_mesial_to_distal;
{46 m1-m3_ectocingulid weakly_expressed_to_absent distinct_;
{47 m1-m3_postcingulid absent_ present;
{48 m1-m3_ectocingulid_to_postcingulid_connection separated fused;
{49 m3_talonid_buccolingual_width_relative_to_m2_talonid_width equal narrower;
{50 Mandible_inflection_anterior_to_angular_process present absent;
{51 Angular_process_morphology Distinct_process_with_medial_inflection gently_curved_process_in-line_with_mandibular_corpus ventral_infleciton;
{52 Mandibular_condyle_position superior_to_m3_alveolus directly_distal_to_m3_alveolus inferior_to_m3_alveolus;
{53 Coronoid_process_shape Tall,_anterior_and_posterior_slopes_similar Tall,_posterior_slope_concave low_and_rounded;
{54 Anterior_coronoid_angle_relative_to_horizontal_ramus near_vertical,_90_to_100_degrees slight_posterior_inclination,_100_to_110_degrees strong_posterior_inclination,_greater_than_110_degrees;
{55 Massenteric_fossa_depth Deeply_excavated_with_stong_anterior_angle_and_inferior_margin_well-defined rounded_anterior_margin,_little_inferior_definition deep_fossa_but_poorly_defined_inferior_margin;
{56 Upper_incisor_count 4_or_more 3_or_fewer;
{57 lateral-most_upper_incisor Incisiform_(similar_to_mesial_incisor) Caniniform_(similar_to_canine);
{58 P3_lobe_of_the_protocone absent present_but_small protocone_well_developed_and_individuated_;
{59 P3_root_number two_roots three_roots;
{60 P3_contact_with_P4_parastyle P3_contacts_or_aligned_with_P4_parastyle P3_framed_by_P4_parastyle;
{61 P4_parastyle_ distinct_ very_reduced_to_absent;
{62 P4_protocone_alignment aligned_transversely_with_paracone protocone_shifted_mesially_relative_to_paracone;
{63 P4_protocone_morphology bulbous_and_distinct_from_the_paracone weak_separation_from_paracone_-_shelf_to_cingulum-like;
{64 P4_postmetacrista_(=metastylar_blade) short elongate;
{65 P4_metastyle_contact_with_M1 P4_metastyle_braced_buccally_by_M1_parastyle P4_metastyle_contacts_mesial_aspect_of_M1_parastyle;
{66 M1_and_M2_postmetacrista_curvature straight_with_carnassial_notch postmetacrista_arcuate_no_carnassial_notch_;
{67 M1_and_M2_postmetacrista_length short_with_caranssial_blade_shorter_than_the_parametacrista intermediate_-_subequal_to_slightly_longer_than_parametacrista elongate_-_greater_than_1.5x_length_of_parametacrista;
{68 M1_mesiodistal_length_relative_to_M2 M1_subequal_or_longer_than_M2 M1_shorter_than_M2;
{69 M1_and_M2_premetaconule_crista_ present_ absent;
{70 M1_and_M2_conules metaconule_and_paraconule_present only_paraconule_present metaconule_and_paraconule_absent;
{71 M1_and_M2_precingulum_and_postcingulum_ absent present;
{72 M1_and_M2_precingulum_and_postcingulum_connection separated_ fused_lingually;
{73 M1_and_M2_protocone_morphology triangular,_mesial_and_distal_margins_angled parallel_mesial_and_distal_margins;
{74 M1_and_M2_protocone_position_relative_to_paracone_and_meatcone centered mesially_shifted;
{75 M1_and_M2_metacone_mesiodistal_length_relative_to_paracone shorter subequal longer;
{76 M1_and_M2_metacone_coronal_cross_section circular ovoid_-_slightly_compressed_buccolingually ellipsoid_-_strong_buccolingual_compression;
{77 M2_paracone_compression Conical,_rounded_base ovoid_(slight_buccolingual_compression) ellipsoid_(strong_buccolingual_compression);
{78 M1_and_M2_paracone_and_metacone_separation separated_to_base fused_between_base_and_half_of_height Almost_completely_fused;
{79 M1_and_M2_paracone_height_ paracone_taller_than_metacone paracone_as_tall_as_metacone paracone_shorter_than_metacone;
{80 M1_and_M2_protocone_height Lower_than_paracone/metacone_separation Same_height_as_paracone/matacone_separation subequal_height_to_paracone/metacone_cusps;
{81 M2_parastyle_morphology absent_ Present,_shelf-like Present_and_distinct_cusp;
{82 M1_parastyle_compared_to_M2 M1_parastyle_relatively_shorter_than_M2_parastyle parastyles_on_M1_and_M2_similar;
{83 M1_and_M2_buccal_cingulum Absent Weak_ridge_along_metastyle_base Prominent_shelf_forms_shallow_basin_between_metastyle_and_cingulum;
{84 M2_ectoflexus Strong_indentation_ weak_-_slight_curve absent,_straight;
{85 Ectoflexus_depth_on_M1_and_M2 M1_ecoflexus_shallower_than_M2 Same_relative_depth_between_M1_and_M2 M2_lacks_metastyle_(no_ectoflexus);
{86 M3_metacone_ present absent;
{87 Nuchal_crest_morphology_ medial_to_lateral_trend_from_apex_to_mastoid dorsal,_lateral_margin_tapers_medially_with_thin_connection_to_exoccipital lateral_margins_trend_medially,_very_weak_ridge_connects_to_exoccipital;
{88 Facial_wing_of_the_lacrimal Extensive_(larger_then_orbit_diameter) Moderate_(slightly_longer_than_orbit_diameter) Reduced_(Shorter_than_orbit_diameter);
{89 Foramen_rotundum_size_(Polly)_Rotundum_is_anteromedial_to_ovale Slighly_larger_than_foramen_ovale much_larger_than_foramen_ovale;
{90 Palatal_rugosity_or_torus_at_distal_margin_of_palate Well-expressed smooth;
{91 Zygomatic_arch_contact Short_contact_between_zygomatic_and_squamosal_ Extensive_contact_between_zygomatic_and_squamosal;
{92 Superior_squamosal_morphology Superior_and_inferior_margins_parallel Torsion_along_superior_margin_(Apterodon);
{93 Foramen_ovale_orientation_ Anterior_orientation_ Palatal_orientation;
{94 Exoccipital_condyle_position_ Tall,_lateral_placement_around_foramen_magnum_ Ventral_placment_around_foramen_magnum;
{95 Notch_between_occipital_condyles Ring-like_with_no_rostral_excavation Rounded_indentation_with_condyles_meeting_medially_below_foramen_magnum_(Apterodon) Deep_excavation_with_occipital_"processes"_following_notch_(Hyaenodon);
{96 Postmandibular_process Vertical_orientation_ Strong_anterior_curavture_;
{97 Posterior_orbital_process Present,_strong_expression_ Present,_weak_with_frontal_"peaked" absent;
{98 Frontal_furrow_ absent,_indistinct_ present,_well_defined_;
{99 Palatatine_and_pterygoid_medial_contact Parallel_posterior_to_palatine_torus Palatines_trend_medially_or_partially_fused fused_entire_length;
{100 Pterygoid_size Broad,_ventral_projection_and_anteriorly_extensive Short_anterior_extent,_trends_medially_;
{101 Frontoparietal_suture_in_dorsal_view Steep_constriction Dorsal_skull_not_waisted_to_suture;
{102 Lateral_expansion_of_the_mastoid_process_(Sol?_et_al.,_2015) Projects_laterally_to_midpoint_of_mandibular_fossa Projects_further_laterally_than_mandibular_fossa;
{103 Mastoido-parocccipital_apophysis Short_tubercle Well-defined_process,_prong-like;
{104 Process_at_maxilla/jugal_junction_(Sol?_et_al.,_2015) present absent;
{105 Squamosal_constriction_in_dorsal_view_(Sol?_et_al.,_2015) present,_squamosal_does_not_extend_laterally absent,_squamosal_expanded_laterally;
{106 Squamosal_ventral_projection same_transverse_plane_with_petrosal_ ventral_to_petrosal_;
{107 Posterior_braincase_ broad_lateral_expansion narrow;
{108 Subarcuate_fossa_morphology_(Polly,_1996) cup-shaped_(Pterodon) shallow_and_horseshoe-shaped_(Hyaenodon);
{109 Bridge_of_the_stylomastoid_foramen_primitivum_(Polly,_1996) absent_or_slender robust roffed_over_with_secondary_stylomastoid_foramen;
{110 Mastoid_sinus_lateral_to_foramen_stylomastoid_primitivum absent present;
{111 Ridge_of_bone_dividing_posterior_petrosal_sinus_from_foramen_stylomastoid_primitivum present reduced_to_absent;
{112 Posterior_petrosal_sinus_(Char._43,_Polly,_1996) absent small greatly_inflated;
{113 Humerus_cross-section_above_brachial_flange(Polly) Triangular rounded;
{114 Brachial_flange_expression medium enlarged reduced;
{115 Entepicondylar_foramen present,_rounded present,_elongate absent;
{116 Medial_epicondyle large_(bulbous)_ reduced,_elongate;
{117 Capitulum_morphology rounded,_clearly_separated_ cylindrical_;
{118 Greater_tubercle_of_the_humerus Prominent,_taller_than_humeral_head subequal_to_heght_of_humeral_head;
{119 Proximal_trochlear_notch_orientation Lateral_position_on_shaft medial_position_on_shaft;
{120 Radial_notch_orientation_(Polly) Curved_and_faces_latterally flattened_and_faces_anteriorly;
{121 Olecranon_process_length Longer_than_trochlear_notch subequal_or_shorter_than_trochlear_notch;
{122 Olecranon_process_orientation_ Projects_medially Projects_ventrally_;
{123 Third_trochanter_of_femur Large small;
{124 Astragalar_foramen large reduced;
{125 Astragalar_condyles Divded_by_shallow_depression Divided_by_well-defined_fossa;
{126 Astragalar_condyle_orientation Oblique_relative_to_astragalar_neck Parallel_to_astragalar_neck;
{127 Astragalar_head Horizontal_orientation_ Slight_vertical_orientation_;
{128 Sustentacular_facet Clearly_separated_from_astragalar_head Grades_into_articulation_of_astragalar_head;
{129 Sustentacular_facet_placement plantar_astragalar_neck medial_astragalar_neck;
{130 Peroneal_tubercle_tubercle Distinct_and_separated_from_cuboid_facet Part_of_a_flange_that_grades_to_cuboid_facet;
{131 Cuboid_facet_inclination_ Perpendicular_to_calaneal_neck Plantar_inclination_;
{132 Calcaneal_neck_trend Dorsal_and_plantar_margins_parallel Tapers_proximally_to_calcaneal_tuberosity;
{133 Astragular_facet_angle Oblique_orientation_to_calcaneal_neck Parallels_calcaneal_neck;
;
ccode	+ 27 31 32 36.45 64 67 78 79 85 87 *;
proc /;
comments 0
;
