# Supplementary material for: Craniodental and humeral morphology of a new species of Masrasector (Teratodontinae, Hyaenodonta, Placentalia) from the late Eocene of Egypt and locomotor diversity in hyaenodonts
Source: PLoS One. 2017 Apr 19;12(4):e0173527. doi: 10.1371/journal.pone.0173527 (PMC5396875; doi:10.1371/journal.pone.0173527)
Supplement: S7 Dataset — 1262 most parsimonious trees formatted for PAUP, the program used to calculate the Adams consensus and agreement subtrees. (TRE) [file pone.0173527.s012.tre]

#NEXUS
BEGIN TREES;
	LINK Taxa = Taxa;
	TRANSLATE
		0	Maelestes_gobiensis,
		1	Cimolestes,
		2	Akhnatenavus_leptognathus,
		3	Akhnatenavus_nefertiticyon,
		4	Allopterodon_torvidus,
		5	Anasinopa_leakeyi,
		6	Apterodon_gaudryi,
		7	Apterodon_langebadrae,
		8	Apterodon_macrognathus,
		9	Arfia_gingerichi,
		10	Arfia_shoshoniensis,
		11	Arfia_opisthotoma,
		12	Boualitomus,
		13	Boritia_duffaudi,
		14	Brychotherium_ephalmos,
		15	Cynohyaenodon,
		16	Dissopsalis_pyroclasticus,
		17	Eoproviverra,
		18	Eurotherium_matthesi,
		19	Eurotherium_theriodis,
		20	Furodon,
		21	Galecyon_chronius,
		22	Galecyon_mordax,
		23	Galecyon_morloi,
		24	Galecyon_peregrinus,
		25	Gazinocyon_vulpeculus,
		26	Glibzegdouia,
		27	Hemipsalodon,
		28	Hyaenodon_horridus,
		29	Hyaenodon_ErgiliynDzo,
		30	Hyaenodon_minor,
		31	Hyaenodon_neimongoliensis,
		32	Hyainailouros_sulzeri,
		33	Indohyaenodon,
		34	Isohyaenodon_pilgrimi,
		35	Kerberos,
		36	Koholia,
		37	Kyawdawia,
		38	Lahimia,
		39	Leakitherium_hiwegi,
		40	Lesmesodon,
		41	Limnocyon_verus,
		42	Leonhardtina_gracilis,
		43	Masrasector_aegypticum,
		44	Masrasector_ligabuei,
		45	Matthodon_tritens,
		46	Megistotherium,
		47	Metapterodon,
		48	Metasinopa_osborni,
		49	Morlodon,
		50	Orienspterodon_dahkoensis,
		51	Oxyaenoides_bicuspidens,
		52	Oxyaenoides_lindgreni,
		53	Paratritemnodon,
		54	Paroxyaena_sp,
		55	Parvagula_palulae,
		56	Preregidens_langebadrae,
		57	Prolimnocyon_atavus,
		58	Prolimnocyon_chowi,
		59	Propterodon_tongi,
		60	Propterodon_morrisi,
		61	Proviverra,
		62	Prototomus_minimus,
		63	Prototomus_phobos,
		64	Pterodon_africanus,
		65	Pterodon_dasyuroides,
		66	Pterodon_phiomensis,
		67	Pyrocyon_strenuus,
		68	Quasiapterodon,
		69	Quercytherium_simplicidens,
		70	Quercytherium_tenebrosum,
		71	Sinopa_grangeri,
		72	Sinopa_jilinia,
		73	Teratodon,
		74	Thinocyon,
		75	Tinerhodon,
		76	Tritemnodon_agilis,
		77	Masrasector_nananubis;
tree 1 = [&U](0 ((1 75 )(17 (49 (40 ((((((67 ((76 (53 (37 (((50 (65 ((35 (27 (64 (66 ((54 (2 3 ))(39 (34 (32 46 ))))))))(36 47 ))))(68 (8 (6 7 ))))(33 (48 (((43 ((5 20 )(14 16 )))(44 77 ))(26 73 ))))))))(12 38 )))(25 ((23 (13 55 ))(24 (21 22 )))))(63 (71 72 )))(62 (74 (41 (57 58 )))))(11 (9 10 )))(61 (4 ((15 ((56 (45 (((29 (31 (28 30 )))(59 60 ))(51 52 ))))(69 70 )))(42 (18 19 )))))))))));
tree 2 = [&U](0 ((1 75 )(17 (49 (40 ((((((67 ((76 (53 (37 (((50 (65 ((35 (27 (64 (66 ((54 (2 3 ))(39 (34 (32 46 ))))))))(36 47 ))))(68 (8 (6 7 ))))(33 (48 (((43 ((5 20 )(14 16 )))(44 77 ))(26 73 ))))))))(12 38 )))(25 ((23 (13 55 ))(24 (21 22 )))))(63 (71 72 )))(62 (74 (41 (57 58 )))))(11 (9 10 )))(61 (4 ((15 ((56 (45 ((60 (59 (29 (31 (28 30 )))))(51 52 ))))(69 70 )))(42 (18 19 )))))))))));
tree 3 = [&U](0 ((1 75 )(17 (49 (40 ((((((67 ((76 (53 (37 (((50 (65 ((35 (27 (64 (66 ((54 (2 3 ))(39 (34 (32 46 ))))))))(36 47 ))))(68 (8 (6 7 ))))(33 (48 (((43 ((5 20 )(14 16 )))(44 77 ))(26 73 ))))))))(12 38 )))(25 ((23 (13 55 ))(24 (21 22 )))))(63 (71 72 )))(62 (74 (41 (57 58 )))))(11 (9 10 )))(61 (4 ((15 ((56 (45 (52 (51 ((29 (31 (28 30 )))(59 60 ))))))(69 70 )))(42 (18 19 )))))))))));
tree 4 = [&U](0 ((1 75 )(17 (49 (40 ((((((67 ((76 (53 (37 (((50 (65 ((35 (27 (64 (66 ((54 (2 3 ))(39 (34 (32 46 ))))))))(36 47 ))))(68 (8 (6 7 ))))(33 (48 (((43 ((5 20 )(14 16 )))(44 77 ))(26 73 ))))))))(12 38 )))(25 (24 ((23 (13 55 ))(21 22 )))))(63 (71 72 )))(62 (74 (41 (57 58 )))))(11 (9 10 )))(61 (4 ((15 ((56 (45 (((29 (31 (28 30 )))(59 60 ))(51 52 ))))(69 70 )))(42 (18 19 )))))))))));
tree 5 = [&U](0 ((1 75 )(17 (49 (40 ((((((67 ((76 (53 (37 (((50 (65 (((64 (66 ((54 (2 3 ))(39 (34 (32 46 ))))))(27 35 ))(36 47 ))))(68 (8 (6 7 ))))(33 (48 (((43 ((5 20 )(14 16 )))(44 77 ))(26 73 ))))))))(12 38 )))(25 ((23 (13 55 ))(24 (21 22 )))))(63 (71 72 )))(62 (74 (41 (57 58 )))))(11 (9 10 )))(61 (4 ((15 ((56 (45 (((29 (31 (28 30 )))(59 60 ))(51 52 ))))(69 70 )))(42 (18 19 )))))))))));
tree 6 = [&U](0 ((1 75 )(17 (49 (40 ((((((67 ((76 (53 (37 (((50 (65 ((35 (27 (64 (66 ((54 (2 3 ))((32 34 )(39 46 )))))))(36 47 ))))(68 (8 (6 7 ))))(33 (48 (((43 ((5 20 )(14 16 )))(44 77 ))(26 73 ))))))))(12 38 )))(25 ((23 (13 55 ))(24 (21 22 )))))(63 (71 72 )))(62 (74 (41 (57 58 )))))(11 (9 10 )))(61 (4 ((15 ((56 (45 (((29 (31 (28 30 )))(59 60 ))(51 52 ))))(69 70 )))(42 (18 19 )))))))))));
tree 7 = [&U](0 ((1 75 )(17 (49 (40 ((((((67 ((76 (53 (37 (((50 (65 ((35 (27 (64 (66 ((54 (2 3 ))(39 (34 (32 46 ))))))))(36 47 ))))(68 (8 (6 7 ))))(33 (48 (((43 ((5 20 )(14 16 )))(44 77 ))(26 73 ))))))))(12 38 )))(25 (24 (21 (22 (23 (13 55 )))))))(63 (71 72 )))(62 (74 (41 (57 58 )))))(11 (9 10 )))(61 (4 ((15 ((56 (45 (((29 (31 (28 30 )))(59 60 ))(51 52 ))))(69 70 )))(42 (18 19 )))))))))));
tree 8 = [&U](0 ((1 75 )(17 (49 (40 ((((((67 ((76 (53 (37 (((50 (65 ((35 (27 (64 (66 ((54 (2 3 ))(39 (34 (32 46 ))))))))(36 47 ))))(68 (8 (6 7 ))))(33 (48 (((43 ((5 20 )(14 16 )))(44 77 ))(26 73 ))))))))(12 38 )))(25 (24 (21 (22 (13 (23 55 )))))))(63 (71 72 )))(62 (74 (41 (57 58 )))))(11 (9 10 )))(61 (4 ((15 ((56 (45 (((29 (31 (28 30 )))(59 60 ))(51 52 ))))(69 70 )))(42 (18 19 )))))))))));
tree 9 = [&U](0 ((1 75 )(17 (49 (40 ((((((67 ((76 (53 (37 (((50 (65 ((35 (27 (64 (66 ((54 (2 3 ))(39 (34 (32 46 ))))))))(36 47 ))))(68 (8 (6 7 ))))(33 (48 (((43 ((5 20 )(14 16 )))(44 77 ))(26 73 ))))))))(12 38 )))(25 (24 ((23 (13 55 ))(21 22 )))))(63 (71 72 )))(62 (74 (41 (57 58 )))))(11 (9 10 )))(61 (4 ((15 ((56 (45 ((60 (59 (29 (31 (28 30 )))))(51 52 ))))(69 70 )))(42 (18 19 )))))))))));
tree 10 = [&U](0 ((1 75 )(17 (49 (40 ((((((67 ((76 (53 (37 (((50 (65 ((35 (27 (64 (66 ((54 (2 3 ))(39 (34 (32 46 ))))))))(36 47 ))))(68 (8 (6 7 ))))(33 (48 (((43 ((5 20 )(14 16 )))(44 77 ))(26 73 ))))))))(12 38 )))(25 ((23 (13 55 ))(24 (21 22 )))))(63 (71 72 )))(62 (74 (41 (57 58 )))))(11 (9 10 )))(61 (4 ((15 ((56 (45 ((60 (59 (29 (30 (28 31 )))))(51 52 ))))(69 70 )))(42 (18 19 )))))))))));
tree 11 = [&U](0 ((1 75 )(17 (((((63 (((33 (37 (((50 (65 ((54 ((64 (66 ((2 3 )((32 34 )(39 46 )))))(27 35 )))(36 47 ))))(68 (8 (6 7 ))))(48 53 ))))(((43 ((5 20 )(14 16 )))(44 77 ))(26 73 )))(67 (76 (12 38 )))))(71 72 ))(62 ((25 (24 ((23 (13 55 ))(21 22 ))))(74 (41 (57 58 ))))))(11 (9 10 )))(40 (49 (61 (4 ((15 ((56 (45 ((60 (59 (29 (31 (28 30 )))))(51 52 ))))(69 70 )))(42 (18 19 )))))))))));
tree 12 = [&U](0 ((1 75 )(17 (((((63 (((33 (37 (((50 (65 ((54 ((64 (66 ((2 3 )((32 34 )(39 46 )))))(27 35 )))(36 47 ))))(68 (8 (6 7 ))))(48 53 ))))(((43 ((5 20 )(14 16 )))(44 77 ))(26 73 )))(67 (76 (12 38 )))))(71 72 ))(62 ((25 (24 ((23 (13 55 ))(21 22 ))))(74 (41 (57 58 ))))))(11 (9 10 )))(40 (49 (61 (4 ((15 ((56 (45 (((29 (31 (28 30 )))(59 60 ))(51 52 ))))(69 70 )))(42 (18 19 )))))))))));
tree 13 = [&U](0 ((1 75 )(17 (((((63 (((33 (37 (((50 (65 ((54 ((64 (66 ((2 3 )((32 34 )(39 46 )))))(27 35 )))(36 47 ))))(68 (8 (6 7 ))))(48 53 ))))(((43 ((5 20 )(14 16 )))(44 77 ))(26 73 )))(67 (76 (12 38 )))))(71 72 ))(62 ((25 (24 ((23 (13 55 ))(21 22 ))))(74 (41 (57 58 ))))))(11 (9 10 )))(40 (49 (61 (4 ((15 ((56 (45 (52 (51 ((29 (31 (28 30 )))(59 60 ))))))(69 70 )))(42 (18 19 )))))))))));
tree 14 = [&U](0 ((1 75 )(17 (((((63 (((33 (37 (((50 (65 ((54 ((64 (66 ((2 3 )((32 34 )(39 46 )))))(27 35 )))(36 47 ))))(68 (8 (6 7 ))))(48 53 ))))(((43 ((5 20 )(14 16 )))(44 77 ))(26 73 )))(67 (76 (12 38 )))))(71 72 ))(62 ((25 (24 ((23 (13 55 ))(21 22 ))))(74 (41 (57 58 ))))))(11 (9 10 )))(40 (49 (61 (4 ((15 ((56 (45 ((60 (59 (29 (30 (28 31 )))))(51 52 ))))(69 70 )))(42 (18 19 )))))))))));
tree 15 = [&U](0 ((1 75 )(17 (((((63 (((33 (37 (((50 (65 ((54 ((64 (66 ((2 3 )((32 34 )(39 46 )))))(27 35 )))(36 47 ))))(68 (8 (6 7 ))))(48 53 ))))((77 (43 (44 ((5 20 )(14 16 )))))(26 73 )))(67 (76 (12 38 )))))(71 72 ))(62 ((25 (24 ((23 (13 55 ))(21 22 ))))(74 (41 (57 58 ))))))(11 (9 10 )))(40 (49 (61 (4 ((15 ((56 (45 ((60 (59 (29 (31 (28 30 )))))(51 52 ))))(69 70 )))(42 (18 19 )))))))))));
tree 16 = [&U](0 ((1 75 )(17 (((((63 (((33 (37 (((50 (65 ((54 ((64 (66 ((2 3 )(39 (34 (32 46 ))))))(27 35 )))(36 47 ))))(68 (8 (6 7 ))))(48 53 ))))(((43 ((5 20 )(14 16 )))(44 77 ))(26 73 )))(67 (76 (12 38 )))))(71 72 ))(62 ((25 (24 ((23 (13 55 ))(21 22 ))))(74 (41 (57 58 ))))))(11 (9 10 )))(40 (49 (61 (4 ((15 ((56 (45 ((60 (59 (29 (31 (28 30 )))))(51 52 ))))(69 70 )))(42 (18 19 )))))))))));
tree 17 = [&U](0 ((1 75 )(17 (((((63 (((33 (37 (((50 (65 (((64 (66 ((54 (2 3 ))((32 34 )(39 46 )))))(27 35 ))(36 47 ))))(68 (8 (6 7 ))))(48 53 ))))(((43 ((5 20 )(14 16 )))(44 77 ))(26 73 )))(67 (76 (12 38 )))))(71 72 ))(62 ((25 (24 ((23 (13 55 ))(21 22 ))))(74 (41 (57 58 ))))))(11 (9 10 )))(40 (49 (61 (4 ((15 ((56 (45 ((60 (59 (29 (31 (28 30 )))))(51 52 ))))(69 70 )))(42 (18 19 )))))))))));
tree 18 = [&U](0 ((1 75 )(17 (((((63 (((33 (37 (((50 (65 ((54 ((64 (66 ((2 3 )((32 34 )(39 46 )))))(27 35 )))(36 47 ))))(68 (8 (6 7 ))))(48 53 ))))((77 (44 (43 ((5 20 )(14 16 )))))(26 73 )))(67 (76 (12 38 )))))(71 72 ))(62 ((25 (24 ((23 (13 55 ))(21 22 ))))(74 (41 (57 58 ))))))(11 (9 10 )))(40 (49 (61 (4 ((15 ((56 (45 ((60 (59 (29 (31 (28 30 )))))(51 52 ))))(69 70 )))(42 (18 19 )))))))))));
tree 19 = [&U](0 ((1 75 )(17 (((((63 (((33 (37 (((50 (65 ((54 ((64 (66 ((2 3 )((32 34 )(39 46 )))))(27 35 )))(36 47 ))))(68 (8 (6 7 ))))(48 53 ))))((77 (43 (44 ((5 20 )(14 16 )))))(26 73 )))(67 (76 (12 38 )))))(71 72 ))(62 ((25 (24 ((23 (13 55 ))(21 22 ))))(74 (41 (57 58 ))))))(11 (9 10 )))(40 (49 (61 (4 ((15 ((56 (45 (((29 (31 (28 30 )))(59 60 ))(51 52 ))))(69 70 )))(42 (18 19 )))))))))));
tree 20 = [&U](0 ((1 75 )(17 (((((63 (((33 (37 (((50 (65 ((54 ((64 (66 ((2 3 )(39 (34 (32 46 ))))))(27 35 )))(36 47 ))))(68 (8 (6 7 ))))(48 53 ))))(((43 ((5 20 )(14 16 )))(44 77 ))(26 73 )))(67 (76 (12 38 )))))(71 72 ))(62 ((25 (24 ((23 (13 55 ))(21 22 ))))(74 (41 (57 58 ))))))(11 (9 10 )))(40 (49 (61 (4 ((15 ((56 (45 (((29 (31 (28 30 )))(59 60 ))(51 52 ))))(69 70 )))(42 (18 19 )))))))))));
tree 21 = [&U](0 ((1 75 )(17 (49 (40 ((((((67 ((76 (53 (37 (((50 (65 ((54 (((2 3 )(((32 34 )(39 46 ))(64 66 )))(27 35 )))(36 47 ))))(68 (8 (6 7 ))))(33 (48 (((43 ((5 20 )(14 16 )))(44 77 ))(26 73 ))))))))(12 38 )))(25 ((23 (13 55 ))(24 (21 22 )))))(63 (71 72 )))(62 (74 (41 (57 58 )))))(11 (9 10 )))(61 (4 ((15 ((56 (45 (((29 (31 (28 30 )))(59 60 ))(51 52 ))))(69 70 )))(42 (18 19 )))))))))));
tree 22 = [&U](0 ((1 75 )(17 (49 (40 ((((((67 ((76 (53 (37 (((50 (65 ((54 (((2 3 )(((32 34 )(39 46 ))(64 66 )))(27 35 )))(36 47 ))))(68 (8 (6 7 ))))(33 (48 (((43 ((5 20 )(14 16 )))(44 77 ))(26 73 ))))))))(12 38 )))(25 (24 ((23 (13 55 ))(21 22 )))))(63 (71 72 )))(62 (74 (41 (57 58 )))))(11 (9 10 )))(61 (4 ((15 ((56 (45 (((29 (31 (28 30 )))(59 60 ))(51 52 ))))(69 70 )))(42 (18 19 )))))))))));
tree 23 = [&U](0 ((1 75 )(17 (49 (40 ((((((67 ((76 (53 (37 (((50 (65 ((54 (((2 3 )(((32 34 )(39 46 ))(64 66 )))(27 35 )))(36 47 ))))(68 (8 (6 7 ))))(33 (48 (((43 ((5 20 )(14 16 )))(44 77 ))(26 73 ))))))))(12 38 )))(25 (24 (21 (22 (23 (13 55 )))))))(63 (71 72 )))(62 (74 (41 (57 58 )))))(11 (9 10 )))(61 (4 ((15 ((56 (45 (((29 (31 (28 30 )))(59 60 ))(51 52 ))))(69 70 )))(42 (18 19 )))))))))));
tree 24 = [&U](0 ((1 75 )(17 (49 (40 ((((((67 ((76 (53 (37 (((50 (65 ((54 (((2 3 )(((32 34 )(39 46 ))(64 66 )))(27 35 )))(36 47 ))))(68 (8 (6 7 ))))(33 (48 (((43 ((5 20 )(14 16 )))(44 77 ))(26 73 ))))))))(12 38 )))(25 (24 (21 (22 (13 (23 55 )))))))(63 (71 72 )))(62 (74 (41 (57 58 )))))(11 (9 10 )))(61 (4 ((15 ((56 (45 (((29 (31 (28 30 )))(59 60 ))(51 52 ))))(69 70 )))(42 (18 19 )))))))))));
tree 25 = [&U](0 ((1 75 )(17 (49 (40 ((((((67 ((76 (53 (37 (((50 (65 ((54 (((2 3 )(((32 34 )(39 46 ))(64 66 )))(27 35 )))(36 47 ))))(68 (8 (6 7 ))))(33 (48 (((43 ((5 20 )(14 16 )))(44 77 ))(26 73 ))))))))(12 38 )))(25 ((23 (13 55 ))(24 (21 22 )))))(63 (71 72 )))(62 (74 (41 (57 58 )))))(11 (9 10 )))(61 (4 ((15 ((56 (45 ((60 (59 (29 (31 (28 30 )))))(51 52 ))))(69 70 )))(42 (18 19 )))))))))));
tree 26 = [&U](0 ((1 75 )(17 (49 (40 ((((((67 ((76 (53 (37 (((50 (65 ((54 (((2 3 )(((32 34 )(39 46 ))(64 66 )))(27 35 )))(36 47 ))))(68 (8 (6 7 ))))(33 (48 (((43 ((5 20 )(14 16 )))(44 77 ))(26 73 ))))))))(12 38 )))(25 ((23 (13 55 ))(24 (21 22 )))))(63 (71 72 )))(62 (74 (41 (57 58 )))))(11 (9 10 )))(61 (4 ((15 ((56 (45 (52 (51 ((29 (31 (28 30 )))(59 60 ))))))(69 70 )))(42 (18 19 )))))))))));
tree 27 = [&U](0 ((1 75 )(17 (49 (40 ((((((67 ((76 (53 (37 (((50 (65 ((54 (((2 3 )((39 (34 (32 46 )))(64 66 )))(27 35 )))(36 47 ))))(68 (8 (6 7 ))))(33 (48 (((43 ((5 20 )(14 16 )))(44 77 ))(26 73 ))))))))(12 38 )))(25 ((23 (13 55 ))(24 (21 22 )))))(63 (71 72 )))(62 (74 (41 (57 58 )))))(11 (9 10 )))(61 (4 ((15 ((56 (45 (((29 (31 (28 30 )))(59 60 ))(51 52 ))))(69 70 )))(42 (18 19 )))))))))));
tree 28 = [&U](0 ((1 75 )(17 (49 (40 ((((((67 ((76 (53 (37 (((50 (65 ((54 (((2 3 )(((32 34 )(39 46 ))(64 66 )))(27 35 )))(36 47 ))))(68 (8 (6 7 ))))(33 (48 (((43 ((5 20 )(14 16 )))(44 77 ))(26 73 ))))))))(12 38 )))(25 (21 (24 (22 (23 (13 55 )))))))(63 (71 72 )))(62 (74 (41 (57 58 )))))(11 (9 10 )))(61 (4 ((15 ((56 (45 (((29 (31 (28 30 )))(59 60 ))(51 52 ))))(69 70 )))(42 (18 19 )))))))))));
tree 29 = [&U](0 ((1 75 )(17 (49 (40 ((((((67 ((76 (53 (37 (((50 (65 ((54 (((2 3 )((39 (34 (32 46 )))(64 66 )))(27 35 )))(36 47 ))))(68 (8 (6 7 ))))(33 (48 (((43 ((5 20 )(14 16 )))(44 77 ))(26 73 ))))))))(12 38 )))(25 (24 ((23 (13 55 ))(21 22 )))))(63 (71 72 )))(62 (74 (41 (57 58 )))))(11 (9 10 )))(61 (4 ((15 ((56 (45 (((29 (31 (28 30 )))(59 60 ))(51 52 ))))(69 70 )))(42 (18 19 )))))))))));
tree 30 = [&U](0 ((1 75 )(17 (49 (40 ((((((67 ((76 (53 (37 (((50 (65 ((54 (((2 3 )(((32 34 )(39 46 ))(64 66 )))(27 35 )))(36 47 ))))(68 (8 (6 7 ))))(33 (48 (((43 ((5 20 )(14 16 )))(44 77 ))(26 73 ))))))))(12 38 )))(25 (24 ((23 (13 55 ))(21 22 )))))(63 (71 72 )))(62 (74 (41 (57 58 )))))(11 (9 10 )))(61 (4 ((15 ((56 (45 (52 (51 ((29 (31 (28 30 )))(59 60 ))))))(69 70 )))(42 (18 19 )))))))))));
tree 31 = [&U](0 ((1 75 )(17 (((((((33 ((((50 (65 ((54 ((64 (66 ((2 3 )(39 (34 (32 46 ))))))(27 35 )))(36 47 ))))(68 (8 (6 7 ))))(37 53 ))(48 (((43 ((5 20 )(14 16 )))(44 77 ))(26 73 )))))(67 (76 (12 38 ))))(25 (24 (21 (22 (23 (13 55 )))))))(62 (63 (71 72 ))))(74 (41 (57 58 ))))(11 (9 10 )))(40 (49 (61 (4 ((15 ((56 (45 (((29 (31 (28 30 )))(59 60 ))(51 52 ))))(69 70 )))(42 (18 19 )))))))))));
tree 32 = [&U](0 ((1 75 )(17 (((((((33 ((((50 (65 ((54 ((64 (66 ((2 3 )(39 (34 (32 46 ))))))(27 35 )))(36 47 ))))(68 (8 (6 7 ))))(37 53 ))(48 (((43 ((5 20 )(14 16 )))(44 77 ))(26 73 )))))(67 (76 (12 38 ))))(25 (24 (21 (22 (13 (23 55 )))))))(62 (63 (71 72 ))))(74 (41 (57 58 ))))(11 (9 10 )))(40 (49 (61 (4 ((15 ((56 (45 (((29 (31 (28 30 )))(59 60 ))(51 52 ))))(69 70 )))(42 (18 19 )))))))))));
tree 33 = [&U](0 ((1 75 )(17 (((((((33 ((((50 (65 ((54 ((64 (66 ((2 3 )(39 (34 (32 46 ))))))(27 35 )))(36 47 ))))(68 (8 (6 7 ))))(37 53 ))(48 (((43 ((5 20 )(14 16 )))(44 77 ))(26 73 )))))(67 (76 (12 38 ))))(25 (21 (24 (22 (23 (13 55 )))))))(62 (63 (71 72 ))))(74 (41 (57 58 ))))(11 (9 10 )))(40 (49 (61 (4 ((15 ((56 (45 (((29 (31 (28 30 )))(59 60 ))(51 52 ))))(69 70 )))(42 (18 19 )))))))))));
tree 34 = [&U](0 ((1 75 )(17 (((((((33 ((((50 (65 ((54 ((64 (66 ((2 3 )(39 (34 (32 46 ))))))(27 35 )))(36 47 ))))(68 (8 (6 7 ))))(37 53 ))(48 (((43 ((5 20 )(14 16 )))(44 77 ))(26 73 )))))(67 (76 (12 38 ))))(25 (24 ((23 (13 55 ))(21 22 )))))(62 (63 (71 72 ))))(74 (41 (57 58 ))))(11 (9 10 )))(40 (49 (61 (4 ((15 ((56 (45 (((29 (31 (28 30 )))(59 60 ))(51 52 ))))(69 70 )))(42 (18 19 )))))))))));
tree 35 = [&U](0 ((1 75 )(17 (((((((33 ((((50 (65 (47 (54 ((64 (66 ((2 3 )(39 (34 (32 46 ))))))(27 35 ))))))(68 (8 (6 7 ))))(37 53 ))(48 (((43 ((5 20 )(14 16 )))(44 77 ))(26 73 )))))(67 (36 (76 (12 38 )))))(25 (24 (21 (22 (23 (13 55 )))))))(62 (63 (71 72 ))))(74 (41 (57 58 ))))(11 (9 10 )))(40 (49 (61 (4 ((15 ((56 (45 (((29 (31 (28 30 )))(59 60 ))(51 52 ))))(69 70 )))(42 (18 19 )))))))))));
tree 36 = [&U](0 ((1 75 )(17 (((((((33 ((((50 (65 (47 (54 ((64 (66 ((2 3 )(39 (34 (32 46 ))))))(27 35 ))))))(68 (8 (6 7 ))))(37 53 ))(48 (((43 ((5 20 )(14 16 )))(44 77 ))(26 73 )))))(67 (76 (36 (12 38 )))))(25 (24 (21 (22 (23 (13 55 )))))))(62 (63 (71 72 ))))(74 (41 (57 58 ))))(11 (9 10 )))(40 (49 (61 (4 ((15 ((56 (45 (((29 (31 (28 30 )))(59 60 ))(51 52 ))))(69 70 )))(42 (18 19 )))))))))));
tree 37 = [&U](0 ((1 75 )(17 (((((((33 ((((50 (65 (47 (54 ((64 (66 ((2 3 )(39 (34 (32 46 ))))))(27 35 ))))))(68 (8 (6 7 ))))(37 53 ))(48 (((43 ((5 20 )(14 16 )))(44 77 ))(26 73 )))))(67 (76 (12 (36 38 )))))(25 (24 (21 (22 (23 (13 55 )))))))(62 (63 (71 72 ))))(74 (41 (57 58 ))))(11 (9 10 )))(40 (49 (61 (4 ((15 ((56 (45 (((29 (31 (28 30 )))(59 60 ))(51 52 ))))(69 70 )))(42 (18 19 )))))))))));
tree 38 = [&U](0 ((1 75 )(17 (((((((33 ((((50 (65 ((54 ((64 (66 ((2 3 )((32 34 )(39 46 )))))(27 35 )))(36 47 ))))(68 (8 (6 7 ))))(37 53 ))(48 (((43 ((5 20 )(14 16 )))(44 77 ))(26 73 )))))(67 (76 (12 38 ))))(25 (24 (21 (22 (23 (13 55 )))))))(62 (63 (71 72 ))))(74 (41 (57 58 ))))(11 (9 10 )))(40 (49 (61 (4 ((15 ((56 (45 (((29 (31 (28 30 )))(59 60 ))(51 52 ))))(69 70 )))(42 (18 19 )))))))))));
tree 39 = [&U](0 ((1 75 )(17 (((((((33 ((((50 (65 ((54 ((64 (66 ((2 3 )(39 (34 (32 46 ))))))(27 35 )))(36 47 ))))(68 (8 (6 7 ))))(37 53 ))(48 (((43 ((5 20 )(14 16 )))(44 77 ))(26 73 )))))(67 (76 (12 38 ))))(25 (24 (21 (22 (23 (13 55 )))))))(62 (63 (71 72 ))))(74 (41 (57 58 ))))(11 (9 10 )))(40 (49 (61 (4 ((15 ((56 (45 (52 (51 ((29 (31 (28 30 )))(59 60 ))))))(69 70 )))(42 (18 19 )))))))))));
tree 40 = [&U](0 ((1 75 )(17 (((((((33 ((((50 (65 (((64 (66 ((54 (2 3 ))(39 (34 (32 46 ))))))(27 35 ))(36 47 ))))(68 (8 (6 7 ))))(37 53 ))(48 (((43 ((5 20 )(14 16 )))(44 77 ))(26 73 )))))(67 (76 (12 38 ))))(25 (24 (21 (22 (23 (13 55 )))))))(62 (63 (71 72 ))))(74 (41 (57 58 ))))(11 (9 10 )))(40 (49 (61 (4 ((15 ((56 (45 (((29 (31 (28 30 )))(59 60 ))(51 52 ))))(69 70 )))(42 (18 19 )))))))))));
tree 41 = [&U](0 ((1 75 )(17 (((((((((50 (65 ((54 (((2 3 )(((32 34 )(39 46 ))(64 66 )))(27 35 )))(36 47 ))))(68 (8 (6 7 ))))(33 ((48 (((43 ((5 20 )(14 16 )))(44 77 ))(26 73 )))(37 53 ))))(67 (76 (12 38 ))))(25 (24 (21 (22 (13 (23 55 )))))))(63 (71 72 )))(62 (74 (41 (57 58 )))))(11 (9 10 )))(40 (49 (61 (4 ((15 ((56 (45 (((29 (31 (28 30 )))(59 60 ))(51 52 ))))(69 70 )))(42 (18 19 )))))))))));
tree 42 = [&U](0 ((1 75 )(17 (((((((33 ((((50 (65 ((54 (((2 3 )(((32 34 )(39 46 ))(64 66 )))(27 35 )))(36 47 ))))(68 (8 (6 7 ))))(37 53 ))(48 (((43 ((5 20 )(14 16 )))(44 77 ))(26 73 )))))(67 (76 (12 38 ))))(25 (24 (21 (22 (13 (23 55 )))))))(63 (71 72 )))(62 (74 (41 (57 58 )))))(11 (9 10 )))(40 (49 (61 (4 ((15 ((56 (45 (((29 (31 (28 30 )))(59 60 ))(51 52 ))))(69 70 )))(42 (18 19 )))))))))));
tree 43 = [&U](0 ((1 75 )(17 (((((((33 ((37 (53 ((50 (65 ((54 (((2 3 )(((32 34 )(39 46 ))(64 66 )))(27 35 )))(36 47 ))))(68 (8 (6 7 ))))))(48 (((43 ((5 20 )(14 16 )))(44 77 ))(26 73 )))))(67 (76 (12 38 ))))(25 (24 (21 (22 (13 (23 55 )))))))(63 (71 72 )))(62 (74 (41 (57 58 )))))(11 (9 10 )))(40 (49 (61 (4 ((15 ((56 (45 (((29 (31 (28 30 )))(59 60 ))(51 52 ))))(69 70 )))(42 (18 19 )))))))))));
tree 44 = [&U](0 ((1 75 )(17 (((((((((50 (65 ((54 (((2 3 )(((32 34 )(39 46 ))(64 66 )))(27 35 )))(36 47 ))))(68 (8 (6 7 ))))(33 ((48 (((43 ((5 20 )(14 16 )))(44 77 ))(26 73 )))(37 53 ))))(67 (76 (12 38 ))))(25 (24 ((23 (13 55 ))(21 22 )))))(63 (71 72 )))(62 (74 (41 (57 58 )))))(11 (9 10 )))(40 (49 (61 (4 ((15 ((56 (45 (((29 (31 (28 30 )))(59 60 ))(51 52 ))))(69 70 )))(42 (18 19 )))))))))));
tree 45 = [&U](0 ((1 75 )(17 (((((((((50 (65 ((54 (((2 3 )(((32 34 )(39 46 ))(64 66 )))(27 35 )))(36 47 ))))(68 (8 (6 7 ))))(33 ((48 (((43 ((5 20 )(14 16 )))(44 77 ))(26 73 )))(37 53 ))))(67 (76 (12 38 ))))(25 (24 (21 (22 (13 (23 55 )))))))(63 (71 72 )))(62 (74 (41 (57 58 )))))(11 (9 10 )))(40 (49 (61 (4 ((15 ((56 (45 ((60 (59 (29 (31 (28 30 )))))(51 52 ))))(69 70 )))(42 (18 19 )))))))))));
tree 46 = [&U](0 ((1 75 )(17 (((((((((50 (65 ((54 (((2 3 )(((32 34 )(39 46 ))(64 66 )))(27 35 )))(36 47 ))))(68 (8 (6 7 ))))(33 ((48 (((43 ((5 20 )(14 16 )))(44 77 ))(26 73 )))(37 53 ))))(67 (76 (12 38 ))))(25 (24 (21 (22 (13 (23 55 )))))))(63 (71 72 )))(62 (74 (41 (57 58 )))))(11 (9 10 )))(40 (49 (61 (4 ((15 ((56 (45 (52 (51 ((29 (31 (28 30 )))(59 60 ))))))(69 70 )))(42 (18 19 )))))))))));
tree 47 = [&U](0 ((1 75 )(17 (((((((((50 (65 ((54 (((2 3 )(((32 34 )(39 46 ))(64 66 )))(27 35 )))(36 47 ))))(68 (8 (6 7 ))))(33 ((48 (((43 ((5 20 )(14 16 )))(44 77 ))(26 73 )))(37 53 ))))(67 (76 (12 38 ))))(25 (24 (21 (22 (23 (13 55 )))))))(63 (71 72 )))(62 (74 (41 (57 58 )))))(11 (9 10 )))(40 (49 (61 (4 ((15 ((56 (45 (((29 (31 (28 30 )))(59 60 ))(51 52 ))))(69 70 )))(42 (18 19 )))))))))));
tree 48 = [&U](0 ((1 75 )(17 (((((((((50 (65 ((54 (((2 3 )((39 (34 (32 46 )))(64 66 )))(27 35 )))(36 47 ))))(68 (8 (6 7 ))))(33 ((48 (((43 ((5 20 )(14 16 )))(44 77 ))(26 73 )))(37 53 ))))(67 (76 (12 38 ))))(25 (24 (21 (22 (13 (23 55 )))))))(63 (71 72 )))(62 (74 (41 (57 58 )))))(11 (9 10 )))(40 (49 (61 (4 ((15 ((56 (45 (((29 (31 (28 30 )))(59 60 ))(51 52 ))))(69 70 )))(42 (18 19 )))))))))));
tree 49 = [&U](0 ((1 75 )(17 (((((((33 ((((50 (65 ((54 (((2 3 )(((32 34 )(39 46 ))(64 66 )))(27 35 )))(36 47 ))))(68 (8 (6 7 ))))(37 53 ))(48 (((43 ((5 20 )(14 16 )))(44 77 ))(26 73 )))))(67 (76 (12 38 ))))(25 (24 (21 (22 (23 (13 55 )))))))(63 (71 72 )))(62 (74 (41 (57 58 )))))(11 (9 10 )))(40 (49 (61 (4 ((15 ((56 (45 (((29 (31 (28 30 )))(59 60 ))(51 52 ))))(69 70 )))(42 (18 19 )))))))))));
tree 50 = [&U](0 ((1 75 )(17 (((((((33 ((((50 (65 (47 (54 (((2 3 )(((32 34 )(39 46 ))(64 66 )))(27 35 ))))))(68 (8 (6 7 ))))(37 53 ))(48 (((43 ((5 20 )(14 16 )))(44 77 ))(26 73 )))))(67 (36 (76 (12 38 )))))(25 (24 (21 (22 (13 (23 55 )))))))(63 (71 72 )))(62 (74 (41 (57 58 )))))(11 (9 10 )))(40 (49 (61 (4 ((15 ((56 (45 (((29 (31 (28 30 )))(59 60 ))(51 52 ))))(69 70 )))(42 (18 19 )))))))))));
tree 51 = [&U](0 ((1 75 )(17 ((((((67 ((76 (33 ((((50 (65 ((35 (27 (64 (66 ((54 (2 3 ))((32 34 )(39 46 )))))))(36 47 ))))(68 (8 (6 7 ))))(37 53 ))(48 (((43 ((5 20 )(14 16 )))(44 77 ))(26 73 ))))))(12 38 )))(25 ((23 (13 55 ))(24 (21 22 )))))(62 (63 (71 72 ))))(74 (41 (57 58 ))))(11 (9 10 )))(40 (49 (61 (4 ((15 ((56 (45 (((29 (31 (28 30 )))(59 60 ))(51 52 ))))(69 70 )))(42 (18 19 )))))))))));
tree 52 = [&U](0 ((1 75 )(17 (((((25 ((67 ((76 (33 ((((50 (65 ((35 (27 (64 (66 ((54 (2 3 ))((32 34 )(39 46 )))))))(36 47 ))))(68 (8 (6 7 ))))(37 53 ))(48 (((43 ((5 20 )(14 16 )))(44 77 ))(26 73 ))))))(12 38 )))((23 (13 55 ))(24 (21 22 )))))(62 (63 (71 72 ))))(74 (41 (57 58 ))))(11 (9 10 )))(40 (49 (61 (4 ((15 ((56 (45 (((29 (31 (28 30 )))(59 60 ))(51 52 ))))(69 70 )))(42 (18 19 )))))))))));
tree 53 = [&U](0 ((1 75 )(17 ((((((67 ((76 (33 ((((50 (65 ((35 (27 (64 (66 ((54 (2 3 ))((32 34 )(39 46 )))))))(36 47 ))))(68 (8 (6 7 ))))(37 53 ))(48 (((43 ((5 20 )(14 16 )))(44 77 ))(26 73 ))))))(12 38 )))(25 (24 ((23 (13 55 ))(21 22 )))))(62 (63 (71 72 ))))(74 (41 (57 58 ))))(11 (9 10 )))(40 (49 (61 (4 ((15 ((56 (45 (((29 (31 (28 30 )))(59 60 ))(51 52 ))))(69 70 )))(42 (18 19 )))))))))));
tree 54 = [&U](0 ((1 75 )(17 ((((((67 ((76 (33 ((((50 (65 ((35 (27 (64 (66 ((54 (2 3 ))((32 34 )(39 46 )))))))(36 47 ))))(68 (8 (6 7 ))))(37 53 ))(48 (((43 ((5 20 )(14 16 )))(44 77 ))(26 73 ))))))(12 38 )))(25 (24 (21 (22 (23 (13 55 )))))))(62 (63 (71 72 ))))(74 (41 (57 58 ))))(11 (9 10 )))(40 (49 (61 (4 ((15 ((56 (45 (((29 (31 (28 30 )))(59 60 ))(51 52 ))))(69 70 )))(42 (18 19 )))))))))));
tree 55 = [&U](0 ((1 75 )(17 ((((((67 ((76 (33 ((((50 (65 ((35 (27 (64 (66 ((54 (2 3 ))((32 34 )(39 46 )))))))(36 47 ))))(68 (8 (6 7 ))))(37 53 ))(48 (((43 ((5 20 )(14 16 )))(44 77 ))(26 73 ))))))(12 38 )))(25 (24 (21 (22 (13 (23 55 )))))))(62 (63 (71 72 ))))(74 (41 (57 58 ))))(11 (9 10 )))(40 (49 (61 (4 ((15 ((56 (45 (((29 (31 (28 30 )))(59 60 ))(51 52 ))))(69 70 )))(42 (18 19 )))))))))));
tree 56 = [&U](0 ((1 75 )(17 ((((((67 ((76 (33 ((((50 (65 ((35 (27 (64 (66 ((54 (2 3 ))((32 34 )(39 46 )))))))(36 47 ))))(68 (8 (6 7 ))))(37 53 ))(48 (((43 ((5 20 )(14 16 )))(44 77 ))(26 73 ))))))(12 38 )))(25 ((23 (13 55 ))(24 (21 22 )))))(62 (63 (71 72 ))))(74 (41 (57 58 ))))(11 (9 10 )))(40 (49 (61 (4 ((15 ((56 (45 ((60 (59 (29 (31 (28 30 )))))(51 52 ))))(69 70 )))(42 (18 19 )))))))))));
tree 57 = [&U](0 ((1 75 )(17 ((((((67 ((76 (33 ((((50 (65 ((35 (27 (64 (66 ((54 (2 3 ))((32 34 )(39 46 )))))))(36 47 ))))(68 (8 (6 7 ))))(37 53 ))(48 (((43 ((5 20 )(14 16 )))(44 77 ))(26 73 ))))))(12 38 )))(25 ((23 (13 55 ))(24 (21 22 )))))(62 (63 (71 72 ))))(74 (41 (57 58 ))))(11 (9 10 )))(40 (49 (61 (4 ((15 ((56 (45 (52 (51 ((29 (31 (28 30 )))(59 60 ))))))(69 70 )))(42 (18 19 )))))))))));
tree 58 = [&U](0 ((1 75 )(17 ((((((67 ((76 (33 ((((50 (65 (((64 (66 ((54 (2 3 ))((32 34 )(39 46 )))))(27 35 ))(36 47 ))))(68 (8 (6 7 ))))(37 53 ))(48 (((43 ((5 20 )(14 16 )))(44 77 ))(26 73 ))))))(12 38 )))(25 ((23 (13 55 ))(24 (21 22 )))))(62 (63 (71 72 ))))(74 (41 (57 58 ))))(11 (9 10 )))(40 (49 (61 (4 ((15 ((56 (45 (((29 (31 (28 30 )))(59 60 ))(51 52 ))))(69 70 )))(42 (18 19 )))))))))));
tree 59 = [&U](0 ((1 75 )(17 ((((((67 (((33 ((((50 (65 (47 (35 (27 (64 (66 ((54 (2 3 ))((32 34 )(39 46 ))))))))))(68 (8 (6 7 ))))(37 53 ))(48 (((43 ((5 20 )(14 16 )))(44 77 ))(26 73 )))))(36 76 ))(12 38 )))(25 ((23 (13 55 ))(24 (21 22 )))))(62 (63 (71 72 ))))(74 (41 (57 58 ))))(11 (9 10 )))(40 (49 (61 (4 ((15 ((56 (45 (((29 (31 (28 30 )))(59 60 ))(51 52 ))))(69 70 )))(42 (18 19 )))))))))));
tree 60 = [&U](0 ((1 75 )(17 ((((((67 ((76 (33 ((((50 (65 ((35 (27 (64 (66 ((54 (2 3 ))(39 (34 (32 46 ))))))))(36 47 ))))(68 (8 (6 7 ))))(37 53 ))(48 (((43 ((5 20 )(14 16 )))(44 77 ))(26 73 ))))))(12 38 )))(25 ((23 (13 55 ))(24 (21 22 )))))(62 (63 (71 72 ))))(74 (41 (57 58 ))))(11 (9 10 )))(40 (49 (61 (4 ((15 ((56 (45 (((29 (31 (28 30 )))(59 60 ))(51 52 ))))(69 70 )))(42 (18 19 )))))))))));
tree 61 = [&U](0 ((1 75 )(17 (((((((33 (37 (((50 (65 ((54 (((2 3 )(((32 34 )(39 46 ))(64 66 )))(27 35 )))(36 47 ))))(68 (8 (6 7 ))))(48 53 ))))(((43 ((5 20 )(14 16 )))(44 77 ))(26 73 )))((67 (76 (12 38 )))(25 (24 (23 (21 22 ))))))(63 (71 72 )))(62 (74 (41 (57 58 )))))(11 (9 10 )))(40 (49 (61 (4 (15 (((13 56 )(55 (69 70 )))(42 ((18 19 )(45 ((60 (59 (29 (31 (28 30 )))))(51 52 )))))))))))))));
tree 62 = [&U](0 ((1 75 )(17 (((((((33 (37 (((50 (65 ((54 (((2 3 )(((32 34 )(39 46 ))(64 66 )))(27 35 )))(36 47 ))))(68 (8 (6 7 ))))(48 53 ))))(((43 ((5 20 )(14 16 )))(44 77 ))(26 73 )))((67 (76 (12 38 )))(25 (24 (23 (21 22 ))))))(63 (71 72 )))(62 (74 (41 (57 58 )))))(11 (9 10 )))(40 (49 (61 (4 (15 (((13 56 )(55 (69 70 )))(42 ((18 19 )(45 ((60 (59 (29 (30 (28 31 )))))(51 52 )))))))))))))));
tree 63 = [&U](0 ((1 75 )(17 (((((((33 (37 (((50 (65 (47 (54 (((2 3 )(((32 34 )(39 46 ))(64 66 )))(27 35 ))))))(68 (8 (6 7 ))))(48 53 ))))(((43 ((5 20 )(14 16 )))(44 77 ))(26 73 )))((67 (36 (76 (12 38 ))))(25 (24 (23 (21 22 ))))))(63 (71 72 )))(62 (74 (41 (57 58 )))))(11 (9 10 )))(40 (49 (61 (4 (15 (((13 56 )(55 (69 70 )))(42 ((18 19 )(45 ((60 (59 (29 (31 (28 30 )))))(51 52 )))))))))))))));
tree 64 = [&U](0 ((1 75 )(17 (((((((33 (37 (((50 (65 (47 (54 (((2 3 )(((32 34 )(39 46 ))(64 66 )))(27 35 ))))))(68 (8 (6 7 ))))(48 53 ))))(((43 ((5 20 )(14 16 )))(44 77 ))(26 73 )))((67 (76 (36 (12 38 ))))(25 (24 (23 (21 22 ))))))(63 (71 72 )))(62 (74 (41 (57 58 )))))(11 (9 10 )))(40 (49 (61 (4 (15 (((13 56 )(55 (69 70 )))(42 ((18 19 )(45 ((60 (59 (29 (31 (28 30 )))))(51 52 )))))))))))))));
tree 65 = [&U](0 ((1 75 )(17 (((((((33 (37 (((50 (65 (47 (54 (((2 3 )(((32 34 )(39 46 ))(64 66 )))(27 35 ))))))(68 (8 (6 7 ))))(48 53 ))))(((43 ((5 20 )(14 16 )))(44 77 ))(26 73 )))((67 (76 (12 (36 38 ))))(25 (24 (23 (21 22 ))))))(63 (71 72 )))(62 (74 (41 (57 58 )))))(11 (9 10 )))(40 (49 (61 (4 (15 (((13 56 )(55 (69 70 )))(42 ((18 19 )(45 ((60 (59 (29 (31 (28 30 )))))(51 52 )))))))))))))));
tree 66 = [&U](0 ((1 75 )(17 (((((((33 (37 (((50 (65 ((54 (((2 3 )(((32 34 )(39 46 ))(64 66 )))(27 35 )))(36 47 ))))(68 (8 (6 7 ))))(48 53 ))))((77 (43 (44 ((5 20 )(14 16 )))))(26 73 )))((67 (76 (12 38 )))(25 (24 (23 (21 22 ))))))(63 (71 72 )))(62 (74 (41 (57 58 )))))(11 (9 10 )))(40 (49 (61 (4 (15 (((13 56 )(55 (69 70 )))(42 ((18 19 )(45 ((60 (59 (29 (31 (28 30 )))))(51 52 )))))))))))))));
tree 67 = [&U](0 ((1 75 )(17 (((((((33 (37 (((50 (65 ((54 (((2 3 )((39 (34 (32 46 )))(64 66 )))(27 35 )))(36 47 ))))(68 (8 (6 7 ))))(48 53 ))))(((43 ((5 20 )(14 16 )))(44 77 ))(26 73 )))((67 (76 (12 38 )))(25 (24 (23 (21 22 ))))))(63 (71 72 )))(62 (74 (41 (57 58 )))))(11 (9 10 )))(40 (49 (61 (4 (15 (((13 56 )(55 (69 70 )))(42 ((18 19 )(45 ((60 (59 (29 (31 (28 30 )))))(51 52 )))))))))))))));
tree 68 = [&U](0 ((1 75 )(17 (((((((33 (37 (((50 (65 ((54 (((2 3 )(((32 34 )(39 46 ))(64 66 )))(27 35 )))(36 47 ))))(68 (8 (6 7 ))))(48 53 ))))(((43 ((5 20 )(14 16 )))(44 77 ))(26 73 )))((67 (76 (56 (12 38 ))))(25 (24 (23 (21 22 ))))))(63 (71 72 )))(62 (74 (41 (57 58 )))))(11 (9 10 )))(40 (49 (61 (4 (15 ((13 (55 (69 70 )))(42 ((18 19 )(45 ((60 (59 (29 (31 (28 30 )))))(51 52 )))))))))))))));
tree 69 = [&U](0 ((1 75 )(17 (((((((33 (37 (((50 (65 ((54 (((2 3 )(((32 34 )(39 46 ))(64 66 )))(27 35 )))(36 47 ))))(68 (8 (6 7 ))))(48 53 ))))(((43 ((5 20 )(14 16 )))(44 77 ))(26 73 )))((67 (76 (12 38 )))(25 (24 (23 (21 22 ))))))(63 (71 72 )))(62 (74 (41 (57 58 )))))(11 (9 10 )))(40 (49 (61 (4 (15 ((13 (55 (69 70 )))(56 (42 ((18 19 )(45 ((60 (59 (29 (31 (28 30 )))))(51 52 ))))))))))))))));
tree 70 = [&U](0 ((1 75 )(17 (((((((33 (37 (((50 (65 ((54 (((2 3 )(((32 34 )(39 46 ))(64 66 )))(27 35 )))(36 47 ))))(68 (8 (6 7 ))))(48 53 ))))((77 (44 (43 ((5 20 )(14 16 )))))(26 73 )))((67 (76 (12 38 )))(25 (24 (23 (21 22 ))))))(63 (71 72 )))(62 (74 (41 (57 58 )))))(11 (9 10 )))(40 (49 (61 (4 (15 (((13 56 )(55 (69 70 )))(42 ((18 19 )(45 ((60 (59 (29 (31 (28 30 )))))(51 52 )))))))))))))));
tree 71 = [&U](0 ((1 75 )(17 (((((((33 ((37 (53 ((50 (65 ((54 (((2 3 )((39 (34 (32 46 )))(64 66 )))(27 35 )))(36 47 ))))(68 (8 (6 7 ))))))(48 (((43 ((5 20 )(14 16 )))(44 77 ))(26 73 )))))(67 (76 (12 38 ))))(25 (24 ((23 (13 55 ))(21 22 )))))(63 (71 72 )))(62 (74 (41 (57 58 )))))(11 (9 10 )))(40 (49 (61 (4 ((15 ((56 (45 ((60 (59 (29 (31 (28 30 )))))(51 52 ))))(69 70 )))(42 (18 19 )))))))))));
tree 72 = [&U](0 ((1 75 )(17 (((((((33 ((37 (53 ((50 (65 ((54 (((2 3 )((39 (34 (32 46 )))(64 66 )))(27 35 )))(36 47 ))))(68 (8 (6 7 ))))))(48 (((43 ((5 20 )(14 16 )))(44 77 ))(26 73 )))))(67 (76 (12 38 ))))(25 (24 (21 (22 (23 (13 55 )))))))(63 (71 72 )))(62 (74 (41 (57 58 )))))(11 (9 10 )))(40 (49 (61 (4 ((15 ((56 (45 ((60 (59 (29 (31 (28 30 )))))(51 52 ))))(69 70 )))(42 (18 19 )))))))))));
tree 73 = [&U](0 ((1 75 )(17 (((((((33 ((37 (53 ((50 (65 ((54 (((2 3 )((39 (34 (32 46 )))(64 66 )))(27 35 )))(36 47 ))))(68 (8 (6 7 ))))))(48 (((43 ((5 20 )(14 16 )))(44 77 ))(26 73 )))))(67 (76 (12 38 ))))(25 (24 (21 (22 (13 (23 55 )))))))(63 (71 72 )))(62 (74 (41 (57 58 )))))(11 (9 10 )))(40 (49 (61 (4 ((15 ((56 (45 ((60 (59 (29 (31 (28 30 )))))(51 52 ))))(69 70 )))(42 (18 19 )))))))))));
tree 74 = [&U](0 ((1 75 )(17 (((((((33 ((37 (53 ((50 (65 ((54 (((2 3 )((39 (34 (32 46 )))(64 66 )))(27 35 )))(36 47 ))))(68 (8 (6 7 ))))))(48 (((43 ((5 20 )(14 16 )))(44 77 ))(26 73 )))))(67 (76 (12 38 ))))(25 (24 ((23 (13 55 ))(21 22 )))))(63 (71 72 )))(62 (74 (41 (57 58 )))))(11 (9 10 )))(40 (49 (61 (4 ((15 ((56 (45 (((29 (31 (28 30 )))(59 60 ))(51 52 ))))(69 70 )))(42 (18 19 )))))))))));
tree 75 = [&U](0 ((1 75 )(17 (((((((33 ((37 (53 ((50 (65 ((54 (((2 3 )((39 (34 (32 46 )))(64 66 )))(27 35 )))(36 47 ))))(68 (8 (6 7 ))))))(48 (((43 ((5 20 )(14 16 )))(44 77 ))(26 73 )))))(67 (76 (12 38 ))))(25 (24 ((23 (13 55 ))(21 22 )))))(63 (71 72 )))(62 (74 (41 (57 58 )))))(11 (9 10 )))(40 (49 (61 (4 ((15 ((56 (45 (52 (51 ((29 (31 (28 30 )))(59 60 ))))))(69 70 )))(42 (18 19 )))))))))));
tree 76 = [&U](0 ((1 75 )(17 (((((((33 ((37 (53 ((50 (65 ((54 (((2 3 )((39 (34 (32 46 )))(64 66 )))(27 35 )))(36 47 ))))(68 (8 (6 7 ))))))(48 (((43 ((5 20 )(14 16 )))(44 77 ))(26 73 )))))(67 (76 (12 38 ))))(25 (21 (24 (22 (23 (13 55 )))))))(63 (71 72 )))(62 (74 (41 (57 58 )))))(11 (9 10 )))(40 (49 (61 (4 ((15 ((56 (45 ((60 (59 (29 (31 (28 30 )))))(51 52 ))))(69 70 )))(42 (18 19 )))))))))));
tree 77 = [&U](0 ((1 75 )(17 (((((((33 ((37 (53 ((50 (65 ((54 (((2 3 )((39 (34 (32 46 )))(64 66 )))(27 35 )))(36 47 ))))(68 (8 (6 7 ))))))(48 (((43 ((5 20 )(14 16 )))(44 77 ))(26 73 )))))(67 (76 (12 38 ))))(25 (24 ((23 (13 55 ))(21 22 )))))(63 (71 72 )))(62 (74 (41 (57 58 )))))(11 (9 10 )))(40 (49 (61 (4 ((15 ((56 (45 ((60 (59 (29 (30 (28 31 )))))(51 52 ))))(69 70 )))(42 (18 19 )))))))))));
tree 78 = [&U](0 ((1 75 )(17 (((((((33 ((37 (53 ((50 (65 (47 (54 (((2 3 )((39 (34 (32 46 )))(64 66 )))(27 35 ))))))(68 (8 (6 7 ))))))(48 (((43 ((5 20 )(14 16 )))(44 77 ))(26 73 )))))(67 (36 (76 (12 38 )))))(25 (24 ((23 (13 55 ))(21 22 )))))(63 (71 72 )))(62 (74 (41 (57 58 )))))(11 (9 10 )))(40 (49 (61 (4 ((15 ((56 (45 ((60 (59 (29 (31 (28 30 )))))(51 52 ))))(69 70 )))(42 (18 19 )))))))))));
tree 79 = [&U](0 ((1 75 )(17 (((((((33 ((37 (53 ((50 (65 (47 (54 (((2 3 )((39 (34 (32 46 )))(64 66 )))(27 35 ))))))(68 (8 (6 7 ))))))(48 (((43 ((5 20 )(14 16 )))(44 77 ))(26 73 )))))(67 (76 (36 (12 38 )))))(25 (24 ((23 (13 55 ))(21 22 )))))(63 (71 72 )))(62 (74 (41 (57 58 )))))(11 (9 10 )))(40 (49 (61 (4 ((15 ((56 (45 ((60 (59 (29 (31 (28 30 )))))(51 52 ))))(69 70 )))(42 (18 19 )))))))))));
tree 80 = [&U](0 ((1 75 )(17 (((((((33 ((37 (53 ((50 (65 (47 (54 (((2 3 )((39 (34 (32 46 )))(64 66 )))(27 35 ))))))(68 (8 (6 7 ))))))(48 (((43 ((5 20 )(14 16 )))(44 77 ))(26 73 )))))(67 (76 (12 (36 38 )))))(25 (24 ((23 (13 55 ))(21 22 )))))(63 (71 72 )))(62 (74 (41 (57 58 )))))(11 (9 10 )))(40 (49 (61 (4 ((15 ((56 (45 ((60 (59 (29 (31 (28 30 )))))(51 52 ))))(69 70 )))(42 (18 19 )))))))))));
tree 81 = [&U](0 ((1 75 )(17 ((((((25 (67 ((76 (53 (37 (((50 (65 ((54 (((2 3 )((39 (34 (32 46 )))(64 66 )))(27 35 )))(36 47 ))))(68 (8 (6 7 ))))(33 (48 (((43 ((5 20 )(14 16 )))(44 77 ))(26 73 ))))))))(12 38 ))))(24 (21 (22 (23 (13 55 ))))))(62 (63 (71 72 ))))(74 (41 (57 58 ))))(11 (9 10 )))(40 (49 (61 (4 ((15 ((56 (45 (((29 (31 (28 30 )))(59 60 ))(51 52 ))))(69 70 )))(42 (18 19 )))))))))));
tree 82 = [&U](0 ((1 75 )(17 ((((((25 (67 ((76 (53 (37 (((50 (65 ((54 (((2 3 )((39 (34 (32 46 )))(64 66 )))(27 35 )))(36 47 ))))(68 (8 (6 7 ))))(33 (48 (((43 ((5 20 )(14 16 )))(44 77 ))(26 73 ))))))))(12 38 ))))(24 (21 (22 (23 (13 55 ))))))(62 (63 (71 72 ))))(74 (41 (57 58 ))))(11 (9 10 )))(40 (49 (61 (4 ((15 ((56 (45 ((60 (59 (29 (31 (28 30 )))))(51 52 ))))(69 70 )))(42 (18 19 )))))))))));
tree 83 = [&U](0 ((1 75 )(17 ((((((25 (67 ((76 (53 (37 (((50 (65 ((54 (((2 3 )((39 (34 (32 46 )))(64 66 )))(27 35 )))(36 47 ))))(68 (8 (6 7 ))))(33 (48 (((43 ((5 20 )(14 16 )))(44 77 ))(26 73 ))))))))(12 38 ))))(24 (21 (22 (23 (13 55 ))))))(62 (63 (71 72 ))))(74 (41 (57 58 ))))(11 (9 10 )))(40 (49 (61 (4 ((15 ((56 (45 (52 (51 ((29 (31 (28 30 )))(59 60 ))))))(69 70 )))(42 (18 19 )))))))))));
tree 84 = [&U](0 ((1 75 )(17 ((((((25 (67 ((76 (53 (37 (((50 (65 ((54 (((2 3 )((39 (34 (32 46 )))(64 66 )))(27 35 )))(36 47 ))))(68 (8 (6 7 ))))(33 (48 (((43 ((5 20 )(14 16 )))(44 77 ))(26 73 ))))))))(12 38 ))))(24 (21 (22 (13 (23 55 ))))))(62 (63 (71 72 ))))(74 (41 (57 58 ))))(11 (9 10 )))(40 (49 (61 (4 ((15 ((56 (45 (((29 (31 (28 30 )))(59 60 ))(51 52 ))))(69 70 )))(42 (18 19 )))))))))));
tree 85 = [&U](0 ((1 75 )(17 ((((((25 (67 ((76 (53 (37 (((50 (65 ((54 (((2 3 )((39 (34 (32 46 )))(64 66 )))(27 35 )))(36 47 ))))(68 (8 (6 7 ))))(33 (48 (((43 ((5 20 )(14 16 )))(44 77 ))(26 73 ))))))))(12 38 ))))(24 ((23 (13 55 ))(21 22 ))))(62 (63 (71 72 ))))(74 (41 (57 58 ))))(11 (9 10 )))(40 (49 (61 (4 ((15 ((56 (45 (((29 (31 (28 30 )))(59 60 ))(51 52 ))))(69 70 )))(42 (18 19 )))))))))));
tree 86 = [&U](0 ((1 75 )(17 ((((((25 (67 ((76 (53 (37 (((50 (65 ((54 (((2 3 )(((32 34 )(39 46 ))(64 66 )))(27 35 )))(36 47 ))))(68 (8 (6 7 ))))(33 (48 (((43 ((5 20 )(14 16 )))(44 77 ))(26 73 ))))))))(12 38 ))))(24 (21 (22 (23 (13 55 ))))))(62 (63 (71 72 ))))(74 (41 (57 58 ))))(11 (9 10 )))(40 (49 (61 (4 ((15 ((56 (45 (((29 (31 (28 30 )))(59 60 ))(51 52 ))))(69 70 )))(42 (18 19 )))))))))));
tree 87 = [&U](0 ((1 75 )(17 ((((((25 ((33 ((((50 (65 ((54 (((2 3 )((39 (34 (32 46 )))(64 66 )))(27 35 )))(36 47 ))))(68 (8 (6 7 ))))(37 53 ))(48 (((43 ((5 20 )(14 16 )))(44 77 ))(26 73 )))))(67 (76 (12 38 )))))(24 (21 (22 (23 (13 55 ))))))(62 (63 (71 72 ))))(74 (41 (57 58 ))))(11 (9 10 )))(40 (49 (61 (4 ((15 ((56 (45 (((29 (31 (28 30 )))(59 60 ))(51 52 ))))(69 70 )))(42 (18 19 )))))))))));
tree 88 = [&U](0 ((1 75 )(17 ((((((67 ((76 (53 (37 (((50 (65 ((54 (((2 3 )((39 (34 (32 46 )))(64 66 )))(27 35 )))(36 47 ))))(68 (8 (6 7 ))))(33 (48 (((43 ((5 20 )(14 16 )))(44 77 ))(26 73 ))))))))(12 38 )))(25 (24 (21 (22 (23 (13 55 )))))))(62 (63 (71 72 ))))(74 (41 (57 58 ))))(11 (9 10 )))(40 (49 (61 (4 ((15 ((56 (45 (((29 (31 (28 30 )))(59 60 ))(51 52 ))))(69 70 )))(42 (18 19 )))))))))));
tree 89 = [&U](0 ((1 75 )(17 ((((((25 (67 ((76 (53 (37 (((50 (65 ((54 (((2 3 )((39 (34 (32 46 )))(64 66 )))(27 35 )))(36 47 ))))(68 (8 (6 7 ))))(33 (48 (((43 ((5 20 )(14 16 )))(44 77 ))(26 73 ))))))))(12 38 ))))((23 (13 55 ))(24 (21 22 ))))(62 (63 (71 72 ))))(74 (41 (57 58 ))))(11 (9 10 )))(40 (49 (61 (4 ((15 ((56 (45 (((29 (31 (28 30 )))(59 60 ))(51 52 ))))(69 70 )))(42 (18 19 )))))))))));
tree 90 = [&U](0 ((1 75 )(17 (((((25 ((67 ((76 (53 (37 (((50 (65 ((54 (((2 3 )((39 (34 (32 46 )))(64 66 )))(27 35 )))(36 47 ))))(68 (8 (6 7 ))))(33 (48 (((43 ((5 20 )(14 16 )))(44 77 ))(26 73 ))))))))(12 38 )))((23 (13 55 ))(22 (21 24 )))))(62 (63 (71 72 ))))(74 (41 (57 58 ))))(11 (9 10 )))(40 (49 (61 (4 ((15 ((56 (45 (((29 (31 (28 30 )))(59 60 ))(51 52 ))))(69 70 )))(42 (18 19 )))))))))));
tree 91 = [&U](0 ((1 75 )(17 (49 (40 (((((((33 (37 (((50 (65 ((54 (((2 3 )(((32 34 )(39 46 ))(64 66 )))(27 35 )))(36 47 ))))(68 (8 (6 7 ))))(48 53 ))))(((43 ((5 20 )(14 16 )))(44 77 ))(26 73 )))((67 (76 (12 38 )))(25 (24 (23 (21 22 ))))))(63 (71 72 )))(62 (74 (41 (57 58 )))))(11 (9 10 )))(61 (4 (15 ((13 (55 (69 70 )))(56 (42 ((18 19 )(45 ((60 (59 (29 (31 (28 30 )))))(51 52 ))))))))))))))));
tree 92 = [&U](0 ((1 75 )(17 (49 (40 (((((((33 (37 (((50 (65 ((54 (((2 3 )(((32 34 )(39 46 ))(64 66 )))(27 35 )))(36 47 ))))(68 (8 (6 7 ))))(48 53 ))))(((43 ((5 20 )(14 16 )))(44 77 ))(26 73 )))((67 (76 (12 38 )))(25 (24 (23 (21 22 ))))))(63 (71 72 )))(62 (74 (41 (57 58 )))))(11 (9 10 )))(61 (4 (15 ((13 (55 (69 70 )))(56 (42 ((18 19 )(45 ((60 (59 (29 (30 (28 31 )))))(51 52 ))))))))))))))));
tree 93 = [&U](0 ((1 75 )(17 (49 (40 (((((((33 (37 (((50 (65 (47 (54 (((2 3 )(((32 34 )(39 46 ))(64 66 )))(27 35 ))))))(68 (8 (6 7 ))))(48 53 ))))(((43 ((5 20 )(14 16 )))(44 77 ))(26 73 )))((67 (36 (76 (12 38 ))))(25 (24 (23 (21 22 ))))))(63 (71 72 )))(62 (74 (41 (57 58 )))))(11 (9 10 )))(61 (4 (15 ((13 (55 (69 70 )))(56 (42 ((18 19 )(45 ((60 (59 (29 (31 (28 30 )))))(51 52 ))))))))))))))));
tree 94 = [&U](0 ((1 75 )(17 (49 (40 (((((((33 (37 (((50 (65 (47 (54 (((2 3 )(((32 34 )(39 46 ))(64 66 )))(27 35 ))))))(68 (8 (6 7 ))))(48 53 ))))(((43 ((5 20 )(14 16 )))(44 77 ))(26 73 )))((67 (76 (36 (12 38 ))))(25 (24 (23 (21 22 ))))))(63 (71 72 )))(62 (74 (41 (57 58 )))))(11 (9 10 )))(61 (4 (15 ((13 (55 (69 70 )))(56 (42 ((18 19 )(45 ((60 (59 (29 (31 (28 30 )))))(51 52 ))))))))))))))));
tree 95 = [&U](0 ((1 75 )(17 (49 (40 (((((((33 (37 (((50 (65 (47 (54 (((2 3 )(((32 34 )(39 46 ))(64 66 )))(27 35 ))))))(68 (8 (6 7 ))))(48 53 ))))(((43 ((5 20 )(14 16 )))(44 77 ))(26 73 )))((67 (76 (12 (36 38 ))))(25 (24 (23 (21 22 ))))))(63 (71 72 )))(62 (74 (41 (57 58 )))))(11 (9 10 )))(61 (4 (15 ((13 (55 (69 70 )))(56 (42 ((18 19 )(45 ((60 (59 (29 (31 (28 30 )))))(51 52 ))))))))))))))));
tree 96 = [&U](0 ((1 75 )(17 (49 (40 (((((((33 (37 (((50 (65 ((54 (((2 3 )(((32 34 )(39 46 ))(64 66 )))(27 35 )))(36 47 ))))(68 (8 (6 7 ))))(48 53 ))))((77 (43 (44 ((5 20 )(14 16 )))))(26 73 )))((67 (76 (12 38 )))(25 (24 (23 (21 22 ))))))(63 (71 72 )))(62 (74 (41 (57 58 )))))(11 (9 10 )))(61 (4 (15 ((13 (55 (69 70 )))(56 (42 ((18 19 )(45 ((60 (59 (29 (31 (28 30 )))))(51 52 ))))))))))))))));
tree 97 = [&U](0 ((1 75 )(17 (49 (40 (((((((33 (37 (((50 (65 ((54 (((2 3 )((39 (34 (32 46 )))(64 66 )))(27 35 )))(36 47 ))))(68 (8 (6 7 ))))(48 53 ))))(((43 ((5 20 )(14 16 )))(44 77 ))(26 73 )))((67 (76 (12 38 )))(25 (24 (23 (21 22 ))))))(63 (71 72 )))(62 (74 (41 (57 58 )))))(11 (9 10 )))(61 (4 (15 ((13 (55 (69 70 )))(56 (42 ((18 19 )(45 ((60 (59 (29 (31 (28 30 )))))(51 52 ))))))))))))))));
tree 98 = [&U](0 ((1 75 )(17 (49 (40 (((((((33 (37 (((50 (65 ((54 (((2 3 )(((32 34 )(39 46 ))(64 66 )))(27 35 )))(36 47 ))))(68 (8 (6 7 ))))(48 53 ))))(((43 ((5 20 )(14 16 )))(44 77 ))(26 73 )))((67 (76 (12 38 )))(25 (24 (23 (21 22 ))))))(63 (71 72 )))(62 (74 (41 (57 58 )))))(11 (9 10 )))(61 (4 (15 (((13 56 )(55 (69 70 )))(42 ((18 19 )(45 ((60 (59 (29 (31 (28 30 )))))(51 52 )))))))))))))));
tree 99 = [&U](0 ((1 75 )(17 (49 (40 (((((((33 (37 (((50 (65 ((54 (((2 3 )(((32 34 )(39 46 ))(64 66 )))(27 35 )))(36 47 ))))(68 (8 (6 7 ))))(48 53 ))))(((43 ((5 20 )(14 16 )))(44 77 ))(26 73 )))((67 (76 (56 (12 38 ))))(25 (24 (23 (21 22 ))))))(63 (71 72 )))(62 (74 (41 (57 58 )))))(11 (9 10 )))(61 (4 (15 ((13 (55 (69 70 )))(42 ((18 19 )(45 ((60 (59 (29 (31 (28 30 )))))(51 52 )))))))))))))));
tree 100 = [&U](0 ((1 75 )(17 (49 (40 (((((((33 (37 (((50 (65 ((54 (((2 3 )(((32 34 )(39 46 ))(64 66 )))(27 35 )))(36 47 ))))(68 (8 (6 7 ))))(48 53 ))))((77 (44 (43 ((5 20 )(14 16 )))))(26 73 )))((67 (76 (12 38 )))(25 (24 (23 (21 22 ))))))(63 (71 72 )))(62 (74 (41 (57 58 )))))(11 (9 10 )))(61 (4 (15 ((13 (55 (69 70 )))(56 (42 ((18 19 )(45 ((60 (59 (29 (31 (28 30 )))))(51 52 ))))))))))))))));
tree 101 = [&U](0 ((1 75 )(17 (((((63 (((33 (37 (((50 (65 ((35 (27 (64 (66 ((54 (2 3 ))((32 34 )(39 46 )))))))(36 47 ))))(68 (8 (6 7 ))))(48 53 ))))(((43 ((5 20 )(14 16 )))(44 77 ))(26 73 )))(67 (76 (12 38 )))))(71 72 ))(62 ((25 (24 ((23 (13 55 ))(21 22 ))))(74 (41 (57 58 ))))))(11 (9 10 )))(40 (49 (61 (4 ((15 ((56 (45 ((60 (59 (29 (31 (28 30 )))))(51 52 ))))(69 70 )))(42 (18 19 )))))))))));
tree 102 = [&U](0 ((1 75 )(17 (((((63 (((33 (37 (((50 (65 ((35 (27 (64 (66 ((54 (2 3 ))((32 34 )(39 46 )))))))(36 47 ))))(68 (8 (6 7 ))))(48 53 ))))(((43 ((5 20 )(14 16 )))(44 77 ))(26 73 )))(67 (76 (12 38 )))))(71 72 ))(62 ((25 (24 ((23 (13 55 ))(21 22 ))))(74 (41 (57 58 ))))))(11 (9 10 )))(40 (49 (61 (4 ((15 ((56 (45 (((29 (31 (28 30 )))(59 60 ))(51 52 ))))(69 70 )))(42 (18 19 )))))))))));
tree 103 = [&U](0 ((1 75 )(17 (((((63 (((33 (37 (((50 (65 ((35 (27 (64 (66 ((54 (2 3 ))((32 34 )(39 46 )))))))(36 47 ))))(68 (8 (6 7 ))))(48 53 ))))(((43 ((5 20 )(14 16 )))(44 77 ))(26 73 )))(67 (76 (12 38 )))))(71 72 ))(62 ((25 (24 ((23 (13 55 ))(21 22 ))))(74 (41 (57 58 ))))))(11 (9 10 )))(40 (49 (61 (4 ((15 ((56 (45 (52 (51 ((29 (31 (28 30 )))(59 60 ))))))(69 70 )))(42 (18 19 )))))))))));
tree 104 = [&U](0 ((1 75 )(17 (((((63 (((33 (37 (((50 (65 ((35 (27 (64 (66 ((54 (2 3 ))((32 34 )(39 46 )))))))(36 47 ))))(68 (8 (6 7 ))))(48 53 ))))(((43 ((5 20 )(14 16 )))(44 77 ))(26 73 )))(67 (76 (12 38 )))))(71 72 ))(62 ((25 (24 ((23 (13 55 ))(21 22 ))))(74 (41 (57 58 ))))))(11 (9 10 )))(40 (49 (61 (4 ((15 ((56 (45 ((60 (59 (29 (30 (28 31 )))))(51 52 ))))(69 70 )))(42 (18 19 )))))))))));
tree 105 = [&U](0 ((1 75 )(17 (((((63 (((33 (37 (((50 (65 ((35 (27 (64 (66 ((54 (2 3 ))((32 34 )(39 46 )))))))(36 47 ))))(68 (8 (6 7 ))))(48 53 ))))((77 (43 (44 ((5 20 )(14 16 )))))(26 73 )))(67 (76 (12 38 )))))(71 72 ))(62 ((25 (24 ((23 (13 55 ))(21 22 ))))(74 (41 (57 58 ))))))(11 (9 10 )))(40 (49 (61 (4 ((15 ((56 (45 ((60 (59 (29 (31 (28 30 )))))(51 52 ))))(69 70 )))(42 (18 19 )))))))))));
tree 106 = [&U](0 ((1 75 )(17 (((((63 (((33 (37 (((50 (65 ((35 (27 (64 (66 ((54 (2 3 ))(39 (34 (32 46 ))))))))(36 47 ))))(68 (8 (6 7 ))))(48 53 ))))(((43 ((5 20 )(14 16 )))(44 77 ))(26 73 )))(67 (76 (12 38 )))))(71 72 ))(62 ((25 (24 ((23 (13 55 ))(21 22 ))))(74 (41 (57 58 ))))))(11 (9 10 )))(40 (49 (61 (4 ((15 ((56 (45 ((60 (59 (29 (31 (28 30 )))))(51 52 ))))(69 70 )))(42 (18 19 )))))))))));
tree 107 = [&U](0 ((1 75 )(17 (((((63 (((33 (37 (((50 (65 ((35 (27 (64 (66 ((54 (2 3 ))((32 34 )(39 46 )))))))(36 47 ))))(68 (8 (6 7 ))))(48 53 ))))((77 (44 (43 ((5 20 )(14 16 )))))(26 73 )))(67 (76 (12 38 )))))(71 72 ))(62 ((25 (24 ((23 (13 55 ))(21 22 ))))(74 (41 (57 58 ))))))(11 (9 10 )))(40 (49 (61 (4 ((15 ((56 (45 ((60 (59 (29 (31 (28 30 )))))(51 52 ))))(69 70 )))(42 (18 19 )))))))))));
tree 108 = [&U](0 ((1 75 )(17 (((((63 (((33 (37 (((50 (65 (((64 (66 ((54 (2 3 ))((32 34 )(39 46 )))))(27 35 ))(36 47 ))))(68 (8 (6 7 ))))(48 53 ))))(((43 ((5 20 )(14 16 )))(44 77 ))(26 73 )))(67 (76 (12 38 )))))(71 72 ))(62 ((25 (24 ((23 (13 55 ))(21 22 ))))(74 (41 (57 58 ))))))(11 (9 10 )))(40 (49 (61 (4 ((15 ((56 (45 (((29 (31 (28 30 )))(59 60 ))(51 52 ))))(69 70 )))(42 (18 19 )))))))))));
tree 109 = [&U](0 ((1 75 )(17 (((((63 (((33 (37 (((50 (65 ((35 (27 (64 (66 ((54 (2 3 ))((32 34 )(39 46 )))))))(36 47 ))))(68 (8 (6 7 ))))(48 53 ))))((77 (43 (44 ((5 20 )(14 16 )))))(26 73 )))(67 (76 (12 38 )))))(71 72 ))(62 ((25 (24 ((23 (13 55 ))(21 22 ))))(74 (41 (57 58 ))))))(11 (9 10 )))(40 (49 (61 (4 ((15 ((56 (45 (((29 (31 (28 30 )))(59 60 ))(51 52 ))))(69 70 )))(42 (18 19 )))))))))));
tree 110 = [&U](0 ((1 75 )(17 (((((63 (((33 (37 (((50 (65 ((35 (27 (64 (66 ((54 (2 3 ))(39 (34 (32 46 ))))))))(36 47 ))))(68 (8 (6 7 ))))(48 53 ))))(((43 ((5 20 )(14 16 )))(44 77 ))(26 73 )))(67 (76 (12 38 )))))(71 72 ))(62 ((25 (24 ((23 (13 55 ))(21 22 ))))(74 (41 (57 58 ))))))(11 (9 10 )))(40 (49 (61 (4 ((15 ((56 (45 (((29 (31 (28 30 )))(59 60 ))(51 52 ))))(69 70 )))(42 (18 19 )))))))))));
tree 111 = [&U](0 ((1 75 )(17 (49 (40 (((((((33 (37 (((50 (65 ((54 (((2 3 )(((32 34 )(39 46 ))(64 66 )))(27 35 )))(36 47 ))))(68 (8 (6 7 ))))(48 53 ))))((77 (((5 20 )(14 16 ))(43 44 )))(26 73 )))((67 (76 (56 (12 38 ))))(25 (24 (23 (21 22 ))))))(63 (71 72 )))(62 (74 (41 (57 58 )))))(11 (9 10 )))(61 (4 (15 ((13 (55 (69 70 )))(42 ((18 19 )(45 ((60 (59 (29 (31 (28 30 )))))(51 52 )))))))))))))));
tree 112 = [&U](0 ((1 75 )(17 (49 (40 (((((((33 (37 (((50 (65 ((54 (((2 3 )(((32 34 )(39 46 ))(64 66 )))(27 35 )))(36 47 ))))(68 (8 (6 7 ))))(48 53 ))))((77 (((5 20 )(14 16 ))(43 44 )))(26 73 )))((67 (76 (56 (12 38 ))))(25 (24 (23 (21 22 ))))))(63 (71 72 )))(62 (74 (41 (57 58 )))))(11 (9 10 )))(61 (4 (15 ((13 (55 (69 70 )))(42 ((18 19 )(45 ((60 (59 (29 (30 (28 31 )))))(51 52 )))))))))))))));
tree 113 = [&U](0 ((1 75 )(17 (49 (40 (((((((33 (37 (((50 (65 (47 (54 (((2 3 )(((32 34 )(39 46 ))(64 66 )))(27 35 ))))))(68 (8 (6 7 ))))(48 53 ))))((77 (((5 20 )(14 16 ))(43 44 )))(26 73 )))((67 (36 (76 (56 (12 38 )))))(25 (24 (23 (21 22 ))))))(63 (71 72 )))(62 (74 (41 (57 58 )))))(11 (9 10 )))(61 (4 (15 ((13 (55 (69 70 )))(42 ((18 19 )(45 ((60 (59 (29 (31 (28 30 )))))(51 52 )))))))))))))));
tree 114 = [&U](0 ((1 75 )(17 (49 (40 (((((((33 (37 (((50 (65 (47 (54 (((2 3 )(((32 34 )(39 46 ))(64 66 )))(27 35 ))))))(68 (8 (6 7 ))))(48 53 ))))((77 (((5 20 )(14 16 ))(43 44 )))(26 73 )))((67 (76 (36 (56 (12 38 )))))(25 (24 (23 (21 22 ))))))(63 (71 72 )))(62 (74 (41 (57 58 )))))(11 (9 10 )))(61 (4 (15 ((13 (55 (69 70 )))(42 ((18 19 )(45 ((60 (59 (29 (31 (28 30 )))))(51 52 )))))))))))))));
tree 115 = [&U](0 ((1 75 )(17 (49 (40 (((((((33 (37 (((50 (65 (47 (54 (((2 3 )(((32 34 )(39 46 ))(64 66 )))(27 35 ))))))(68 (8 (6 7 ))))(48 53 ))))((77 (((5 20 )(14 16 ))(43 44 )))(26 73 )))((67 (76 ((12 38 )(36 56 ))))(25 (24 (23 (21 22 ))))))(63 (71 72 )))(62 (74 (41 (57 58 )))))(11 (9 10 )))(61 (4 (15 ((13 (55 (69 70 )))(42 ((18 19 )(45 ((60 (59 (29 (31 (28 30 )))))(51 52 )))))))))))))));
tree 116 = [&U](0 ((1 75 )(17 (49 (40 (((((((33 (37 (((50 (65 (47 (54 (((2 3 )(((32 34 )(39 46 ))(64 66 )))(27 35 ))))))(68 (8 (6 7 ))))(48 53 ))))((77 (((5 20 )(14 16 ))(43 44 )))(26 73 )))((67 (76 (56 (36 (12 38 )))))(25 (24 (23 (21 22 ))))))(63 (71 72 )))(62 (74 (41 (57 58 )))))(11 (9 10 )))(61 (4 (15 ((13 (55 (69 70 )))(42 ((18 19 )(45 ((60 (59 (29 (31 (28 30 )))))(51 52 )))))))))))))));
tree 117 = [&U](0 ((1 75 )(17 (49 (40 (((((((33 (37 (((50 (65 (47 (54 (((2 3 )(((32 34 )(39 46 ))(64 66 )))(27 35 ))))))(68 (8 (6 7 ))))(48 53 ))))((77 (((5 20 )(14 16 ))(43 44 )))(26 73 )))((67 (76 (56 (12 (36 38 )))))(25 (24 (23 (21 22 ))))))(63 (71 72 )))(62 (74 (41 (57 58 )))))(11 (9 10 )))(61 (4 (15 ((13 (55 (69 70 )))(42 ((18 19 )(45 ((60 (59 (29 (31 (28 30 )))))(51 52 )))))))))))))));
tree 118 = [&U](0 ((1 75 )(17 (49 (40 (((((((33 (37 (((50 (65 ((54 (((2 3 )(((32 34 )(39 46 ))(64 66 )))(27 35 )))(36 47 ))))(68 (8 (6 7 ))))(48 53 ))))((77 (44 (43 ((5 20 )(14 16 )))))(26 73 )))((67 (76 (56 (12 38 ))))(25 (24 (23 (21 22 ))))))(63 (71 72 )))(62 (74 (41 (57 58 )))))(11 (9 10 )))(61 (4 (15 ((13 (55 (69 70 )))(42 ((18 19 )(45 ((60 (59 (29 (31 (28 30 )))))(51 52 )))))))))))))));
tree 119 = [&U](0 ((1 75 )(17 (49 (40 (((((((33 (37 (((50 (65 ((54 (((2 3 )((39 (34 (32 46 )))(64 66 )))(27 35 )))(36 47 ))))(68 (8 (6 7 ))))(48 53 ))))((77 (((5 20 )(14 16 ))(43 44 )))(26 73 )))((67 (76 (56 (12 38 ))))(25 (24 (23 (21 22 ))))))(63 (71 72 )))(62 (74 (41 (57 58 )))))(11 (9 10 )))(61 (4 (15 ((13 (55 (69 70 )))(42 ((18 19 )(45 ((60 (59 (29 (31 (28 30 )))))(51 52 )))))))))))))));
tree 120 = [&U](0 ((1 75 )(17 (49 (40 (((((((33 (37 (((50 (65 ((54 (((2 3 )(((32 34 )(39 46 ))(64 66 )))(27 35 )))(36 47 ))))(68 (8 (6 7 ))))(48 53 ))))((77 (((5 20 )(14 16 ))(43 44 )))(26 73 )))((67 (76 (12 38 )))(25 (24 (23 (21 22 ))))))(63 (71 72 )))(62 (74 (41 (57 58 )))))(11 (9 10 )))(61 (4 (15 (((13 56 )(55 (69 70 )))(42 ((18 19 )(45 ((60 (59 (29 (31 (28 30 )))))(51 52 )))))))))))))));
tree 121 = [&U](0 ((1 75 )(17 (49 (40 (((((((33 (37 (((50 (65 ((54 (((2 3 )((39 (34 (32 46 )))(64 66 )))(27 35 )))(36 47 ))))(68 (8 (6 7 ))))(48 53 ))))((44 (77 (43 ((5 20 )(14 16 )))))(26 73 )))((67 (76 (12 38 )))(25 (24 (23 (21 22 ))))))(63 (71 72 )))(62 (74 (41 (57 58 )))))(11 (9 10 )))(61 (4 (15 (((13 56 )(55 (69 70 )))(42 ((18 19 )(45 ((60 (59 (29 (31 (28 30 )))))(51 52 )))))))))))))));
tree 122 = [&U](0 ((1 75 )(17 (49 (40 (((((((33 (37 (((50 (65 ((54 (((2 3 )((39 (34 (32 46 )))(64 66 )))(27 35 )))(36 47 ))))(68 (8 (6 7 ))))(48 53 ))))((44 (77 (43 ((5 20 )(14 16 )))))(26 73 )))((67 (76 (56 (12 38 ))))(25 (24 (23 (21 22 ))))))(63 (71 72 )))(62 (74 (41 (57 58 )))))(11 (9 10 )))(61 (4 (15 ((13 (55 (69 70 )))(42 ((18 19 )(45 ((60 (59 (29 (31 (28 30 )))))(51 52 )))))))))))))));
tree 123 = [&U](0 ((1 75 )(17 (49 (40 (((((((33 (37 (((50 (65 ((54 (((2 3 )((39 (34 (32 46 )))(64 66 )))(27 35 )))(36 47 ))))(68 (8 (6 7 ))))(48 53 ))))((77 (44 (43 ((5 20 )(14 16 )))))(26 73 )))((67 (76 (12 38 )))(25 (24 (23 (21 22 ))))))(63 (71 72 )))(62 (74 (41 (57 58 )))))(11 (9 10 )))(61 (4 (15 (((13 56 )(55 (69 70 )))(42 ((18 19 )(45 ((60 (59 (29 (31 (28 30 )))))(51 52 )))))))))))))));
tree 124 = [&U](0 ((1 75 )(17 (49 (40 (((((((33 (37 (((50 (65 ((54 (((2 3 )((39 (34 (32 46 )))(64 66 )))(27 35 )))(36 47 ))))(68 (8 (6 7 ))))(48 53 ))))((44 (77 (43 ((5 20 )(14 16 )))))(26 73 )))((67 (76 (12 38 )))(25 (24 (23 (21 22 ))))))(63 (71 72 )))(62 (74 (41 (57 58 )))))(11 (9 10 )))(61 (4 (15 (((13 56 )(55 (69 70 )))(42 ((18 19 )(45 ((60 (59 (29 (30 (28 31 )))))(51 52 )))))))))))))));
tree 125 = [&U](0 ((1 75 )(17 (49 (40 (((((((33 (37 (((50 (65 (47 (54 (((2 3 )((39 (34 (32 46 )))(64 66 )))(27 35 ))))))(68 (8 (6 7 ))))(48 53 ))))((44 (77 (43 ((5 20 )(14 16 )))))(26 73 )))((67 (36 (76 (12 38 ))))(25 (24 (23 (21 22 ))))))(63 (71 72 )))(62 (74 (41 (57 58 )))))(11 (9 10 )))(61 (4 (15 (((13 56 )(55 (69 70 )))(42 ((18 19 )(45 ((60 (59 (29 (31 (28 30 )))))(51 52 )))))))))))))));
tree 126 = [&U](0 ((1 75 )(17 (49 (40 (((((((33 (37 (((50 (65 (47 (54 (((2 3 )((39 (34 (32 46 )))(64 66 )))(27 35 ))))))(68 (8 (6 7 ))))(48 53 ))))((44 (77 (43 ((5 20 )(14 16 )))))(26 73 )))((67 (76 (36 (12 38 ))))(25 (24 (23 (21 22 ))))))(63 (71 72 )))(62 (74 (41 (57 58 )))))(11 (9 10 )))(61 (4 (15 (((13 56 )(55 (69 70 )))(42 ((18 19 )(45 ((60 (59 (29 (31 (28 30 )))))(51 52 )))))))))))))));
tree 127 = [&U](0 ((1 75 )(17 (49 (40 (((((((33 (37 (((50 (65 (47 (54 (((2 3 )((39 (34 (32 46 )))(64 66 )))(27 35 ))))))(68 (8 (6 7 ))))(48 53 ))))((44 (77 (43 ((5 20 )(14 16 )))))(26 73 )))((67 (76 (12 (36 38 ))))(25 (24 (23 (21 22 ))))))(63 (71 72 )))(62 (74 (41 (57 58 )))))(11 (9 10 )))(61 (4 (15 (((13 56 )(55 (69 70 )))(42 ((18 19 )(45 ((60 (59 (29 (31 (28 30 )))))(51 52 )))))))))))))));
tree 128 = [&U](0 ((1 75 )(17 (49 (40 (((((((33 (37 (((50 (65 ((54 (((2 3 )((39 (34 (32 46 )))(64 66 )))(27 35 )))(36 47 ))))(68 (8 (6 7 ))))(48 53 ))))((77 (43 (44 ((5 20 )(14 16 )))))(26 73 )))((67 (76 (12 38 )))(25 (24 (23 (21 22 ))))))(63 (71 72 )))(62 (74 (41 (57 58 )))))(11 (9 10 )))(61 (4 (15 (((13 56 )(55 (69 70 )))(42 ((18 19 )(45 ((60 (59 (29 (31 (28 30 )))))(51 52 )))))))))))))));
tree 129 = [&U](0 ((1 75 )(17 (49 (40 (((((((33 (37 (((50 (65 ((54 (((2 3 )((39 (34 (32 46 )))(64 66 )))(27 35 )))(36 47 ))))(68 (8 (6 7 ))))(48 53 ))))((44 (77 (43 ((5 20 )(14 16 )))))(26 73 )))((67 (76 (56 (12 38 ))))(25 (24 (23 (21 22 ))))))(63 (71 72 )))(62 (74 (41 (57 58 )))))(11 (9 10 )))(61 (4 (15 ((13 (55 (69 70 )))(42 ((18 19 )(45 ((60 (59 (29 (30 (28 31 )))))(51 52 )))))))))))))));
tree 130 = [&U](0 ((1 75 )(17 (49 (40 (((((((33 (37 (((50 (65 (47 (54 (((2 3 )((39 (34 (32 46 )))(64 66 )))(27 35 ))))))(68 (8 (6 7 ))))(48 53 ))))((44 (77 (43 ((5 20 )(14 16 )))))(26 73 )))((67 (36 (76 (56 (12 38 )))))(25 (24 (23 (21 22 ))))))(63 (71 72 )))(62 (74 (41 (57 58 )))))(11 (9 10 )))(61 (4 (15 ((13 (55 (69 70 )))(42 ((18 19 )(45 ((60 (59 (29 (31 (28 30 )))))(51 52 )))))))))))))));
tree 131 = [&U](0 ((1 75 )(17 (49 (40 ((((63 (62 (((25 ((33 ((((50 (65 ((54 (((2 3 )(((32 34 )(39 46 ))(64 66 )))(27 35 )))(36 47 ))))(68 (8 (6 7 ))))(37 53 ))(48 (((43 ((5 20 )(14 16 )))(44 77 ))(26 73 )))))(67 (76 (12 38 )))))(24 ((23 (13 55 ))(21 22 ))))(74 (41 (57 58 ))))))(71 72 ))(11 (9 10 )))(61 (4 ((15 ((56 (45 ((60 (59 (29 (31 (28 30 )))))(51 52 ))))(69 70 )))(42 (18 19 )))))))))));
tree 132 = [&U](0 ((1 75 )(17 (49 (40 ((((62 (((25 ((33 ((((50 (65 ((54 (((2 3 )(((32 34 )(39 46 ))(64 66 )))(27 35 )))(36 47 ))))(68 (8 (6 7 ))))(37 53 ))(48 (((43 ((5 20 )(14 16 )))(44 77 ))(26 73 )))))(67 (76 (12 38 )))))(24 ((23 (13 55 ))(21 22 ))))(74 (41 (57 58 )))))(63 (71 72 )))(11 (9 10 )))(61 (4 ((15 ((56 (45 ((60 (59 (29 (31 (28 30 )))))(51 52 ))))(69 70 )))(42 (18 19 )))))))))));
tree 133 = [&U](0 ((1 75 )(17 (49 (40 ((((63 (62 (((25 ((33 ((((50 (65 ((54 (((2 3 )(((32 34 )(39 46 ))(64 66 )))(27 35 )))(36 47 ))))(68 (8 (6 7 ))))(37 53 ))(48 (((43 ((5 20 )(14 16 )))(44 77 ))(26 73 )))))(67 (76 (12 38 )))))(24 ((23 (13 55 ))(21 22 ))))(74 (41 (57 58 ))))))(71 72 ))(11 (9 10 )))(61 (4 ((15 ((56 (45 ((60 (59 (29 (30 (28 31 )))))(51 52 ))))(69 70 )))(42 (18 19 )))))))))));
tree 134 = [&U](0 ((1 75 )(17 (49 (40 ((((63 (62 (((25 ((33 ((((50 (65 (47 (54 (((2 3 )(((32 34 )(39 46 ))(64 66 )))(27 35 ))))))(68 (8 (6 7 ))))(37 53 ))(48 (((43 ((5 20 )(14 16 )))(44 77 ))(26 73 )))))(67 (36 (76 (12 38 ))))))(24 ((23 (13 55 ))(21 22 ))))(74 (41 (57 58 ))))))(71 72 ))(11 (9 10 )))(61 (4 ((15 ((56 (45 ((60 (59 (29 (31 (28 30 )))))(51 52 ))))(69 70 )))(42 (18 19 )))))))))));
tree 135 = [&U](0 ((1 75 )(17 (49 (40 ((((63 (62 (((25 ((33 ((((50 (65 (47 (54 (((2 3 )(((32 34 )(39 46 ))(64 66 )))(27 35 ))))))(68 (8 (6 7 ))))(37 53 ))(48 (((43 ((5 20 )(14 16 )))(44 77 ))(26 73 )))))(67 (76 (36 (12 38 ))))))(24 ((23 (13 55 ))(21 22 ))))(74 (41 (57 58 ))))))(71 72 ))(11 (9 10 )))(61 (4 ((15 ((56 (45 ((60 (59 (29 (31 (28 30 )))))(51 52 ))))(69 70 )))(42 (18 19 )))))))))));
tree 136 = [&U](0 ((1 75 )(17 (49 (40 ((((63 (62 (((25 ((33 ((((50 (65 (47 (54 (((2 3 )(((32 34 )(39 46 ))(64 66 )))(27 35 ))))))(68 (8 (6 7 ))))(37 53 ))(48 (((43 ((5 20 )(14 16 )))(44 77 ))(26 73 )))))(67 (76 (12 (36 38 ))))))(24 ((23 (13 55 ))(21 22 ))))(74 (41 (57 58 ))))))(71 72 ))(11 (9 10 )))(61 (4 ((15 ((56 (45 ((60 (59 (29 (31 (28 30 )))))(51 52 ))))(69 70 )))(42 (18 19 )))))))))));
tree 137 = [&U](0 ((1 75 )(17 (49 (40 ((((63 (62 (((25 ((33 ((((50 (65 ((54 (((2 3 )((39 (34 (32 46 )))(64 66 )))(27 35 )))(36 47 ))))(68 (8 (6 7 ))))(37 53 ))(48 (((43 ((5 20 )(14 16 )))(44 77 ))(26 73 )))))(67 (76 (12 38 )))))(24 ((23 (13 55 ))(21 22 ))))(74 (41 (57 58 ))))))(71 72 ))(11 (9 10 )))(61 (4 ((15 ((56 (45 ((60 (59 (29 (31 (28 30 )))))(51 52 ))))(69 70 )))(42 (18 19 )))))))))));
tree 138 = [&U](0 ((1 75 )(17 (49 (40 ((((63 (62 (((25 ((33 ((((50 (65 ((54 (((2 3 )(((32 34 )(39 46 ))(64 66 )))(27 35 )))(36 47 ))))(68 (8 (6 7 ))))(37 53 ))(48 (((43 ((5 20 )(14 16 )))(44 77 ))(26 73 )))))(67 (76 (12 38 )))))(24 ((23 (13 55 ))(21 22 ))))(74 (41 (57 58 ))))))(71 72 ))(11 (9 10 )))(61 (4 ((15 ((56 (45 (((29 (31 (28 30 )))(59 60 ))(51 52 ))))(69 70 )))(42 (18 19 )))))))))));
tree 139 = [&U](0 ((1 75 )(17 (49 (40 ((((63 (62 (((25 (67 ((76 (53 (37 (((50 (65 ((54 (((2 3 )(((32 34 )(39 46 ))(64 66 )))(27 35 )))(36 47 ))))(68 (8 (6 7 ))))(33 (48 (((43 ((5 20 )(14 16 )))(44 77 ))(26 73 ))))))))(12 38 ))))(24 ((23 (13 55 ))(21 22 ))))(74 (41 (57 58 ))))))(71 72 ))(11 (9 10 )))(61 (4 ((15 ((56 (45 ((60 (59 (29 (31 (28 30 )))))(51 52 ))))(69 70 )))(42 (18 19 )))))))))));
tree 140 = [&U](0 ((1 75 )(17 (49 (40 ((((63 (62 (((25 ((33 ((((50 (65 ((54 (((2 3 )(((32 34 )(39 46 ))(64 66 )))(27 35 )))(36 47 ))))(68 (8 (6 7 ))))(37 53 ))(48 (((43 ((5 20 )(14 16 )))(44 77 ))(26 73 )))))(67 (76 (12 38 )))))(24 ((23 (13 55 ))(21 22 ))))(74 (41 (57 58 ))))))(71 72 ))(11 (9 10 )))(61 (4 ((15 ((56 (45 (52 (51 ((29 (31 (28 30 )))(59 60 ))))))(69 70 )))(42 (18 19 )))))))))));
tree 141 = [&U](0 ((1 75 )(17 (((((63 (((33 (37 (((50 (65 ((54 (((2 3 )((39 (34 (32 46 )))(64 66 )))(27 35 )))(36 47 ))))(68 (8 (6 7 ))))(48 53 ))))(((43 ((5 20 )(14 16 )))(44 77 ))(26 73 )))(67 (76 (12 38 )))))(71 72 ))(62 ((25 (24 ((23 (13 55 ))(21 22 ))))(74 (41 (57 58 ))))))(11 (9 10 )))(40 (49 (61 (4 ((15 ((56 (45 (((29 (31 (28 30 )))(59 60 ))(51 52 ))))(69 70 )))(42 (18 19 )))))))))));
tree 142 = [&U](0 ((1 75 )(17 (((((63 (((33 (37 (((50 (65 ((54 (((2 3 )((39 (34 (32 46 )))(64 66 )))(27 35 )))(36 47 ))))(68 (8 (6 7 ))))(48 53 ))))(((43 ((5 20 )(14 16 )))(44 77 ))(26 73 )))(67 (76 (12 38 )))))(71 72 ))(62 ((25 (24 ((23 (13 55 ))(21 22 ))))(74 (41 (57 58 ))))))(11 (9 10 )))(40 (49 (61 (4 ((15 ((56 (45 ((60 (59 (29 (31 (28 30 )))))(51 52 ))))(69 70 )))(42 (18 19 )))))))))));
tree 143 = [&U](0 ((1 75 )(17 (((((63 (((33 (37 (((50 (65 ((54 (((2 3 )((39 (34 (32 46 )))(64 66 )))(27 35 )))(36 47 ))))(68 (8 (6 7 ))))(48 53 ))))(((43 ((5 20 )(14 16 )))(44 77 ))(26 73 )))(67 (76 (12 38 )))))(71 72 ))(62 ((25 (24 ((23 (13 55 ))(21 22 ))))(74 (41 (57 58 ))))))(11 (9 10 )))(40 (49 (61 (4 ((15 ((56 (45 (52 (51 ((29 (31 (28 30 )))(59 60 ))))))(69 70 )))(42 (18 19 )))))))))));
tree 144 = [&U](0 ((1 75 )(17 (((((63 (((33 (37 (((50 (65 ((54 (((2 3 )((39 (34 (32 46 )))(64 66 )))(27 35 )))(36 47 ))))(68 (8 (6 7 ))))(48 53 ))))((77 (43 (44 ((5 20 )(14 16 )))))(26 73 )))(67 (76 (12 38 )))))(71 72 ))(62 ((25 (24 ((23 (13 55 ))(21 22 ))))(74 (41 (57 58 ))))))(11 (9 10 )))(40 (49 (61 (4 ((15 ((56 (45 (((29 (31 (28 30 )))(59 60 ))(51 52 ))))(69 70 )))(42 (18 19 )))))))))));
tree 145 = [&U](0 ((1 75 )(17 (((((63 (((33 (37 (((50 (65 ((54 (((2 3 )(((32 34 )(39 46 ))(64 66 )))(27 35 )))(36 47 ))))(68 (8 (6 7 ))))(48 53 ))))(((43 ((5 20 )(14 16 )))(44 77 ))(26 73 )))(67 (76 (12 38 )))))(71 72 ))(62 ((25 (24 ((23 (13 55 ))(21 22 ))))(74 (41 (57 58 ))))))(11 (9 10 )))(40 (49 (61 (4 ((15 ((56 (45 (((29 (31 (28 30 )))(59 60 ))(51 52 ))))(69 70 )))(42 (18 19 )))))))))));
tree 146 = [&U](0 ((1 75 )(17 (((((63 (((33 (37 (((50 (65 ((54 (((2 3 )((39 (34 (32 46 )))(64 66 )))(27 35 )))(36 47 ))))(68 (8 (6 7 ))))(48 53 ))))((77 (44 (43 ((5 20 )(14 16 )))))(26 73 )))(67 (76 (12 38 )))))(71 72 ))(62 ((25 (24 ((23 (13 55 ))(21 22 ))))(74 (41 (57 58 ))))))(11 (9 10 )))(40 (49 (61 (4 ((15 ((56 (45 (((29 (31 (28 30 )))(59 60 ))(51 52 ))))(69 70 )))(42 (18 19 )))))))))));
tree 147 = [&U](0 ((1 75 )(17 (((((63 (((33 (37 (((50 (65 ((54 (((2 3 )((39 (34 (32 46 )))(64 66 )))(27 35 )))(36 47 ))))(68 (8 (6 7 ))))(48 53 ))))(((43 ((5 20 )(14 16 )))(44 77 ))(26 73 )))(67 (76 (12 38 )))))(71 72 ))(62 ((25 (24 ((23 (13 55 ))(21 22 ))))(74 (41 (57 58 ))))))(11 (9 10 )))(40 (49 (61 (4 ((15 ((56 (45 ((60 (59 (29 (30 (28 31 )))))(51 52 ))))(69 70 )))(42 (18 19 )))))))))));
tree 148 = [&U](0 ((1 75 )(17 (((((63 (((33 (37 (((50 (65 ((54 (((2 3 )((39 (34 (32 46 )))(64 66 )))(27 35 )))(36 47 ))))(68 (8 (6 7 ))))(48 53 ))))((77 (43 (44 ((5 20 )(14 16 )))))(26 73 )))(67 (76 (12 38 )))))(71 72 ))(62 ((25 (24 ((23 (13 55 ))(21 22 ))))(74 (41 (57 58 ))))))(11 (9 10 )))(40 (49 (61 (4 ((15 ((56 (45 ((60 (59 (29 (31 (28 30 )))))(51 52 ))))(69 70 )))(42 (18 19 )))))))))));
tree 149 = [&U](0 ((1 75 )(17 (((((63 (((33 (37 (((50 (65 ((54 (((2 3 )(((32 34 )(39 46 ))(64 66 )))(27 35 )))(36 47 ))))(68 (8 (6 7 ))))(48 53 ))))(((43 ((5 20 )(14 16 )))(44 77 ))(26 73 )))(67 (76 (12 38 )))))(71 72 ))(62 ((25 (24 ((23 (13 55 ))(21 22 ))))(74 (41 (57 58 ))))))(11 (9 10 )))(40 (49 (61 (4 ((15 ((56 (45 ((60 (59 (29 (31 (28 30 )))))(51 52 ))))(69 70 )))(42 (18 19 )))))))))));
tree 150 = [&U](0 ((1 75 )(17 (((((63 (((33 (37 (((50 (65 ((54 (((2 3 )((39 (34 (32 46 )))(64 66 )))(27 35 )))(36 47 ))))(68 (8 (6 7 ))))(48 53 ))))((77 (44 (43 ((5 20 )(14 16 )))))(26 73 )))(67 (76 (12 38 )))))(71 72 ))(62 ((25 (24 ((23 (13 55 ))(21 22 ))))(74 (41 (57 58 ))))))(11 (9 10 )))(40 (49 (61 (4 ((15 ((56 (45 ((60 (59 (29 (31 (28 30 )))))(51 52 ))))(69 70 )))(42 (18 19 )))))))))));
tree 151 = [&U](0 ((1 75 )(17 (49 (40 (((((((33 (37 (((50 (65 ((35 (27 (64 (66 ((54 (2 3 ))((32 34 )(39 46 )))))))(36 47 ))))(68 (8 (6 7 ))))(48 53 ))))((44 (77 (43 ((5 20 )(14 16 )))))(26 73 )))((67 (76 (12 38 )))(25 (24 (23 (21 22 ))))))(63 (71 72 )))(62 (74 (41 (57 58 )))))(11 (9 10 )))(61 (4 (15 ((13 (55 (69 70 )))(56 (42 ((18 19 )(45 ((60 (59 (29 (30 (28 31 )))))(51 52 ))))))))))))))));
tree 152 = [&U](0 ((1 75 )(17 (49 (40 (((((((33 (37 (((50 (65 ((35 (27 (64 (66 ((54 (2 3 ))((32 34 )(39 46 )))))))(36 47 ))))(68 (8 (6 7 ))))(48 53 ))))((77 (44 (43 ((5 20 )(14 16 )))))(26 73 )))((67 (76 (12 38 )))(25 (24 (23 (21 22 ))))))(63 (71 72 )))(62 (74 (41 (57 58 )))))(11 (9 10 )))(61 (4 (15 ((13 (55 (69 70 )))(56 (42 ((18 19 )(45 ((60 (59 (29 (30 (28 31 )))))(51 52 ))))))))))))))));
tree 153 = [&U](0 ((1 75 )(17 (49 (40 (((((((33 (37 (((50 (65 (((64 (66 ((54 (2 3 ))((32 34 )(39 46 )))))(27 35 ))(36 47 ))))(68 (8 (6 7 ))))(48 53 ))))((44 (77 (43 ((5 20 )(14 16 )))))(26 73 )))((67 (76 (12 38 )))(25 (24 (23 (21 22 ))))))(63 (71 72 )))(62 (74 (41 (57 58 )))))(11 (9 10 )))(61 (4 (15 ((13 (55 (69 70 )))(56 (42 ((18 19 )(45 ((60 (59 (29 (30 (28 31 )))))(51 52 ))))))))))))))));
tree 154 = [&U](0 ((1 75 )(17 (49 (40 (((((((33 (37 (((50 (65 ((35 (27 (64 (66 ((54 (2 3 ))((32 34 )(39 46 )))))))(36 47 ))))(68 (8 (6 7 ))))(48 53 ))))((44 (77 (43 ((5 20 )(14 16 )))))(26 73 )))((67 (76 (12 38 )))(25 (24 (23 (21 22 ))))))(63 (71 72 )))(62 (74 (41 (57 58 )))))(11 (9 10 )))(61 (4 (15 ((13 (55 (69 70 )))(56 (42 ((18 19 )(45 ((60 (59 (29 (31 (28 30 )))))(51 52 ))))))))))))))));
tree 155 = [&U](0 ((1 75 )(17 (49 (40 (((((((33 (37 (((50 (65 (47 (35 (27 (64 (66 ((54 (2 3 ))((32 34 )(39 46 ))))))))))(68 (8 (6 7 ))))(48 53 ))))((44 (77 (43 ((5 20 )(14 16 )))))(26 73 )))((67 (36 (76 (12 38 ))))(25 (24 (23 (21 22 ))))))(63 (71 72 )))(62 (74 (41 (57 58 )))))(11 (9 10 )))(61 (4 (15 ((13 (55 (69 70 )))(56 (42 ((18 19 )(45 ((60 (59 (29 (30 (28 31 )))))(51 52 ))))))))))))))));
tree 156 = [&U](0 ((1 75 )(17 (49 (40 (((((((33 (37 (((50 (65 (47 (35 (27 (64 (66 ((54 (2 3 ))((32 34 )(39 46 ))))))))))(68 (8 (6 7 ))))(48 53 ))))((44 (77 (43 ((5 20 )(14 16 )))))(26 73 )))((67 (76 (36 (12 38 ))))(25 (24 (23 (21 22 ))))))(63 (71 72 )))(62 (74 (41 (57 58 )))))(11 (9 10 )))(61 (4 (15 ((13 (55 (69 70 )))(56 (42 ((18 19 )(45 ((60 (59 (29 (30 (28 31 )))))(51 52 ))))))))))))))));
tree 157 = [&U](0 ((1 75 )(17 (49 (40 (((((((33 (37 (((50 (65 (47 (35 (27 (64 (66 ((54 (2 3 ))((32 34 )(39 46 ))))))))))(68 (8 (6 7 ))))(48 53 ))))((44 (77 (43 ((5 20 )(14 16 )))))(26 73 )))((67 (76 (12 (36 38 ))))(25 (24 (23 (21 22 ))))))(63 (71 72 )))(62 (74 (41 (57 58 )))))(11 (9 10 )))(61 (4 (15 ((13 (55 (69 70 )))(56 (42 ((18 19 )(45 ((60 (59 (29 (30 (28 31 )))))(51 52 ))))))))))))))));
tree 158 = [&U](0 ((1 75 )(17 (49 (40 (((((((33 (37 (((50 (65 ((35 (27 (64 (66 ((54 (2 3 ))((32 34 )(39 46 )))))))(36 47 ))))(68 (8 (6 7 ))))(48 53 ))))((77 (43 (44 ((5 20 )(14 16 )))))(26 73 )))((67 (76 (12 38 )))(25 (24 (23 (21 22 ))))))(63 (71 72 )))(62 (74 (41 (57 58 )))))(11 (9 10 )))(61 (4 (15 ((13 (55 (69 70 )))(56 (42 ((18 19 )(45 ((60 (59 (29 (30 (28 31 )))))(51 52 ))))))))))))))));
tree 159 = [&U](0 ((1 75 )(17 (49 (40 (((((((33 (37 (((50 (65 ((35 (27 (64 (66 ((54 (2 3 ))(39 (34 (32 46 ))))))))(36 47 ))))(68 (8 (6 7 ))))(48 53 ))))((44 (77 (43 ((5 20 )(14 16 )))))(26 73 )))((67 (76 (12 38 )))(25 (24 (23 (21 22 ))))))(63 (71 72 )))(62 (74 (41 (57 58 )))))(11 (9 10 )))(61 (4 (15 ((13 (55 (69 70 )))(56 (42 ((18 19 )(45 ((60 (59 (29 (30 (28 31 )))))(51 52 ))))))))))))))));
tree 160 = [&U](0 ((1 75 )(17 (49 (40 (((((((33 (37 (((50 (65 ((35 (27 (64 (66 ((54 (2 3 ))((32 34 )(39 46 )))))))(36 47 ))))(68 (8 (6 7 ))))(48 53 ))))((44 (77 (43 ((5 20 )(14 16 )))))(26 73 )))((67 (76 (12 38 )))(25 (24 (23 (21 22 ))))))(63 (71 72 )))(62 (74 (41 (57 58 )))))(11 (9 10 )))(61 (4 (15 (((13 56 )(55 (69 70 )))(42 ((18 19 )(45 ((60 (59 (29 (30 (28 31 )))))(51 52 )))))))))))))));
tree 161 = [&U](0 ((1 75 )(17 (49 (40 (((((((33 (37 (((50 (65 ((54 (((2 3 )(((32 34 )(39 46 ))(64 66 )))(27 35 )))(36 47 ))))(68 (8 (6 7 ))))(48 53 ))))((44 (77 (43 ((5 20 )(14 16 )))))(26 73 )))((67 (76 (12 38 )))(25 (24 (21 (22 (23 (13 55 ))))))))(63 (71 72 )))(62 (74 (41 (57 58 )))))(11 (9 10 )))(61 (4 ((15 ((56 (45 (((29 (31 (28 30 )))(59 60 ))(51 52 ))))(69 70 )))(42 (18 19 )))))))))));
tree 162 = [&U](0 ((1 75 )(17 (49 (40 (((((((33 (37 (((50 (65 ((54 (((2 3 )(((32 34 )(39 46 ))(64 66 )))(27 35 )))(36 47 ))))(68 (8 (6 7 ))))(48 53 ))))((44 (77 (43 ((5 20 )(14 16 )))))(26 73 )))((67 (76 (12 38 )))(25 (24 (21 (22 (13 (23 55 ))))))))(63 (71 72 )))(62 (74 (41 (57 58 )))))(11 (9 10 )))(61 (4 ((15 ((56 (45 (((29 (31 (28 30 )))(59 60 ))(51 52 ))))(69 70 )))(42 (18 19 )))))))))));
tree 163 = [&U](0 ((1 75 )(17 (49 (40 (((((((33 (37 (((50 (65 ((54 (((2 3 )(((32 34 )(39 46 ))(64 66 )))(27 35 )))(36 47 ))))(68 (8 (6 7 ))))(48 53 ))))((44 (77 (43 ((5 20 )(14 16 )))))(26 73 )))((67 (76 (12 38 )))(25 (21 (24 (22 (23 (13 55 ))))))))(63 (71 72 )))(62 (74 (41 (57 58 )))))(11 (9 10 )))(61 (4 ((15 ((56 (45 (((29 (31 (28 30 )))(59 60 ))(51 52 ))))(69 70 )))(42 (18 19 )))))))))));
tree 164 = [&U](0 ((1 75 )(17 (49 (40 (((((((33 (37 (((50 (65 ((54 (((2 3 )(((32 34 )(39 46 ))(64 66 )))(27 35 )))(36 47 ))))(68 (8 (6 7 ))))(48 53 ))))((44 (77 (43 ((5 20 )(14 16 )))))(26 73 )))((67 (76 (12 38 )))(25 (24 ((23 (13 55 ))(21 22 ))))))(63 (71 72 )))(62 (74 (41 (57 58 )))))(11 (9 10 )))(61 (4 ((15 ((56 (45 (((29 (31 (28 30 )))(59 60 ))(51 52 ))))(69 70 )))(42 (18 19 )))))))))));
tree 165 = [&U](0 ((1 75 )(17 (49 (40 (((((((33 (37 (((50 (65 (47 (54 (((2 3 )(((32 34 )(39 46 ))(64 66 )))(27 35 ))))))(68 (8 (6 7 ))))(48 53 ))))((44 (77 (43 ((5 20 )(14 16 )))))(26 73 )))((67 (36 (76 (12 38 ))))(25 (24 (21 (22 (23 (13 55 ))))))))(63 (71 72 )))(62 (74 (41 (57 58 )))))(11 (9 10 )))(61 (4 ((15 ((56 (45 (((29 (31 (28 30 )))(59 60 ))(51 52 ))))(69 70 )))(42 (18 19 )))))))))));
tree 166 = [&U](0 ((1 75 )(17 (49 (40 (((((((33 (37 (((50 (65 (47 (54 (((2 3 )(((32 34 )(39 46 ))(64 66 )))(27 35 ))))))(68 (8 (6 7 ))))(48 53 ))))((44 (77 (43 ((5 20 )(14 16 )))))(26 73 )))((67 (76 (36 (12 38 ))))(25 (24 (21 (22 (23 (13 55 ))))))))(63 (71 72 )))(62 (74 (41 (57 58 )))))(11 (9 10 )))(61 (4 ((15 ((56 (45 (((29 (31 (28 30 )))(59 60 ))(51 52 ))))(69 70 )))(42 (18 19 )))))))))));
tree 167 = [&U](0 ((1 75 )(17 (49 (40 (((((((33 (37 (((50 (65 (47 (54 (((2 3 )(((32 34 )(39 46 ))(64 66 )))(27 35 ))))))(68 (8 (6 7 ))))(48 53 ))))((44 (77 (43 ((5 20 )(14 16 )))))(26 73 )))((67 (76 (12 (36 38 ))))(25 (24 (21 (22 (23 (13 55 ))))))))(63 (71 72 )))(62 (74 (41 (57 58 )))))(11 (9 10 )))(61 (4 ((15 ((56 (45 (((29 (31 (28 30 )))(59 60 ))(51 52 ))))(69 70 )))(42 (18 19 )))))))))));
tree 168 = [&U](0 ((1 75 )(17 (49 (40 (((((((33 (37 (((50 (65 ((54 (((2 3 )(((32 34 )(39 46 ))(64 66 )))(27 35 )))(36 47 ))))(68 (8 (6 7 ))))(48 53 ))))((77 (43 (44 ((5 20 )(14 16 )))))(26 73 )))((67 (76 (12 38 )))(25 (24 (21 (22 (23 (13 55 ))))))))(63 (71 72 )))(62 (74 (41 (57 58 )))))(11 (9 10 )))(61 (4 ((15 ((56 (45 (((29 (31 (28 30 )))(59 60 ))(51 52 ))))(69 70 )))(42 (18 19 )))))))))));
tree 169 = [&U](0 ((1 75 )(17 (49 (40 (((((((33 (37 (((50 (65 ((54 (((2 3 )((39 (34 (32 46 )))(64 66 )))(27 35 )))(36 47 ))))(68 (8 (6 7 ))))(48 53 ))))((44 (77 (43 ((5 20 )(14 16 )))))(26 73 )))((67 (76 (12 38 )))(25 (24 (21 (22 (23 (13 55 ))))))))(63 (71 72 )))(62 (74 (41 (57 58 )))))(11 (9 10 )))(61 (4 ((15 ((56 (45 (((29 (31 (28 30 )))(59 60 ))(51 52 ))))(69 70 )))(42 (18 19 )))))))))));
tree 170 = [&U](0 ((1 75 )(17 (49 (40 (((((((33 (37 (((50 (65 ((54 (((2 3 )(((32 34 )(39 46 ))(64 66 )))(27 35 )))(36 47 ))))(68 (8 (6 7 ))))(48 53 ))))((44 (77 (43 ((5 20 )(14 16 )))))(26 73 )))((67 (76 (12 38 )))(25 (24 (21 (22 (23 (13 55 ))))))))(63 (71 72 )))(62 (74 (41 (57 58 )))))(11 (9 10 )))(61 (4 ((15 ((56 (45 (52 (51 ((29 (31 (28 30 )))(59 60 ))))))(69 70 )))(42 (18 19 )))))))))));
tree 171 = [&U](0 ((1 75 )(17 (49 (40 ((((((67 ((76 ((((50 (65 ((54 (((2 3 )((39 (34 (32 46 )))(64 66 )))(27 35 )))(36 47 ))))(68 (8 (6 7 ))))(33 37 ))(53 (48 (((43 ((5 20 )(14 16 )))(44 77 ))(26 73 ))))))(12 38 )))(25 (24 ((23 (13 55 ))(21 22 )))))(63 (71 72 )))(62 (74 (41 (57 58 )))))(11 (9 10 )))(61 (4 ((15 ((56 (45 ((60 (59 (29 (31 (28 30 )))))(51 52 ))))(69 70 )))(42 (18 19 )))))))))));
tree 172 = [&U](0 ((1 75 )(17 (49 (40 ((((((67 ((76 ((((50 (65 ((54 (((2 3 )(((32 34 )(39 46 ))(64 66 )))(27 35 )))(36 47 ))))(68 (8 (6 7 ))))(33 37 ))(53 (48 (((43 ((5 20 )(14 16 )))(44 77 ))(26 73 ))))))(12 38 )))(25 (24 ((23 (13 55 ))(21 22 )))))(63 (71 72 )))(62 (74 (41 (57 58 )))))(11 (9 10 )))(61 (4 ((15 ((56 (45 ((60 (59 (29 (31 (28 30 )))))(51 52 ))))(69 70 )))(42 (18 19 )))))))))));
tree 173 = [&U](0 ((1 75 )(17 (49 (40 ((((((67 ((76 (53 ((((50 (65 ((54 (((2 3 )((39 (34 (32 46 )))(64 66 )))(27 35 )))(36 47 ))))(68 (8 (6 7 ))))(33 37 ))(48 (((43 ((5 20 )(14 16 )))(44 77 ))(26 73 ))))))(12 38 )))(25 (24 ((23 (13 55 ))(21 22 )))))(63 (71 72 )))(62 (74 (41 (57 58 )))))(11 (9 10 )))(61 (4 ((15 ((56 (45 ((60 (59 (29 (31 (28 30 )))))(51 52 ))))(69 70 )))(42 (18 19 )))))))))));
tree 174 = [&U](0 ((1 75 )(17 (49 (40 ((((((67 ((76 ((((50 (65 ((54 (((2 3 )((39 (34 (32 46 )))(64 66 )))(27 35 )))(36 47 ))))(68 (8 (6 7 ))))(33 37 ))(53 (48 (((43 ((5 20 )(14 16 )))(44 77 ))(26 73 ))))))(12 38 )))(25 (24 ((23 (13 55 ))(21 22 )))))(63 (71 72 )))(62 (74 (41 (57 58 )))))(11 (9 10 )))(61 (4 ((15 ((56 (45 (((29 (31 (28 30 )))(59 60 ))(51 52 ))))(69 70 )))(42 (18 19 )))))))))));
tree 175 = [&U](0 ((1 75 )(17 (49 (40 ((((((67 ((76 ((((50 (65 ((54 (((2 3 )((39 (34 (32 46 )))(64 66 )))(27 35 )))(36 47 ))))(68 (8 (6 7 ))))(33 37 ))(53 (48 (((43 ((5 20 )(14 16 )))(44 77 ))(26 73 ))))))(12 38 )))(25 ((23 (13 55 ))(24 (21 22 )))))(63 (71 72 )))(62 (74 (41 (57 58 )))))(11 (9 10 )))(61 (4 ((15 ((56 (45 ((60 (59 (29 (31 (28 30 )))))(51 52 ))))(69 70 )))(42 (18 19 )))))))))));
tree 176 = [&U](0 ((1 75 )(17 (49 (40 ((((((67 ((76 ((((50 (65 ((54 (((2 3 )((39 (34 (32 46 )))(64 66 )))(27 35 )))(36 47 ))))(68 (8 (6 7 ))))(33 37 ))(53 (48 (((43 ((5 20 )(14 16 )))(44 77 ))(26 73 ))))))(12 38 )))(25 (24 (21 (22 (23 (13 55 )))))))(63 (71 72 )))(62 (74 (41 (57 58 )))))(11 (9 10 )))(61 (4 ((15 ((56 (45 ((60 (59 (29 (31 (28 30 )))))(51 52 ))))(69 70 )))(42 (18 19 )))))))))));
tree 177 = [&U](0 ((1 75 )(17 (49 (40 ((((((67 ((76 ((((50 (65 ((54 (((2 3 )((39 (34 (32 46 )))(64 66 )))(27 35 )))(36 47 ))))(68 (8 (6 7 ))))(33 37 ))(53 (48 (((43 ((5 20 )(14 16 )))(44 77 ))(26 73 ))))))(12 38 )))(25 (24 (21 (22 (13 (23 55 )))))))(63 (71 72 )))(62 (74 (41 (57 58 )))))(11 (9 10 )))(61 (4 ((15 ((56 (45 ((60 (59 (29 (31 (28 30 )))))(51 52 ))))(69 70 )))(42 (18 19 )))))))))));
tree 178 = [&U](0 ((1 75 )(17 (49 (40 ((((((67 ((76 ((((50 (65 ((54 (((2 3 )((39 (34 (32 46 )))(64 66 )))(27 35 )))(36 47 ))))(68 (8 (6 7 ))))(33 37 ))(53 (48 (((43 ((5 20 )(14 16 )))(44 77 ))(26 73 ))))))(12 38 )))(25 (24 ((23 (13 55 ))(21 22 )))))(63 (71 72 )))(62 (74 (41 (57 58 )))))(11 (9 10 )))(61 (4 ((15 ((56 (45 (52 (51 ((29 (31 (28 30 )))(59 60 ))))))(69 70 )))(42 (18 19 )))))))))));
tree 179 = [&U](0 ((1 75 )(17 (49 (40 ((((((67 ((76 ((((50 (65 ((54 (((2 3 )((39 (34 (32 46 )))(64 66 )))(27 35 )))(36 47 ))))(68 (8 (6 7 ))))(33 37 ))(53 (48 (((43 ((5 20 )(14 16 )))(44 77 ))(26 73 ))))))(12 38 )))(25 (21 (24 (22 (23 (13 55 )))))))(63 (71 72 )))(62 (74 (41 (57 58 )))))(11 (9 10 )))(61 (4 ((15 ((56 (45 ((60 (59 (29 (31 (28 30 )))))(51 52 ))))(69 70 )))(42 (18 19 )))))))))));
tree 180 = [&U](0 ((1 75 )(17 (49 (40 ((((((67 ((76 ((((50 (65 ((54 (((2 3 )((39 (34 (32 46 )))(64 66 )))(27 35 )))(36 47 ))))(68 (8 (6 7 ))))(33 37 ))(53 (48 (((43 ((5 20 )(14 16 )))(44 77 ))(26 73 ))))))(12 38 )))(25 (24 ((23 (13 55 ))(21 22 )))))(63 (71 72 )))(62 (74 (41 (57 58 )))))(11 (9 10 )))(61 (4 ((15 ((56 (45 ((60 (59 (29 (30 (28 31 )))))(51 52 ))))(69 70 )))(42 (18 19 )))))))))));
tree 181 = [&U](0 ((1 75 )(17 (((((25 ((67 ((76 (53 ((((50 (65 ((54 ((64 (66 ((2 3 )(39 (34 (32 46 ))))))(27 35 )))(36 47 ))))(68 (8 (6 7 ))))(33 37 ))(48 (((43 ((5 20 )(14 16 )))(44 77 ))(26 73 ))))))(12 38 )))((23 (13 55 ))(22 (21 24 )))))(62 (63 (71 72 ))))(74 (41 (57 58 ))))(11 (9 10 )))(40 (49 (61 (4 ((15 ((56 (45 ((60 (59 (29 (31 (28 30 )))))(51 52 ))))(69 70 )))(42 (18 19 )))))))))));
tree 182 = [&U](0 ((1 75 )(17 (((((25 ((67 ((76 (53 ((((50 (65 ((54 ((64 (66 ((2 3 )(39 (34 (32 46 ))))))(27 35 )))(36 47 ))))(68 (8 (6 7 ))))(33 37 ))(48 (((43 ((5 20 )(14 16 )))(44 77 ))(26 73 ))))))(12 38 )))((23 (13 55 ))(24 (21 22 )))))(62 (63 (71 72 ))))(74 (41 (57 58 ))))(11 (9 10 )))(40 (49 (61 (4 ((15 ((56 (45 ((60 (59 (29 (31 (28 30 )))))(51 52 ))))(69 70 )))(42 (18 19 )))))))))));
tree 183 = [&U](0 ((1 75 )(17 (((((25 ((67 ((76 (53 ((((50 (65 ((54 ((64 (66 ((2 3 )(39 (34 (32 46 ))))))(27 35 )))(36 47 ))))(68 (8 (6 7 ))))(33 37 ))(48 (((43 ((5 20 )(14 16 )))(44 77 ))(26 73 ))))))(12 38 )))((23 (13 55 ))(22 (21 24 )))))(62 (63 (71 72 ))))(74 (41 (57 58 ))))(11 (9 10 )))(40 (49 (61 (4 ((15 ((56 (45 ((60 (59 (29 (30 (28 31 )))))(51 52 ))))(69 70 )))(42 (18 19 )))))))))));
tree 184 = [&U](0 ((1 75 )(17 (((((25 ((67 ((76 (53 ((((50 (65 ((54 ((64 (66 ((2 3 )((32 34 )(39 46 )))))(27 35 )))(36 47 ))))(68 (8 (6 7 ))))(33 37 ))(48 (((43 ((5 20 )(14 16 )))(44 77 ))(26 73 ))))))(12 38 )))((23 (13 55 ))(22 (21 24 )))))(62 (63 (71 72 ))))(74 (41 (57 58 ))))(11 (9 10 )))(40 (49 (61 (4 ((15 ((56 (45 ((60 (59 (29 (31 (28 30 )))))(51 52 ))))(69 70 )))(42 (18 19 )))))))))));
tree 185 = [&U](0 ((1 75 )(17 (((((25 ((67 ((76 ((((50 (65 ((54 ((64 (66 ((2 3 )(39 (34 (32 46 ))))))(27 35 )))(36 47 ))))(68 (8 (6 7 ))))(33 37 ))(53 (48 (((43 ((5 20 )(14 16 )))(44 77 ))(26 73 ))))))(12 38 )))((23 (13 55 ))(22 (21 24 )))))(62 (63 (71 72 ))))(74 (41 (57 58 ))))(11 (9 10 )))(40 (49 (61 (4 ((15 ((56 (45 ((60 (59 (29 (31 (28 30 )))))(51 52 ))))(69 70 )))(42 (18 19 )))))))))));
tree 186 = [&U](0 ((1 75 )(17 (((((25 ((67 ((76 (53 ((((50 (65 (((64 (66 ((54 (2 3 ))(39 (34 (32 46 ))))))(27 35 ))(36 47 ))))(68 (8 (6 7 ))))(33 37 ))(48 (((43 ((5 20 )(14 16 )))(44 77 ))(26 73 ))))))(12 38 )))((23 (13 55 ))(22 (21 24 )))))(62 (63 (71 72 ))))(74 (41 (57 58 ))))(11 (9 10 )))(40 (49 (61 (4 ((15 ((56 (45 ((60 (59 (29 (31 (28 30 )))))(51 52 ))))(69 70 )))(42 (18 19 )))))))))));
tree 187 = [&U](0 ((1 75 )(17 (((((25 ((67 ((76 (53 ((((50 (65 ((54 ((64 (66 ((2 3 )(39 (34 (32 46 ))))))(27 35 )))(36 47 ))))(68 (8 (6 7 ))))(33 37 ))(48 (((43 ((5 20 )(14 16 )))(44 77 ))(26 73 ))))))(12 38 )))((23 (13 55 ))(22 (21 24 )))))(62 (63 (71 72 ))))(74 (41 (57 58 ))))(11 (9 10 )))(40 (49 (61 (4 ((15 ((56 (45 (((29 (31 (28 30 )))(59 60 ))(51 52 ))))(69 70 )))(42 (18 19 )))))))))));
tree 188 = [&U](0 ((1 75 )(17 (((((25 ((67 ((76 (53 ((((50 (65 ((54 ((64 (66 ((2 3 )(39 (34 (32 46 ))))))(27 35 )))(36 47 ))))(68 (8 (6 7 ))))(33 37 ))(48 (((43 ((5 20 )(14 16 )))(44 77 ))(26 73 ))))))(12 38 )))((23 (13 55 ))(22 (21 24 )))))(62 (63 (71 72 ))))(74 (41 (57 58 ))))(11 (9 10 )))(40 (49 (61 (4 ((15 ((56 (45 (52 (51 ((29 (31 (28 30 )))(59 60 ))))))(69 70 )))(42 (18 19 )))))))))));
tree 189 = [&U](0 ((1 75 )(17 ((((((67 ((76 (53 ((((50 (65 ((54 ((64 (66 ((2 3 )(39 (34 (32 46 ))))))(27 35 )))(36 47 ))))(68 (8 (6 7 ))))(33 37 ))(48 (((43 ((5 20 )(14 16 )))(44 77 ))(26 73 ))))))(12 38 )))(25 ((23 (13 55 ))(24 (21 22 )))))(62 (63 (71 72 ))))(74 (41 (57 58 ))))(11 (9 10 )))(40 (49 (61 (4 ((15 ((56 (45 ((60 (59 (29 (31 (28 30 )))))(51 52 ))))(69 70 )))(42 (18 19 )))))))))));
tree 190 = [&U](0 ((1 75 )(17 (((((25 ((67 ((76 (53 ((((50 (65 ((54 ((64 (66 ((2 3 )(39 (34 (32 46 ))))))(27 35 )))(36 47 ))))(68 (8 (6 7 ))))(33 37 ))(48 (((43 ((5 20 )(14 16 )))(44 77 ))(26 73 ))))))(12 38 )))((23 (13 55 ))(24 (21 22 )))))(62 (63 (71 72 ))))(74 (41 (57 58 ))))(11 (9 10 )))(40 (49 (61 (4 ((15 ((56 (45 ((60 (59 (29 (30 (28 31 )))))(51 52 ))))(69 70 )))(42 (18 19 )))))))))));
tree 191 = [&U](0 ((1 75 )(17 (((((((33 ((((50 (65 ((54 (((2 3 )((39 (34 (32 46 )))(64 66 )))(27 35 )))(36 47 ))))(68 (8 (6 7 ))))(37 53 ))(48 (((43 ((5 20 )(14 16 )))(44 77 ))(26 73 )))))(67 (76 (12 38 ))))(25 (24 ((23 (13 55 ))(21 22 )))))(62 (63 (71 72 ))))(74 (41 (57 58 ))))(11 (9 10 )))(40 (49 (61 (4 ((15 ((56 (45 (52 (51 ((29 (31 (28 30 )))(59 60 ))))))(69 70 )))(42 (18 19 )))))))))));
tree 192 = [&U](0 ((1 75 )(17 (((((((33 ((((50 (65 ((54 (((2 3 )((39 (34 (32 46 )))(64 66 )))(27 35 )))(36 47 ))))(68 (8 (6 7 ))))(37 53 ))(48 (((43 ((5 20 )(14 16 )))(44 77 ))(26 73 )))))(67 (76 (12 38 ))))(25 (21 (24 (22 (23 (13 55 )))))))(62 (63 (71 72 ))))(74 (41 (57 58 ))))(11 (9 10 )))(40 (49 (61 (4 ((15 ((56 (45 (52 (51 ((29 (31 (28 30 )))(59 60 ))))))(69 70 )))(42 (18 19 )))))))))));
tree 193 = [&U](0 ((1 75 )(17 (((((((33 ((((50 (65 ((54 (((2 3 )((39 (34 (32 46 )))(64 66 )))(27 35 )))(36 47 ))))(68 (8 (6 7 ))))(37 53 ))(48 (((43 ((5 20 )(14 16 )))(44 77 ))(26 73 )))))(67 (76 (12 38 ))))(25 (24 (21 (22 (23 (13 55 )))))))(62 (63 (71 72 ))))(74 (41 (57 58 ))))(11 (9 10 )))(40 (49 (61 (4 ((15 ((56 (45 (52 (51 ((29 (31 (28 30 )))(59 60 ))))))(69 70 )))(42 (18 19 )))))))))));
tree 194 = [&U](0 ((1 75 )(17 (((((((33 ((((50 (65 (47 (54 (((2 3 )((39 (34 (32 46 )))(64 66 )))(27 35 ))))))(68 (8 (6 7 ))))(37 53 ))(48 (((43 ((5 20 )(14 16 )))(44 77 ))(26 73 )))))(67 (36 (76 (12 38 )))))(25 (24 ((23 (13 55 ))(21 22 )))))(62 (63 (71 72 ))))(74 (41 (57 58 ))))(11 (9 10 )))(40 (49 (61 (4 ((15 ((56 (45 (52 (51 ((29 (31 (28 30 )))(59 60 ))))))(69 70 )))(42 (18 19 )))))))))));
tree 195 = [&U](0 ((1 75 )(17 (((((((33 ((((50 (65 (47 (54 (((2 3 )((39 (34 (32 46 )))(64 66 )))(27 35 ))))))(68 (8 (6 7 ))))(37 53 ))(48 (((43 ((5 20 )(14 16 )))(44 77 ))(26 73 )))))(67 (76 (36 (12 38 )))))(25 (24 ((23 (13 55 ))(21 22 )))))(62 (63 (71 72 ))))(74 (41 (57 58 ))))(11 (9 10 )))(40 (49 (61 (4 ((15 ((56 (45 (52 (51 ((29 (31 (28 30 )))(59 60 ))))))(69 70 )))(42 (18 19 )))))))))));
tree 196 = [&U](0 ((1 75 )(17 (((((((33 ((((50 (65 (47 (54 (((2 3 )((39 (34 (32 46 )))(64 66 )))(27 35 ))))))(68 (8 (6 7 ))))(37 53 ))(48 (((43 ((5 20 )(14 16 )))(44 77 ))(26 73 )))))(67 (76 (12 (36 38 )))))(25 (24 ((23 (13 55 ))(21 22 )))))(62 (63 (71 72 ))))(74 (41 (57 58 ))))(11 (9 10 )))(40 (49 (61 (4 ((15 ((56 (45 (52 (51 ((29 (31 (28 30 )))(59 60 ))))))(69 70 )))(42 (18 19 )))))))))));
tree 197 = [&U](0 ((1 75 )(17 (((((((33 ((((50 (65 ((54 (((2 3 )(((32 34 )(39 46 ))(64 66 )))(27 35 )))(36 47 ))))(68 (8 (6 7 ))))(37 53 ))(48 (((43 ((5 20 )(14 16 )))(44 77 ))(26 73 )))))(67 (76 (12 38 ))))(25 (24 ((23 (13 55 ))(21 22 )))))(62 (63 (71 72 ))))(74 (41 (57 58 ))))(11 (9 10 )))(40 (49 (61 (4 ((15 ((56 (45 (52 (51 ((29 (31 (28 30 )))(59 60 ))))))(69 70 )))(42 (18 19 )))))))))));
tree 198 = [&U](0 ((1 75 )(17 (((((((33 ((((50 (65 ((54 (((2 3 )((39 (34 (32 46 )))(64 66 )))(27 35 )))(36 47 ))))(68 (8 (6 7 ))))(37 53 ))(48 (((43 ((5 20 )(14 16 )))(44 77 ))(26 73 )))))(67 (76 (12 38 ))))(25 (24 ((23 (13 55 ))(21 22 )))))(62 (63 (71 72 ))))(74 (41 (57 58 ))))(11 (9 10 )))(40 (49 (61 (4 ((15 ((56 (45 (((29 (31 (28 30 )))(59 60 ))(51 52 ))))(69 70 )))(42 (18 19 )))))))))));
tree 199 = [&U](0 ((1 75 )(17 (((((((33 ((((50 (65 ((54 (((2 3 )((39 (34 (32 46 )))(64 66 )))(27 35 )))(36 47 ))))(68 (8 (6 7 ))))(37 53 ))(48 (((43 ((5 20 )(14 16 )))(44 77 ))(26 73 )))))(67 (76 (12 38 ))))(25 (24 ((23 (13 55 ))(21 22 )))))(63 (71 72 )))(62 (74 (41 (57 58 )))))(11 (9 10 )))(40 (49 (61 (4 ((15 ((56 (45 (52 (51 ((29 (31 (28 30 )))(59 60 ))))))(69 70 )))(42 (18 19 )))))))))));
tree 200 = [&U](0 ((1 75 )(17 ((((((67 ((76 (33 ((((50 (65 ((54 (((2 3 )((39 (34 (32 46 )))(64 66 )))(27 35 )))(36 47 ))))(68 (8 (6 7 ))))(37 53 ))(48 (((43 ((5 20 )(14 16 )))(44 77 ))(26 73 ))))))(12 38 )))(25 (24 ((23 (13 55 ))(21 22 )))))(62 (63 (71 72 ))))(74 (41 (57 58 ))))(11 (9 10 )))(40 (49 (61 (4 ((15 ((56 (45 (52 (51 ((29 (31 (28 30 )))(59 60 ))))))(69 70 )))(42 (18 19 )))))))))));
tree 201 = [&U](0 ((1 75 )(17 ((((((67 ((76 (53 ((((50 (65 ((54 ((64 (66 ((2 3 )((32 34 )(39 46 )))))(27 35 )))(36 47 ))))(68 (8 (6 7 ))))(33 37 ))(48 (((43 ((5 20 )(14 16 )))(44 77 ))(26 73 ))))))(12 38 )))(25 ((23 (13 55 ))(24 (21 22 )))))(62 (63 (71 72 ))))(74 (41 (57 58 ))))(11 (9 10 )))(40 (49 (61 (4 ((15 ((56 (45 ((60 (59 (29 (31 (28 30 )))))(51 52 ))))(69 70 )))(42 (18 19 )))))))))));
tree 202 = [&U](0 ((1 75 )(17 ((((((67 ((76 ((((50 (65 ((54 ((64 (66 ((2 3 )((32 34 )(39 46 )))))(27 35 )))(36 47 ))))(68 (8 (6 7 ))))(33 37 ))(53 (48 (((43 ((5 20 )(14 16 )))(44 77 ))(26 73 ))))))(12 38 )))(25 ((23 (13 55 ))(24 (21 22 )))))(62 (63 (71 72 ))))(74 (41 (57 58 ))))(11 (9 10 )))(40 (49 (61 (4 ((15 ((56 (45 ((60 (59 (29 (31 (28 30 )))))(51 52 ))))(69 70 )))(42 (18 19 )))))))))));
tree 203 = [&U](0 ((1 75 )(17 (((((25 ((67 ((76 (53 ((((50 (65 ((54 ((64 (66 ((2 3 )((32 34 )(39 46 )))))(27 35 )))(36 47 ))))(68 (8 (6 7 ))))(33 37 ))(48 (((43 ((5 20 )(14 16 )))(44 77 ))(26 73 ))))))(12 38 )))((23 (13 55 ))(24 (21 22 )))))(62 (63 (71 72 ))))(74 (41 (57 58 ))))(11 (9 10 )))(40 (49 (61 (4 ((15 ((56 (45 ((60 (59 (29 (31 (28 30 )))))(51 52 ))))(69 70 )))(42 (18 19 )))))))))));
tree 204 = [&U](0 ((1 75 )(17 ((((((67 ((76 (53 ((((50 (65 ((54 ((64 (66 ((2 3 )((32 34 )(39 46 )))))(27 35 )))(36 47 ))))(68 (8 (6 7 ))))(33 37 ))(48 (((43 ((5 20 )(14 16 )))(44 77 ))(26 73 ))))))(12 38 )))(25 (24 ((23 (13 55 ))(21 22 )))))(62 (63 (71 72 ))))(74 (41 (57 58 ))))(11 (9 10 )))(40 (49 (61 (4 ((15 ((56 (45 ((60 (59 (29 (31 (28 30 )))))(51 52 ))))(69 70 )))(42 (18 19 )))))))))));
tree 205 = [&U](0 ((1 75 )(17 ((((((67 ((76 (53 ((((50 (65 ((54 ((64 (66 ((2 3 )((32 34 )(39 46 )))))(27 35 )))(36 47 ))))(68 (8 (6 7 ))))(33 37 ))(48 (((43 ((5 20 )(14 16 )))(44 77 ))(26 73 ))))))(12 38 )))(25 (24 (21 (22 (23 (13 55 )))))))(62 (63 (71 72 ))))(74 (41 (57 58 ))))(11 (9 10 )))(40 (49 (61 (4 ((15 ((56 (45 ((60 (59 (29 (31 (28 30 )))))(51 52 ))))(69 70 )))(42 (18 19 )))))))))));
tree 206 = [&U](0 ((1 75 )(17 ((((((67 ((76 (53 ((((50 (65 ((54 ((64 (66 ((2 3 )((32 34 )(39 46 )))))(27 35 )))(36 47 ))))(68 (8 (6 7 ))))(33 37 ))(48 (((43 ((5 20 )(14 16 )))(44 77 ))(26 73 ))))))(12 38 )))(25 (24 (21 (22 (13 (23 55 )))))))(62 (63 (71 72 ))))(74 (41 (57 58 ))))(11 (9 10 )))(40 (49 (61 (4 ((15 ((56 (45 ((60 (59 (29 (31 (28 30 )))))(51 52 ))))(69 70 )))(42 (18 19 )))))))))));
tree 207 = [&U](0 ((1 75 )(17 ((((((67 ((76 (53 ((((50 (65 ((54 ((64 (66 ((2 3 )((32 34 )(39 46 )))))(27 35 )))(36 47 ))))(68 (8 (6 7 ))))(33 37 ))(48 (((43 ((5 20 )(14 16 )))(44 77 ))(26 73 ))))))(12 38 )))(25 ((23 (13 55 ))(24 (21 22 )))))(62 (63 (71 72 ))))(74 (41 (57 58 ))))(11 (9 10 )))(40 (49 (61 (4 ((15 ((56 (45 (((29 (31 (28 30 )))(59 60 ))(51 52 ))))(69 70 )))(42 (18 19 )))))))))));
tree 208 = [&U](0 ((1 75 )(17 ((((((67 ((76 (53 ((((50 (65 ((54 ((64 (66 ((2 3 )((32 34 )(39 46 )))))(27 35 )))(36 47 ))))(68 (8 (6 7 ))))(33 37 ))(48 (((43 ((5 20 )(14 16 )))(44 77 ))(26 73 ))))))(12 38 )))(25 ((23 (13 55 ))(24 (21 22 )))))(62 (63 (71 72 ))))(74 (41 (57 58 ))))(11 (9 10 )))(40 (49 (61 (4 ((15 ((56 (45 (52 (51 ((29 (31 (28 30 )))(59 60 ))))))(69 70 )))(42 (18 19 )))))))))));
tree 209 = [&U](0 ((1 75 )(17 ((((((67 ((76 (53 ((((50 (65 ((54 ((64 (66 ((2 3 )((32 34 )(39 46 )))))(27 35 )))(36 47 ))))(68 (8 (6 7 ))))(33 37 ))(48 (((43 ((5 20 )(14 16 )))(44 77 ))(26 73 ))))))(12 38 )))(25 ((23 (13 55 ))(24 (21 22 )))))(62 (63 (71 72 ))))(74 (41 (57 58 ))))(11 (9 10 )))(40 (49 (61 (4 ((15 ((56 (45 ((60 (59 (29 (30 (28 31 )))))(51 52 ))))(69 70 )))(42 (18 19 )))))))))));
tree 210 = [&U](0 ((1 75 )(17 ((((((67 ((76 (53 ((((50 (65 (((64 (66 ((54 (2 3 ))((32 34 )(39 46 )))))(27 35 ))(36 47 ))))(68 (8 (6 7 ))))(33 37 ))(48 (((43 ((5 20 )(14 16 )))(44 77 ))(26 73 ))))))(12 38 )))(25 ((23 (13 55 ))(24 (21 22 )))))(62 (63 (71 72 ))))(74 (41 (57 58 ))))(11 (9 10 )))(40 (49 (61 (4 ((15 ((56 (45 ((60 (59 (29 (31 (28 30 )))))(51 52 ))))(69 70 )))(42 (18 19 )))))))))));
tree 211 = [&U](0 ((1 75 )(17 ((((62 (((25 ((33 ((((50 (65 ((35 (27 (64 (66 ((54 (2 3 ))(39 (34 (32 46 ))))))))(36 47 ))))(68 (8 (6 7 ))))(37 53 ))(48 (((43 ((5 20 )(14 16 )))(44 77 ))(26 73 )))))(67 (76 (12 38 )))))(24 ((23 (13 55 ))(21 22 ))))(74 (41 (57 58 )))))(63 (71 72 )))(11 (9 10 )))(40 (49 (61 (4 ((15 ((56 (45 (((29 (31 (28 30 )))(59 60 ))(51 52 ))))(69 70 )))(42 (18 19 )))))))))));
tree 212 = [&U](0 ((1 75 )(17 ((((62 (((25 ((33 ((((50 (65 ((35 (27 (64 (66 ((54 (2 3 ))(39 (34 (32 46 ))))))))(36 47 ))))(68 (8 (6 7 ))))(37 53 ))(48 (((43 ((5 20 )(14 16 )))(44 77 ))(26 73 )))))(67 (76 (12 38 )))))(24 ((23 (13 55 ))(21 22 ))))(74 (41 (57 58 )))))(63 (71 72 )))(11 (9 10 )))(40 (49 (61 (4 ((15 ((56 (45 ((60 (59 (29 (31 (28 30 )))))(51 52 ))))(69 70 )))(42 (18 19 )))))))))));
tree 213 = [&U](0 ((1 75 )(17 ((((62 (((25 ((33 ((((50 (65 (((64 (66 ((54 (2 3 ))(39 (34 (32 46 ))))))(27 35 ))(36 47 ))))(68 (8 (6 7 ))))(37 53 ))(48 (((43 ((5 20 )(14 16 )))(44 77 ))(26 73 )))))(67 (76 (12 38 )))))(24 ((23 (13 55 ))(21 22 ))))(74 (41 (57 58 )))))(63 (71 72 )))(11 (9 10 )))(40 (49 (61 (4 ((15 ((56 (45 (((29 (31 (28 30 )))(59 60 ))(51 52 ))))(69 70 )))(42 (18 19 )))))))))));
tree 214 = [&U](0 ((1 75 )(17 (((((((33 ((((50 (65 ((35 (27 (64 (66 ((54 (2 3 ))(39 (34 (32 46 ))))))))(36 47 ))))(68 (8 (6 7 ))))(37 53 ))(48 (((43 ((5 20 )(14 16 )))(44 77 ))(26 73 )))))(67 (76 (12 38 ))))(25 (24 ((23 (13 55 ))(21 22 )))))(63 (71 72 )))(62 (74 (41 (57 58 )))))(11 (9 10 )))(40 (49 (61 (4 ((15 ((56 (45 (((29 (31 (28 30 )))(59 60 ))(51 52 ))))(69 70 )))(42 (18 19 )))))))))));
tree 215 = [&U](0 ((1 75 )(17 ((((62 (((25 ((33 ((((50 (65 ((35 (27 (64 (66 ((54 (2 3 ))(39 (34 (32 46 ))))))))(36 47 ))))(68 (8 (6 7 ))))(37 53 ))(48 (((43 ((5 20 )(14 16 )))(44 77 ))(26 73 )))))(67 (76 (12 38 )))))(24 ((23 (13 55 ))(21 22 ))))(74 (41 (57 58 )))))(63 (71 72 )))(11 (9 10 )))(40 (49 (61 (4 ((15 ((56 (45 (52 (51 ((29 (31 (28 30 )))(59 60 ))))))(69 70 )))(42 (18 19 )))))))))));
tree 216 = [&U](0 ((1 75 )(17 ((((62 (((25 ((33 ((((50 (65 (47 (35 (27 (64 (66 ((54 (2 3 ))(39 (34 (32 46 )))))))))))(68 (8 (6 7 ))))(37 53 ))(48 (((43 ((5 20 )(14 16 )))(44 77 ))(26 73 )))))(67 (36 (76 (12 38 ))))))(24 ((23 (13 55 ))(21 22 ))))(74 (41 (57 58 )))))(63 (71 72 )))(11 (9 10 )))(40 (49 (61 (4 ((15 ((56 (45 (((29 (31 (28 30 )))(59 60 ))(51 52 ))))(69 70 )))(42 (18 19 )))))))))));
tree 217 = [&U](0 ((1 75 )(17 ((((62 (((25 ((33 ((((50 (65 (47 (35 (27 (64 (66 ((54 (2 3 ))(39 (34 (32 46 )))))))))))(68 (8 (6 7 ))))(37 53 ))(48 (((43 ((5 20 )(14 16 )))(44 77 ))(26 73 )))))(67 (76 (36 (12 38 ))))))(24 ((23 (13 55 ))(21 22 ))))(74 (41 (57 58 )))))(63 (71 72 )))(11 (9 10 )))(40 (49 (61 (4 ((15 ((56 (45 (((29 (31 (28 30 )))(59 60 ))(51 52 ))))(69 70 )))(42 (18 19 )))))))))));
tree 218 = [&U](0 ((1 75 )(17 ((((62 (((25 ((33 ((((50 (65 (47 (35 (27 (64 (66 ((54 (2 3 ))(39 (34 (32 46 )))))))))))(68 (8 (6 7 ))))(37 53 ))(48 (((43 ((5 20 )(14 16 )))(44 77 ))(26 73 )))))(67 (76 (12 (36 38 ))))))(24 ((23 (13 55 ))(21 22 ))))(74 (41 (57 58 )))))(63 (71 72 )))(11 (9 10 )))(40 (49 (61 (4 ((15 ((56 (45 (((29 (31 (28 30 )))(59 60 ))(51 52 ))))(69 70 )))(42 (18 19 )))))))))));
tree 219 = [&U](0 ((1 75 )(17 ((((62 (((25 ((33 ((((50 (65 ((35 (27 (64 (66 ((54 (2 3 ))((32 34 )(39 46 )))))))(36 47 ))))(68 (8 (6 7 ))))(37 53 ))(48 (((43 ((5 20 )(14 16 )))(44 77 ))(26 73 )))))(67 (76 (12 38 )))))(24 ((23 (13 55 ))(21 22 ))))(74 (41 (57 58 )))))(63 (71 72 )))(11 (9 10 )))(40 (49 (61 (4 ((15 ((56 (45 (((29 (31 (28 30 )))(59 60 ))(51 52 ))))(69 70 )))(42 (18 19 )))))))))));
tree 220 = [&U](0 ((1 75 )(17 ((((62 (((25 ((33 ((((50 (65 ((35 (27 (64 (66 ((54 (2 3 ))(39 (34 (32 46 ))))))))(36 47 ))))(68 (8 (6 7 ))))(37 53 ))(48 (((43 ((5 20 )(14 16 )))(44 77 ))(26 73 )))))(67 (76 (12 38 )))))(24 ((23 (13 55 ))(21 22 ))))(74 (41 (57 58 )))))(63 (71 72 )))(11 (9 10 )))(40 (49 (61 (4 ((15 ((56 (45 ((60 (59 (29 (30 (28 31 )))))(51 52 ))))(69 70 )))(42 (18 19 )))))))))));
tree 221 = [&U](0 ((1 75 )(17 (49 (40 (((((((33 (37 (((50 (65 ((54 (((2 3 )(((32 34 )(39 46 ))(64 66 )))(27 35 )))(36 47 ))))(68 (8 (6 7 ))))(48 53 ))))((77 (((5 20 )(14 16 ))(43 44 )))(26 73 )))((67 (76 (12 38 )))(25 (24 ((23 (13 55 ))(21 22 ))))))(63 (71 72 )))(62 (74 (41 (57 58 )))))(11 (9 10 )))(61 (4 ((15 ((56 (45 (((29 (31 (28 30 )))(59 60 ))(51 52 ))))(69 70 )))(42 (18 19 )))))))))));
tree 222 = [&U](0 ((1 75 )(17 (49 (40 (((((((33 (37 (((50 (65 ((54 (((2 3 )(((32 34 )(39 46 ))(64 66 )))(27 35 )))(36 47 ))))(68 (8 (6 7 ))))(48 53 ))))((77 (44 (43 ((5 20 )(14 16 )))))(26 73 )))((67 (76 (12 38 )))(25 (24 ((23 (13 55 ))(21 22 ))))))(63 (71 72 )))(62 (74 (41 (57 58 )))))(11 (9 10 )))(61 (4 ((15 ((56 (45 (((29 (31 (28 30 )))(59 60 ))(51 52 ))))(69 70 )))(42 (18 19 )))))))))));
tree 223 = [&U](0 ((1 75 )(17 (49 (40 (((((((33 (37 (((50 (65 ((54 (((2 3 )((39 (34 (32 46 )))(64 66 )))(27 35 )))(36 47 ))))(68 (8 (6 7 ))))(48 53 ))))((77 (((5 20 )(14 16 ))(43 44 )))(26 73 )))((67 (76 (12 38 )))(25 (24 ((23 (13 55 ))(21 22 ))))))(63 (71 72 )))(62 (74 (41 (57 58 )))))(11 (9 10 )))(61 (4 ((15 ((56 (45 (((29 (31 (28 30 )))(59 60 ))(51 52 ))))(69 70 )))(42 (18 19 )))))))))));
tree 224 = [&U](0 ((1 75 )(17 (49 (40 (((((((33 (37 (((50 (65 ((54 (((2 3 )(((32 34 )(39 46 ))(64 66 )))(27 35 )))(36 47 ))))(68 (8 (6 7 ))))(48 53 ))))((77 (((5 20 )(14 16 ))(43 44 )))(26 73 )))((67 (76 (12 38 )))(25 (24 ((23 (13 55 ))(21 22 ))))))(63 (71 72 )))(62 (74 (41 (57 58 )))))(11 (9 10 )))(61 (4 ((15 ((56 (45 (52 (51 ((29 (31 (28 30 )))(59 60 ))))))(69 70 )))(42 (18 19 )))))))))));
tree 225 = [&U](0 ((1 75 )(17 (49 (40 (((((((33 (37 (((50 (65 ((54 (((2 3 )(((32 34 )(39 46 ))(64 66 )))(27 35 )))(36 47 ))))(68 (8 (6 7 ))))(48 53 ))))((77 (((5 20 )(14 16 ))(43 44 )))(26 73 )))((67 (76 (12 38 )))(25 (24 ((23 (13 55 ))(21 22 ))))))(63 (71 72 )))(62 (74 (41 (57 58 )))))(11 (9 10 )))(61 (4 ((15 ((56 (45 ((60 (59 (29 (31 (28 30 )))))(51 52 ))))(69 70 )))(42 (18 19 )))))))))));
tree 226 = [&U](0 ((1 75 )(17 (49 (40 (((((((33 (37 (((50 (65 ((54 (((2 3 )(((32 34 )(39 46 ))(64 66 )))(27 35 )))(36 47 ))))(68 (8 (6 7 ))))(48 53 ))))((77 (((5 20 )(14 16 ))(43 44 )))(26 73 )))((67 (76 (12 38 )))(25 (24 (21 (22 (13 (23 55 ))))))))(63 (71 72 )))(62 (74 (41 (57 58 )))))(11 (9 10 )))(61 (4 ((15 ((56 (45 (((29 (31 (28 30 )))(59 60 ))(51 52 ))))(69 70 )))(42 (18 19 )))))))))));
tree 227 = [&U](0 ((1 75 )(17 (49 (40 (((((((33 (37 (((50 (65 ((54 (((2 3 )(((32 34 )(39 46 ))(64 66 )))(27 35 )))(36 47 ))))(68 (8 (6 7 ))))(48 53 ))))((77 (((5 20 )(14 16 ))(43 44 )))(26 73 )))((67 (76 (12 38 )))(25 (21 (24 (22 (23 (13 55 ))))))))(63 (71 72 )))(62 (74 (41 (57 58 )))))(11 (9 10 )))(61 (4 ((15 ((56 (45 (((29 (31 (28 30 )))(59 60 ))(51 52 ))))(69 70 )))(42 (18 19 )))))))))));
tree 228 = [&U](0 ((1 75 )(17 (49 (40 (((((((33 (37 (((50 (65 (47 (54 (((2 3 )(((32 34 )(39 46 ))(64 66 )))(27 35 ))))))(68 (8 (6 7 ))))(48 53 ))))((77 (((5 20 )(14 16 ))(43 44 )))(26 73 )))((67 (36 (76 (12 38 ))))(25 (24 ((23 (13 55 ))(21 22 ))))))(63 (71 72 )))(62 (74 (41 (57 58 )))))(11 (9 10 )))(61 (4 ((15 ((56 (45 (((29 (31 (28 30 )))(59 60 ))(51 52 ))))(69 70 )))(42 (18 19 )))))))))));
tree 229 = [&U](0 ((1 75 )(17 (49 (40 (((((((33 (37 (((50 (65 (47 (54 (((2 3 )(((32 34 )(39 46 ))(64 66 )))(27 35 ))))))(68 (8 (6 7 ))))(48 53 ))))((77 (((5 20 )(14 16 ))(43 44 )))(26 73 )))((67 (76 (36 (12 38 ))))(25 (24 ((23 (13 55 ))(21 22 ))))))(63 (71 72 )))(62 (74 (41 (57 58 )))))(11 (9 10 )))(61 (4 ((15 ((56 (45 (((29 (31 (28 30 )))(59 60 ))(51 52 ))))(69 70 )))(42 (18 19 )))))))))));
tree 230 = [&U](0 ((1 75 )(17 (49 (40 (((((((33 (37 (((50 (65 (47 (54 (((2 3 )(((32 34 )(39 46 ))(64 66 )))(27 35 ))))))(68 (8 (6 7 ))))(48 53 ))))((77 (((5 20 )(14 16 ))(43 44 )))(26 73 )))((67 (76 (12 (36 38 ))))(25 (24 ((23 (13 55 ))(21 22 ))))))(63 (71 72 )))(62 (74 (41 (57 58 )))))(11 (9 10 )))(61 (4 ((15 ((56 (45 (((29 (31 (28 30 )))(59 60 ))(51 52 ))))(69 70 )))(42 (18 19 )))))))))));
tree 231 = [&U](0 ((1 75 )(17 (49 (40 (((((((33 (37 (((50 (65 (47 (35 (27 (64 (66 ((54 (2 3 ))((32 34 )(39 46 ))))))))))(68 (8 (6 7 ))))(48 53 ))))((44 (77 (43 ((5 20 )(14 16 )))))(26 73 )))((67 ((12 38 )(36 76 )))(25 (24 (23 (21 22 ))))))(63 (71 72 )))(62 (74 (41 (57 58 )))))(11 (9 10 )))(61 (4 (15 (((13 56 )(55 (69 70 )))(42 ((18 19 )(45 ((60 (59 (29 (31 (28 30 )))))(51 52 )))))))))))))));
tree 232 = [&U](0 ((1 75 )(17 (49 (40 (((((((33 (37 (((50 (65 (47 (35 (27 (64 (66 ((54 (2 3 ))((32 34 )(39 46 ))))))))))(68 (8 (6 7 ))))(48 53 ))))((44 (77 (43 ((5 20 )(14 16 )))))(26 73 )))((67 ((12 38 )(36 76 )))(25 (24 (23 (21 22 ))))))(63 (71 72 )))(62 (74 (41 (57 58 )))))(11 (9 10 )))(61 (4 (15 (((13 56 )(55 (69 70 )))(42 ((18 19 )(45 ((60 (59 (29 (30 (28 31 )))))(51 52 )))))))))))))));
tree 233 = [&U](0 ((1 75 )(17 (49 (40 (((((((33 (37 (((50 (65 (47 ((64 (66 ((54 (2 3 ))((32 34 )(39 46 )))))(27 35 )))))(68 (8 (6 7 ))))(48 53 ))))((44 (77 (43 ((5 20 )(14 16 )))))(26 73 )))((67 ((12 38 )(36 76 )))(25 (24 (23 (21 22 ))))))(63 (71 72 )))(62 (74 (41 (57 58 )))))(11 (9 10 )))(61 (4 (15 (((13 56 )(55 (69 70 )))(42 ((18 19 )(45 ((60 (59 (29 (31 (28 30 )))))(51 52 )))))))))))))));
tree 234 = [&U](0 ((1 75 )(17 (49 (40 (((((((33 (37 (((50 (65 (47 (35 (27 (64 (66 ((54 (2 3 ))((32 34 )(39 46 ))))))))))(68 (8 (6 7 ))))(48 53 ))))((44 (77 (43 ((5 20 )(14 16 )))))(26 73 )))((67 (76 (12 (36 38 ))))(25 (24 (23 (21 22 ))))))(63 (71 72 )))(62 (74 (41 (57 58 )))))(11 (9 10 )))(61 (4 (15 (((13 56 )(55 (69 70 )))(42 ((18 19 )(45 ((60 (59 (29 (31 (28 30 )))))(51 52 )))))))))))))));
tree 235 = [&U](0 ((1 75 )(17 (49 (40 (((((((33 (37 (((50 (65 ((35 (27 (64 (66 ((54 (2 3 ))((32 34 )(39 46 )))))))(36 47 ))))(68 (8 (6 7 ))))(48 53 ))))((44 (77 (43 ((5 20 )(14 16 )))))(26 73 )))((67 (76 (12 38 )))(25 (24 (23 (21 22 ))))))(63 (71 72 )))(62 (74 (41 (57 58 )))))(11 (9 10 )))(61 (4 (15 (((13 56 )(55 (69 70 )))(42 ((18 19 )(45 ((60 (59 (29 (31 (28 30 )))))(51 52 )))))))))))))));
tree 236 = [&U](0 ((1 75 )(17 (49 (40 (((((((33 (37 (((50 (65 (47 (35 (27 (64 (66 ((54 (2 3 ))((32 34 )(39 46 ))))))))))(68 (8 (6 7 ))))(48 53 ))))((77 (43 (44 ((5 20 )(14 16 )))))(26 73 )))((67 ((12 38 )(36 76 )))(25 (24 (23 (21 22 ))))))(63 (71 72 )))(62 (74 (41 (57 58 )))))(11 (9 10 )))(61 (4 (15 (((13 56 )(55 (69 70 )))(42 ((18 19 )(45 ((60 (59 (29 (31 (28 30 )))))(51 52 )))))))))))))));
tree 237 = [&U](0 ((1 75 )(17 (49 (40 (((((((33 (37 (((50 (65 (47 (35 (27 (64 (66 ((54 (2 3 ))(39 (34 (32 46 )))))))))))(68 (8 (6 7 ))))(48 53 ))))((44 (77 (43 ((5 20 )(14 16 )))))(26 73 )))((67 ((12 38 )(36 76 )))(25 (24 (23 (21 22 ))))))(63 (71 72 )))(62 (74 (41 (57 58 )))))(11 (9 10 )))(61 (4 (15 (((13 56 )(55 (69 70 )))(42 ((18 19 )(45 ((60 (59 (29 (31 (28 30 )))))(51 52 )))))))))))))));
tree 238 = [&U](0 ((1 75 )(17 (49 (40 (((((((33 (37 (((50 (65 (47 (35 (27 (64 (66 ((54 (2 3 ))((32 34 )(39 46 ))))))))))(68 (8 (6 7 ))))(48 53 ))))((44 (77 (43 ((5 20 )(14 16 )))))(26 73 )))((67 ((12 38 )(36 76 )))(25 (24 (23 (21 22 ))))))(63 (71 72 )))(62 (74 (41 (57 58 )))))(11 (9 10 )))(61 (4 (15 ((13 (55 (69 70 )))(56 (42 ((18 19 )(45 ((60 (59 (29 (31 (28 30 )))))(51 52 ))))))))))))))));
tree 239 = [&U](0 ((1 75 )(17 (49 (40 (((((((33 (37 (((50 (65 (47 (35 (27 (64 (66 ((54 (2 3 ))((32 34 )(39 46 ))))))))))(68 (8 (6 7 ))))(48 53 ))))((44 (77 (43 ((5 20 )(14 16 )))))(26 73 )))((67 ((56 (12 38 ))(36 76 )))(25 (24 (23 (21 22 ))))))(63 (71 72 )))(62 (74 (41 (57 58 )))))(11 (9 10 )))(61 (4 (15 ((13 (55 (69 70 )))(42 ((18 19 )(45 ((60 (59 (29 (31 (28 30 )))))(51 52 )))))))))))))));
tree 240 = [&U](0 ((1 75 )(17 (49 (40 (((((((33 (37 (((50 (65 (47 (35 (27 (64 (66 ((54 (2 3 ))((32 34 )(39 46 ))))))))))(68 (8 (6 7 ))))(48 53 ))))((44 (77 (43 ((5 20 )(14 16 )))))(26 73 )))((67 (76 (36 (12 38 ))))(25 (24 (23 (21 22 ))))))(63 (71 72 )))(62 (74 (41 (57 58 )))))(11 (9 10 )))(61 (4 (15 (((13 56 )(55 (69 70 )))(42 ((18 19 )(45 ((60 (59 (29 (31 (28 30 )))))(51 52 )))))))))))))));
tree 241 = [&U](0 ((1 75 )(17 ((((((67 ((76 (53 (37 (((50 (65 (((64 (66 ((54 (2 3 ))(39 (34 (32 46 ))))))(27 35 ))(36 47 ))))(68 (8 (6 7 ))))(33 (48 (((43 ((5 20 )(14 16 )))(44 77 ))(26 73 ))))))))(12 38 )))(25 (24 ((23 (13 55 ))(21 22 )))))(63 (71 72 )))(62 (74 (41 (57 58 )))))(11 (9 10 )))(40 (49 (61 (4 ((15 ((56 (45 (((29 (31 (28 30 )))(59 60 ))(51 52 ))))(69 70 )))(42 (18 19 )))))))))));
tree 242 = [&U](0 ((1 75 )(17 ((((((67 ((76 (53 (37 (((50 (65 (((64 (66 ((54 (2 3 ))(39 (34 (32 46 ))))))(27 35 ))(36 47 ))))(68 (8 (6 7 ))))(33 (48 (((43 ((5 20 )(14 16 )))(44 77 ))(26 73 ))))))))(12 38 )))(25 ((23 (13 55 ))(24 (21 22 )))))(63 (71 72 )))(62 (74 (41 (57 58 )))))(11 (9 10 )))(40 (49 (61 (4 ((15 ((56 (45 (((29 (31 (28 30 )))(59 60 ))(51 52 ))))(69 70 )))(42 (18 19 )))))))))));
tree 243 = [&U](0 ((1 75 )(17 ((((((67 ((76 (53 (37 (((50 (65 (((64 (66 ((54 (2 3 ))(39 (34 (32 46 ))))))(27 35 ))(36 47 ))))(68 (8 (6 7 ))))(33 (48 (((43 ((5 20 )(14 16 )))(44 77 ))(26 73 ))))))))(12 38 )))(25 (24 (21 (22 (23 (13 55 )))))))(63 (71 72 )))(62 (74 (41 (57 58 )))))(11 (9 10 )))(40 (49 (61 (4 ((15 ((56 (45 (((29 (31 (28 30 )))(59 60 ))(51 52 ))))(69 70 )))(42 (18 19 )))))))))));
tree 244 = [&U](0 ((1 75 )(17 ((((((67 ((76 (53 (37 (((50 (65 (((64 (66 ((54 (2 3 ))(39 (34 (32 46 ))))))(27 35 ))(36 47 ))))(68 (8 (6 7 ))))(33 (48 (((43 ((5 20 )(14 16 )))(44 77 ))(26 73 ))))))))(12 38 )))(25 (24 (21 (22 (13 (23 55 )))))))(63 (71 72 )))(62 (74 (41 (57 58 )))))(11 (9 10 )))(40 (49 (61 (4 ((15 ((56 (45 (((29 (31 (28 30 )))(59 60 ))(51 52 ))))(69 70 )))(42 (18 19 )))))))))));
tree 245 = [&U](0 ((1 75 )(17 ((((((67 ((76 (53 (37 (((50 (65 (((64 (66 ((54 (2 3 ))(39 (34 (32 46 ))))))(27 35 ))(36 47 ))))(68 (8 (6 7 ))))(33 (48 (((43 ((5 20 )(14 16 )))(44 77 ))(26 73 ))))))))(12 38 )))(25 (24 ((23 (13 55 ))(21 22 )))))(63 (71 72 )))(62 (74 (41 (57 58 )))))(11 (9 10 )))(40 (49 (61 (4 ((15 ((56 (45 ((60 (59 (29 (31 (28 30 )))))(51 52 ))))(69 70 )))(42 (18 19 )))))))))));
tree 246 = [&U](0 ((1 75 )(17 ((((((67 ((76 (53 (37 (((50 (65 (((64 (66 ((54 (2 3 ))(39 (34 (32 46 ))))))(27 35 ))(36 47 ))))(68 (8 (6 7 ))))(33 (48 (((43 ((5 20 )(14 16 )))(44 77 ))(26 73 ))))))))(12 38 )))(25 (24 ((23 (13 55 ))(21 22 )))))(63 (71 72 )))(62 (74 (41 (57 58 )))))(11 (9 10 )))(40 (49 (61 (4 ((15 ((56 (45 (52 (51 ((29 (31 (28 30 )))(59 60 ))))))(69 70 )))(42 (18 19 )))))))))));
tree 247 = [&U](0 ((1 75 )(17 ((((((67 ((76 (53 (37 (((50 (65 (((64 (66 ((54 (2 3 ))(39 (34 (32 46 ))))))(27 35 ))(36 47 ))))(68 (8 (6 7 ))))(33 (48 (((43 ((5 20 )(14 16 )))(44 77 ))(26 73 ))))))))(12 38 )))(25 (21 (24 (22 (23 (13 55 )))))))(63 (71 72 )))(62 (74 (41 (57 58 )))))(11 (9 10 )))(40 (49 (61 (4 ((15 ((56 (45 (((29 (31 (28 30 )))(59 60 ))(51 52 ))))(69 70 )))(42 (18 19 )))))))))));
tree 248 = [&U](0 ((1 75 )(17 ((((((67 ((76 (53 (37 (((50 (65 ((35 (27 (64 (66 ((54 (2 3 ))(39 (34 (32 46 ))))))))(36 47 ))))(68 (8 (6 7 ))))(33 (48 (((43 ((5 20 )(14 16 )))(44 77 ))(26 73 ))))))))(12 38 )))(25 (24 ((23 (13 55 ))(21 22 )))))(63 (71 72 )))(62 (74 (41 (57 58 )))))(11 (9 10 )))(40 (49 (61 (4 ((15 ((56 (45 (((29 (31 (28 30 )))(59 60 ))(51 52 ))))(69 70 )))(42 (18 19 )))))))))));
tree 249 = [&U](0 ((1 75 )(17 ((((((67 ((76 (53 (37 (((50 (65 (((64 (66 ((54 (2 3 ))((32 34 )(39 46 )))))(27 35 ))(36 47 ))))(68 (8 (6 7 ))))(33 (48 (((43 ((5 20 )(14 16 )))(44 77 ))(26 73 ))))))))(12 38 )))(25 (24 ((23 (13 55 ))(21 22 )))))(63 (71 72 )))(62 (74 (41 (57 58 )))))(11 (9 10 )))(40 (49 (61 (4 ((15 ((56 (45 (((29 (31 (28 30 )))(59 60 ))(51 52 ))))(69 70 )))(42 (18 19 )))))))))));
tree 250 = [&U](0 ((1 75 )(17 ((((((67 ((76 (53 (37 (((50 (65 ((54 ((64 (66 ((2 3 )(39 (34 (32 46 ))))))(27 35 )))(36 47 ))))(68 (8 (6 7 ))))(33 (48 (((43 ((5 20 )(14 16 )))(44 77 ))(26 73 ))))))))(12 38 )))(25 (24 ((23 (13 55 ))(21 22 )))))(63 (71 72 )))(62 (74 (41 (57 58 )))))(11 (9 10 )))(40 (49 (61 (4 ((15 ((56 (45 (((29 (31 (28 30 )))(59 60 ))(51 52 ))))(69 70 )))(42 (18 19 )))))))))));
tree 251 = [&U](0 ((1 75 )(17 (((((((33 (37 (((50 (65 ((35 (27 (64 (66 ((54 (2 3 ))(39 (34 (32 46 ))))))))(36 47 ))))(68 (8 (6 7 ))))(48 53 ))))(((43 ((5 20 )(14 16 )))(44 77 ))(26 73 )))((67 (76 (56 (12 38 ))))(25 (24 (23 (21 22 ))))))(63 (71 72 )))(62 (74 (41 (57 58 )))))(11 (9 10 )))(40 (49 (61 (4 (15 ((13 (55 (69 70 )))(42 ((18 19 )(45 ((60 (59 (29 (31 (28 30 )))))(51 52 )))))))))))))));
tree 252 = [&U](0 ((1 75 )(17 (((((((33 (37 (((50 (65 ((35 (27 (64 (66 ((54 (2 3 ))(39 (34 (32 46 ))))))))(36 47 ))))(68 (8 (6 7 ))))(48 53 ))))(((43 ((5 20 )(14 16 )))(44 77 ))(26 73 )))((67 (76 (56 (12 38 ))))(25 (24 (23 (21 22 ))))))(63 (71 72 )))(62 (74 (41 (57 58 )))))(11 (9 10 )))(40 (49 (61 (4 (15 ((13 (55 (69 70 )))(42 ((18 19 )(45 ((60 (59 (29 (30 (28 31 )))))(51 52 )))))))))))))));
tree 253 = [&U](0 ((1 75 )(17 (((((((33 (37 (((50 (65 (((64 (66 ((54 (2 3 ))(39 (34 (32 46 ))))))(27 35 ))(36 47 ))))(68 (8 (6 7 ))))(48 53 ))))(((43 ((5 20 )(14 16 )))(44 77 ))(26 73 )))((67 (76 (56 (12 38 ))))(25 (24 (23 (21 22 ))))))(63 (71 72 )))(62 (74 (41 (57 58 )))))(11 (9 10 )))(40 (49 (61 (4 (15 ((13 (55 (69 70 )))(42 ((18 19 )(45 ((60 (59 (29 (31 (28 30 )))))(51 52 )))))))))))))));
tree 254 = [&U](0 ((1 75 )(17 (((((((33 (37 (((50 (65 (47 (35 (27 (64 (66 ((54 (2 3 ))(39 (34 (32 46 )))))))))))(68 (8 (6 7 ))))(48 53 ))))(((43 ((5 20 )(14 16 )))(44 77 ))(26 73 )))((67 (36 (76 (56 (12 38 )))))(25 (24 (23 (21 22 ))))))(63 (71 72 )))(62 (74 (41 (57 58 )))))(11 (9 10 )))(40 (49 (61 (4 (15 ((13 (55 (69 70 )))(42 ((18 19 )(45 ((60 (59 (29 (31 (28 30 )))))(51 52 )))))))))))))));
tree 255 = [&U](0 ((1 75 )(17 (((((((33 (37 (((50 (65 (47 (35 (27 (64 (66 ((54 (2 3 ))(39 (34 (32 46 )))))))))))(68 (8 (6 7 ))))(48 53 ))))(((43 ((5 20 )(14 16 )))(44 77 ))(26 73 )))((67 (76 (36 (56 (12 38 )))))(25 (24 (23 (21 22 ))))))(63 (71 72 )))(62 (74 (41 (57 58 )))))(11 (9 10 )))(40 (49 (61 (4 (15 ((13 (55 (69 70 )))(42 ((18 19 )(45 ((60 (59 (29 (31 (28 30 )))))(51 52 )))))))))))))));
tree 256 = [&U](0 ((1 75 )(17 (((((((33 (37 (((50 (65 (47 (35 (27 (64 (66 ((54 (2 3 ))(39 (34 (32 46 )))))))))))(68 (8 (6 7 ))))(48 53 ))))(((43 ((5 20 )(14 16 )))(44 77 ))(26 73 )))((67 (76 ((12 38 )(36 56 ))))(25 (24 (23 (21 22 ))))))(63 (71 72 )))(62 (74 (41 (57 58 )))))(11 (9 10 )))(40 (49 (61 (4 (15 ((13 (55 (69 70 )))(42 ((18 19 )(45 ((60 (59 (29 (31 (28 30 )))))(51 52 )))))))))))))));
tree 257 = [&U](0 ((1 75 )(17 (((((((33 (37 (((50 (65 (47 (35 (27 (64 (66 ((54 (2 3 ))(39 (34 (32 46 )))))))))))(68 (8 (6 7 ))))(48 53 ))))(((43 ((5 20 )(14 16 )))(44 77 ))(26 73 )))((67 (76 (56 (36 (12 38 )))))(25 (24 (23 (21 22 ))))))(63 (71 72 )))(62 (74 (41 (57 58 )))))(11 (9 10 )))(40 (49 (61 (4 (15 ((13 (55 (69 70 )))(42 ((18 19 )(45 ((60 (59 (29 (31 (28 30 )))))(51 52 )))))))))))))));
tree 258 = [&U](0 ((1 75 )(17 (((((((33 (37 (((50 (65 (47 (35 (27 (64 (66 ((54 (2 3 ))(39 (34 (32 46 )))))))))))(68 (8 (6 7 ))))(48 53 ))))(((43 ((5 20 )(14 16 )))(44 77 ))(26 73 )))((67 (76 (56 (12 (36 38 )))))(25 (24 (23 (21 22 ))))))(63 (71 72 )))(62 (74 (41 (57 58 )))))(11 (9 10 )))(40 (49 (61 (4 (15 ((13 (55 (69 70 )))(42 ((18 19 )(45 ((60 (59 (29 (31 (28 30 )))))(51 52 )))))))))))))));
tree 259 = [&U](0 ((1 75 )(17 (((((((33 (37 (((50 (65 ((35 (27 (64 (66 ((54 (2 3 ))(39 (34 (32 46 ))))))))(36 47 ))))(68 (8 (6 7 ))))(48 53 ))))((77 (43 (44 ((5 20 )(14 16 )))))(26 73 )))((67 (76 (56 (12 38 ))))(25 (24 (23 (21 22 ))))))(63 (71 72 )))(62 (74 (41 (57 58 )))))(11 (9 10 )))(40 (49 (61 (4 (15 ((13 (55 (69 70 )))(42 ((18 19 )(45 ((60 (59 (29 (31 (28 30 )))))(51 52 )))))))))))))));
tree 260 = [&U](0 ((1 75 )(17 (((((((33 (37 (((50 (65 ((35 (27 (64 (66 ((54 (2 3 ))((32 34 )(39 46 )))))))(36 47 ))))(68 (8 (6 7 ))))(48 53 ))))(((43 ((5 20 )(14 16 )))(44 77 ))(26 73 )))((67 (76 (56 (12 38 ))))(25 (24 (23 (21 22 ))))))(63 (71 72 )))(62 (74 (41 (57 58 )))))(11 (9 10 )))(40 (49 (61 (4 (15 ((13 (55 (69 70 )))(42 ((18 19 )(45 ((60 (59 (29 (31 (28 30 )))))(51 52 )))))))))))))));
tree 261 = [&U](0 ((1 75 )(17 (((((((33 (37 (((50 (65 (47 (54 (((2 3 )((39 (34 (32 46 )))(64 66 )))(27 35 ))))))(68 (8 (6 7 ))))(48 53 ))))((77 (((5 20 )(14 16 ))(43 44 )))(26 73 )))((67 (36 (76 (56 (12 38 )))))(25 (24 (23 (21 22 ))))))(63 (71 72 )))(62 (74 (41 (57 58 )))))(11 (9 10 )))(40 (49 (61 (4 (15 ((13 (55 (69 70 )))(42 ((18 19 )(45 ((60 (59 (29 (31 (28 30 )))))(51 52 )))))))))))))));
tree 262 = [&U](0 ((1 75 )(17 (((((((33 (37 (((50 (65 (47 (54 (((2 3 )((39 (34 (32 46 )))(64 66 )))(27 35 ))))))(68 (8 (6 7 ))))(48 53 ))))((77 (((5 20 )(14 16 ))(43 44 )))(26 73 )))((67 (36 (76 (56 (12 38 )))))(25 (24 (23 (21 22 ))))))(63 (71 72 )))(62 (74 (41 (57 58 )))))(11 (9 10 )))(40 (49 (61 (4 (15 ((13 (55 (69 70 )))(42 ((18 19 )(45 ((60 (59 (29 (30 (28 31 )))))(51 52 )))))))))))))));
tree 263 = [&U](0 ((1 75 )(17 (((((((33 (37 (((50 (65 (47 (54 (((2 3 )((39 (34 (32 46 )))(64 66 )))(27 35 ))))))(68 (8 (6 7 ))))(48 53 ))))((77 (((5 20 )(14 16 ))(43 44 )))(26 73 )))((67 (76 ((12 38 )(36 56 ))))(25 (24 (23 (21 22 ))))))(63 (71 72 )))(62 (74 (41 (57 58 )))))(11 (9 10 )))(40 (49 (61 (4 (15 ((13 (55 (69 70 )))(42 ((18 19 )(45 ((60 (59 (29 (31 (28 30 )))))(51 52 )))))))))))))));
tree 264 = [&U](0 ((1 75 )(17 (((((((33 (37 (((50 (65 (47 (54 (((2 3 )((39 (34 (32 46 )))(64 66 )))(27 35 ))))))(68 (8 (6 7 ))))(48 53 ))))((77 (((5 20 )(14 16 ))(43 44 )))(26 73 )))((67 (76 (56 (36 (12 38 )))))(25 (24 (23 (21 22 ))))))(63 (71 72 )))(62 (74 (41 (57 58 )))))(11 (9 10 )))(40 (49 (61 (4 (15 ((13 (55 (69 70 )))(42 ((18 19 )(45 ((60 (59 (29 (31 (28 30 )))))(51 52 )))))))))))))));
tree 265 = [&U](0 ((1 75 )(17 (((((((33 (37 (((50 (65 (47 (54 (((2 3 )((39 (34 (32 46 )))(64 66 )))(27 35 ))))))(68 (8 (6 7 ))))(48 53 ))))((77 (((5 20 )(14 16 ))(43 44 )))(26 73 )))((67 (76 (56 (12 (36 38 )))))(25 (24 (23 (21 22 ))))))(63 (71 72 )))(62 (74 (41 (57 58 )))))(11 (9 10 )))(40 (49 (61 (4 (15 ((13 (55 (69 70 )))(42 ((18 19 )(45 ((60 (59 (29 (31 (28 30 )))))(51 52 )))))))))))))));
tree 266 = [&U](0 ((1 75 )(17 (((((((33 (37 (((50 (65 ((54 (((2 3 )((39 (34 (32 46 )))(64 66 )))(27 35 )))(36 47 ))))(68 (8 (6 7 ))))(48 53 ))))((77 (((5 20 )(14 16 ))(43 44 )))(26 73 )))((67 (76 (56 (12 38 ))))(25 (24 (23 (21 22 ))))))(63 (71 72 )))(62 (74 (41 (57 58 )))))(11 (9 10 )))(40 (49 (61 (4 (15 ((13 (55 (69 70 )))(42 ((18 19 )(45 ((60 (59 (29 (31 (28 30 )))))(51 52 )))))))))))))));
tree 267 = [&U](0 ((1 75 )(17 (((((((33 (37 (((50 (65 (47 (54 (((2 3 )((39 (34 (32 46 )))(64 66 )))(27 35 ))))))(68 (8 (6 7 ))))(48 53 ))))((44 (77 (43 ((5 20 )(14 16 )))))(26 73 )))((67 (36 (76 (56 (12 38 )))))(25 (24 (23 (21 22 ))))))(63 (71 72 )))(62 (74 (41 (57 58 )))))(11 (9 10 )))(40 (49 (61 (4 (15 ((13 (55 (69 70 )))(42 ((18 19 )(45 ((60 (59 (29 (31 (28 30 )))))(51 52 )))))))))))))));
tree 268 = [&U](0 ((1 75 )(17 (((((((33 (37 (((50 (65 (47 (54 (((2 3 )((39 (34 (32 46 )))(64 66 )))(27 35 ))))))(68 (8 (6 7 ))))(48 53 ))))((77 (44 (43 ((5 20 )(14 16 )))))(26 73 )))((67 (36 (76 (56 (12 38 )))))(25 (24 (23 (21 22 ))))))(63 (71 72 )))(62 (74 (41 (57 58 )))))(11 (9 10 )))(40 (49 (61 (4 (15 ((13 (55 (69 70 )))(42 ((18 19 )(45 ((60 (59 (29 (31 (28 30 )))))(51 52 )))))))))))))));
tree 269 = [&U](0 ((1 75 )(17 (((((((33 (37 (((50 (65 (47 (54 (((2 3 )(((32 34 )(39 46 ))(64 66 )))(27 35 ))))))(68 (8 (6 7 ))))(48 53 ))))((77 (((5 20 )(14 16 ))(43 44 )))(26 73 )))((67 (36 (76 (56 (12 38 )))))(25 (24 (23 (21 22 ))))))(63 (71 72 )))(62 (74 (41 (57 58 )))))(11 (9 10 )))(40 (49 (61 (4 (15 ((13 (55 (69 70 )))(42 ((18 19 )(45 ((60 (59 (29 (31 (28 30 )))))(51 52 )))))))))))))));
tree 270 = [&U](0 ((1 75 )(17 (((((((33 (37 (((50 (65 (47 (54 (((2 3 )((39 (34 (32 46 )))(64 66 )))(27 35 ))))))(68 (8 (6 7 ))))(48 53 ))))((77 (((5 20 )(14 16 ))(43 44 )))(26 73 )))((67 (36 (76 (12 38 ))))(25 (24 (23 (21 22 ))))))(63 (71 72 )))(62 (74 (41 (57 58 )))))(11 (9 10 )))(40 (49 (61 (4 (15 ((13 (55 (69 70 )))(56 (42 ((18 19 )(45 ((60 (59 (29 (31 (28 30 )))))(51 52 ))))))))))))))));
tree 271 = [&U](0 ((1 75 )(17 (49 (40 (((((((33 (37 (((50 (65 (47 (35 (27 (64 (66 ((54 (2 3 ))((32 34 )(39 46 ))))))))))(68 (8 (6 7 ))))(48 53 ))))((77 (((5 20 )(14 16 ))(43 44 )))(26 73 )))((67 (36 (76 (56 (12 38 )))))(25 (24 (23 (21 22 ))))))(63 (71 72 )))(62 (74 (41 (57 58 )))))(11 (9 10 )))(61 (4 (15 ((13 (55 (69 70 )))(42 ((18 19 )(45 ((60 (59 (29 (31 (28 30 )))))(51 52 )))))))))))))));
tree 272 = [&U](0 ((1 75 )(17 (49 (40 (((((((33 (37 (((50 (65 (47 (35 (27 (64 (66 ((54 (2 3 ))((32 34 )(39 46 ))))))))))(68 (8 (6 7 ))))(48 53 ))))((77 (((5 20 )(14 16 ))(43 44 )))(26 73 )))((67 (36 (76 (56 (12 38 )))))(25 (24 (23 (21 22 ))))))(63 (71 72 )))(62 (74 (41 (57 58 )))))(11 (9 10 )))(61 (4 (15 ((13 (55 (69 70 )))(42 ((18 19 )(45 ((60 (59 (29 (30 (28 31 )))))(51 52 )))))))))))))));
tree 273 = [&U](0 ((1 75 )(17 (49 (40 (((((((33 (37 (((50 (65 (47 ((64 (66 ((54 (2 3 ))((32 34 )(39 46 )))))(27 35 )))))(68 (8 (6 7 ))))(48 53 ))))((77 (((5 20 )(14 16 ))(43 44 )))(26 73 )))((67 (36 (76 (56 (12 38 )))))(25 (24 (23 (21 22 ))))))(63 (71 72 )))(62 (74 (41 (57 58 )))))(11 (9 10 )))(61 (4 (15 ((13 (55 (69 70 )))(42 ((18 19 )(45 ((60 (59 (29 (31 (28 30 )))))(51 52 )))))))))))))));
tree 274 = [&U](0 ((1 75 )(17 (49 (40 (((((((33 (37 (((50 (65 (47 (35 (27 (64 (66 ((54 (2 3 ))((32 34 )(39 46 ))))))))))(68 (8 (6 7 ))))(48 53 ))))((77 (((5 20 )(14 16 ))(43 44 )))(26 73 )))((67 (76 ((12 38 )(36 56 ))))(25 (24 (23 (21 22 ))))))(63 (71 72 )))(62 (74 (41 (57 58 )))))(11 (9 10 )))(61 (4 (15 ((13 (55 (69 70 )))(42 ((18 19 )(45 ((60 (59 (29 (31 (28 30 )))))(51 52 )))))))))))))));
tree 275 = [&U](0 ((1 75 )(17 (49 (40 (((((((33 (37 (((50 (65 (47 (35 (27 (64 (66 ((54 (2 3 ))((32 34 )(39 46 ))))))))))(68 (8 (6 7 ))))(48 53 ))))((77 (((5 20 )(14 16 ))(43 44 )))(26 73 )))((67 (76 (56 (36 (12 38 )))))(25 (24 (23 (21 22 ))))))(63 (71 72 )))(62 (74 (41 (57 58 )))))(11 (9 10 )))(61 (4 (15 ((13 (55 (69 70 )))(42 ((18 19 )(45 ((60 (59 (29 (31 (28 30 )))))(51 52 )))))))))))))));
tree 276 = [&U](0 ((1 75 )(17 (49 (40 (((((((33 (37 (((50 (65 (47 (35 (27 (64 (66 ((54 (2 3 ))((32 34 )(39 46 ))))))))))(68 (8 (6 7 ))))(48 53 ))))((77 (((5 20 )(14 16 ))(43 44 )))(26 73 )))((67 (76 (56 (12 (36 38 )))))(25 (24 (23 (21 22 ))))))(63 (71 72 )))(62 (74 (41 (57 58 )))))(11 (9 10 )))(61 (4 (15 ((13 (55 (69 70 )))(42 ((18 19 )(45 ((60 (59 (29 (31 (28 30 )))))(51 52 )))))))))))))));
tree 277 = [&U](0 ((1 75 )(17 (49 (40 (((((((33 (37 (((50 (65 ((35 (27 (64 (66 ((54 (2 3 ))((32 34 )(39 46 )))))))(36 47 ))))(68 (8 (6 7 ))))(48 53 ))))((77 (((5 20 )(14 16 ))(43 44 )))(26 73 )))((67 (76 (56 (12 38 ))))(25 (24 (23 (21 22 ))))))(63 (71 72 )))(62 (74 (41 (57 58 )))))(11 (9 10 )))(61 (4 (15 ((13 (55 (69 70 )))(42 ((18 19 )(45 ((60 (59 (29 (31 (28 30 )))))(51 52 )))))))))))))));
tree 278 = [&U](0 ((1 75 )(17 (49 (40 (((((((33 (37 (((50 (65 (47 (35 (27 (64 (66 ((54 (2 3 ))((32 34 )(39 46 ))))))))))(68 (8 (6 7 ))))(48 53 ))))((77 (44 (43 ((5 20 )(14 16 )))))(26 73 )))((67 (36 (76 (56 (12 38 )))))(25 (24 (23 (21 22 ))))))(63 (71 72 )))(62 (74 (41 (57 58 )))))(11 (9 10 )))(61 (4 (15 ((13 (55 (69 70 )))(42 ((18 19 )(45 ((60 (59 (29 (31 (28 30 )))))(51 52 )))))))))))))));
tree 279 = [&U](0 ((1 75 )(17 (49 (40 (((((((33 (37 (((50 (65 (47 (35 (27 (64 (66 ((54 (2 3 ))(39 (34 (32 46 )))))))))))(68 (8 (6 7 ))))(48 53 ))))((77 (((5 20 )(14 16 ))(43 44 )))(26 73 )))((67 (36 (76 (56 (12 38 )))))(25 (24 (23 (21 22 ))))))(63 (71 72 )))(62 (74 (41 (57 58 )))))(11 (9 10 )))(61 (4 (15 ((13 (55 (69 70 )))(42 ((18 19 )(45 ((60 (59 (29 (31 (28 30 )))))(51 52 )))))))))))))));
tree 280 = [&U](0 ((1 75 )(17 (49 (40 (((((((33 (37 (((50 (65 (47 (35 (27 (64 (66 ((54 (2 3 ))((32 34 )(39 46 ))))))))))(68 (8 (6 7 ))))(48 53 ))))((77 (((5 20 )(14 16 ))(43 44 )))(26 73 )))((67 (36 (76 (12 38 ))))(25 (24 (23 (21 22 ))))))(63 (71 72 )))(62 (74 (41 (57 58 )))))(11 (9 10 )))(61 (4 (15 ((13 (55 (69 70 )))(56 (42 ((18 19 )(45 ((60 (59 (29 (31 (28 30 )))))(51 52 ))))))))))))))));
tree 281 = [&U](0 ((1 75 )(17 ((((((67 ((76 (33 ((((50 (65 ((54 (((2 3 )(((32 34 )(39 46 ))(64 66 )))(27 35 )))(36 47 ))))(68 (8 (6 7 ))))(37 53 ))(48 (((43 ((5 20 )(14 16 )))(44 77 ))(26 73 ))))))(12 38 )))(25 ((23 (13 55 ))(24 (21 22 )))))(62 (63 (71 72 ))))(74 (41 (57 58 ))))(11 (9 10 )))(40 (49 (61 (4 ((15 ((56 (45 (((29 (31 (28 30 )))(59 60 ))(51 52 ))))(69 70 )))(42 (18 19 )))))))))));
tree 282 = [&U](0 ((1 75 )(17 (((((25 ((67 ((76 (33 ((((50 (65 ((54 (((2 3 )(((32 34 )(39 46 ))(64 66 )))(27 35 )))(36 47 ))))(68 (8 (6 7 ))))(37 53 ))(48 (((43 ((5 20 )(14 16 )))(44 77 ))(26 73 ))))))(12 38 )))((23 (13 55 ))(24 (21 22 )))))(62 (63 (71 72 ))))(74 (41 (57 58 ))))(11 (9 10 )))(40 (49 (61 (4 ((15 ((56 (45 (((29 (31 (28 30 )))(59 60 ))(51 52 ))))(69 70 )))(42 (18 19 )))))))))));
tree 283 = [&U](0 ((1 75 )(17 ((((((67 ((76 (33 ((((50 (65 ((54 (((2 3 )(((32 34 )(39 46 ))(64 66 )))(27 35 )))(36 47 ))))(68 (8 (6 7 ))))(37 53 ))(48 (((43 ((5 20 )(14 16 )))(44 77 ))(26 73 ))))))(12 38 )))(25 (24 ((23 (13 55 ))(21 22 )))))(62 (63 (71 72 ))))(74 (41 (57 58 ))))(11 (9 10 )))(40 (49 (61 (4 ((15 ((56 (45 (((29 (31 (28 30 )))(59 60 ))(51 52 ))))(69 70 )))(42 (18 19 )))))))))));
tree 284 = [&U](0 ((1 75 )(17 ((((((67 ((76 (33 ((((50 (65 ((54 (((2 3 )(((32 34 )(39 46 ))(64 66 )))(27 35 )))(36 47 ))))(68 (8 (6 7 ))))(37 53 ))(48 (((43 ((5 20 )(14 16 )))(44 77 ))(26 73 ))))))(12 38 )))(25 (24 (21 (22 (23 (13 55 )))))))(62 (63 (71 72 ))))(74 (41 (57 58 ))))(11 (9 10 )))(40 (49 (61 (4 ((15 ((56 (45 (((29 (31 (28 30 )))(59 60 ))(51 52 ))))(69 70 )))(42 (18 19 )))))))))));
tree 285 = [&U](0 ((1 75 )(17 ((((((67 ((76 (33 ((((50 (65 ((54 (((2 3 )(((32 34 )(39 46 ))(64 66 )))(27 35 )))(36 47 ))))(68 (8 (6 7 ))))(37 53 ))(48 (((43 ((5 20 )(14 16 )))(44 77 ))(26 73 ))))))(12 38 )))(25 (24 (21 (22 (13 (23 55 )))))))(62 (63 (71 72 ))))(74 (41 (57 58 ))))(11 (9 10 )))(40 (49 (61 (4 ((15 ((56 (45 (((29 (31 (28 30 )))(59 60 ))(51 52 ))))(69 70 )))(42 (18 19 )))))))))));
tree 286 = [&U](0 ((1 75 )(17 ((((((67 ((76 (33 ((((50 (65 ((54 (((2 3 )(((32 34 )(39 46 ))(64 66 )))(27 35 )))(36 47 ))))(68 (8 (6 7 ))))(37 53 ))(48 (((43 ((5 20 )(14 16 )))(44 77 ))(26 73 ))))))(12 38 )))(25 ((23 (13 55 ))(24 (21 22 )))))(62 (63 (71 72 ))))(74 (41 (57 58 ))))(11 (9 10 )))(40 (49 (61 (4 ((15 ((56 (45 ((60 (59 (29 (31 (28 30 )))))(51 52 ))))(69 70 )))(42 (18 19 )))))))))));
tree 287 = [&U](0 ((1 75 )(17 ((((((67 ((76 (33 ((((50 (65 ((54 (((2 3 )(((32 34 )(39 46 ))(64 66 )))(27 35 )))(36 47 ))))(68 (8 (6 7 ))))(37 53 ))(48 (((43 ((5 20 )(14 16 )))(44 77 ))(26 73 ))))))(12 38 )))(25 ((23 (13 55 ))(24 (21 22 )))))(62 (63 (71 72 ))))(74 (41 (57 58 ))))(11 (9 10 )))(40 (49 (61 (4 ((15 ((56 (45 (52 (51 ((29 (31 (28 30 )))(59 60 ))))))(69 70 )))(42 (18 19 )))))))))));
tree 288 = [&U](0 ((1 75 )(17 ((((((67 (((33 ((((50 (65 (47 (54 (((2 3 )(((32 34 )(39 46 ))(64 66 )))(27 35 ))))))(68 (8 (6 7 ))))(37 53 ))(48 (((43 ((5 20 )(14 16 )))(44 77 ))(26 73 )))))(36 76 ))(12 38 )))(25 ((23 (13 55 ))(24 (21 22 )))))(62 (63 (71 72 ))))(74 (41 (57 58 ))))(11 (9 10 )))(40 (49 (61 (4 ((15 ((56 (45 (((29 (31 (28 30 )))(59 60 ))(51 52 ))))(69 70 )))(42 (18 19 )))))))))));
tree 289 = [&U](0 ((1 75 )(17 ((((((67 ((76 (33 ((((50 (65 ((54 (((2 3 )((39 (34 (32 46 )))(64 66 )))(27 35 )))(36 47 ))))(68 (8 (6 7 ))))(37 53 ))(48 (((43 ((5 20 )(14 16 )))(44 77 ))(26 73 ))))))(12 38 )))(25 ((23 (13 55 ))(24 (21 22 )))))(62 (63 (71 72 ))))(74 (41 (57 58 ))))(11 (9 10 )))(40 (49 (61 (4 ((15 ((56 (45 (((29 (31 (28 30 )))(59 60 ))(51 52 ))))(69 70 )))(42 (18 19 )))))))))));
tree 290 = [&U](0 ((1 75 )(17 (((((25 ((67 ((76 (33 ((((50 (65 ((54 (((2 3 )(((32 34 )(39 46 ))(64 66 )))(27 35 )))(36 47 ))))(68 (8 (6 7 ))))(37 53 ))(48 (((43 ((5 20 )(14 16 )))(44 77 ))(26 73 ))))))(12 38 )))((23 (13 55 ))(22 (21 24 )))))(62 (63 (71 72 ))))(74 (41 (57 58 ))))(11 (9 10 )))(40 (49 (61 (4 ((15 ((56 (45 (((29 (31 (28 30 )))(59 60 ))(51 52 ))))(69 70 )))(42 (18 19 )))))))))));
tree 291 = [&U](0 ((1 75 )(17 (49 (40 (((((((((50 (65 ((54 (((2 3 )((39 (34 (32 46 )))(64 66 )))(27 35 )))(36 47 ))))(68 (8 (6 7 ))))(33 ((48 (((43 ((5 20 )(14 16 )))(44 77 ))(26 73 )))(37 53 ))))(67 (76 (12 38 ))))(25 (21 (24 (22 (23 (13 55 )))))))(63 (71 72 )))(62 (74 (41 (57 58 )))))(11 (9 10 )))(61 (4 ((15 ((56 (45 (((29 (31 (28 30 )))(59 60 ))(51 52 ))))(69 70 )))(42 (18 19 )))))))))));
tree 292 = [&U](0 ((1 75 )(17 (49 (40 (((((((((50 (65 ((54 (((2 3 )((39 (34 (32 46 )))(64 66 )))(27 35 )))(36 47 ))))(68 (8 (6 7 ))))(33 ((48 (((43 ((5 20 )(14 16 )))(44 77 ))(26 73 )))(37 53 ))))(67 (76 (12 38 ))))(25 (24 (21 (22 (23 (13 55 )))))))(63 (71 72 )))(62 (74 (41 (57 58 )))))(11 (9 10 )))(61 (4 ((15 ((56 (45 (((29 (31 (28 30 )))(59 60 ))(51 52 ))))(69 70 )))(42 (18 19 )))))))))));
tree 293 = [&U](0 ((1 75 )(17 (49 (40 (((((((((50 (65 ((54 (((2 3 )((39 (34 (32 46 )))(64 66 )))(27 35 )))(36 47 ))))(68 (8 (6 7 ))))(33 ((48 (((43 ((5 20 )(14 16 )))(44 77 ))(26 73 )))(37 53 ))))(67 (76 (12 38 ))))(25 (24 ((23 (13 55 ))(21 22 )))))(63 (71 72 )))(62 (74 (41 (57 58 )))))(11 (9 10 )))(61 (4 ((15 ((56 (45 (((29 (31 (28 30 )))(59 60 ))(51 52 ))))(69 70 )))(42 (18 19 )))))))))));
tree 294 = [&U](0 ((1 75 )(17 (49 (40 (((((((((50 (65 ((54 (((2 3 )(((32 34 )(39 46 ))(64 66 )))(27 35 )))(36 47 ))))(68 (8 (6 7 ))))(33 ((48 (((43 ((5 20 )(14 16 )))(44 77 ))(26 73 )))(37 53 ))))(67 (76 (12 38 ))))(25 (21 (24 (22 (23 (13 55 )))))))(63 (71 72 )))(62 (74 (41 (57 58 )))))(11 (9 10 )))(61 (4 ((15 ((56 (45 (((29 (31 (28 30 )))(59 60 ))(51 52 ))))(69 70 )))(42 (18 19 )))))))))));
tree 295 = [&U](0 ((1 75 )(17 (49 (40 (((((((((50 (65 ((54 (((2 3 )((39 (34 (32 46 )))(64 66 )))(27 35 )))(36 47 ))))(68 (8 (6 7 ))))(33 ((48 (((43 ((5 20 )(14 16 )))(44 77 ))(26 73 )))(37 53 ))))(67 (76 (12 38 ))))(25 (21 (24 (22 (23 (13 55 )))))))(63 (71 72 )))(62 (74 (41 (57 58 )))))(11 (9 10 )))(61 (4 ((15 ((56 (45 (52 (51 ((29 (31 (28 30 )))(59 60 ))))))(69 70 )))(42 (18 19 )))))))))));
tree 296 = [&U](0 ((1 75 )(17 (49 (40 (((((((((50 (65 ((54 (((2 3 )((39 (34 (32 46 )))(64 66 )))(27 35 )))(36 47 ))))(68 (8 (6 7 ))))(33 ((48 (((43 ((5 20 )(14 16 )))(44 77 ))(26 73 )))(37 53 ))))(67 (76 (12 38 ))))(25 (21 (24 (22 (23 (13 55 )))))))(63 (71 72 )))(62 (74 (41 (57 58 )))))(11 (9 10 )))(61 (4 ((15 ((56 (45 ((60 (59 (29 (31 (28 30 )))))(51 52 ))))(69 70 )))(42 (18 19 )))))))))));
tree 297 = [&U](0 ((1 75 )(17 (49 (40 (((((((33 ((((50 (65 ((54 (((2 3 )((39 (34 (32 46 )))(64 66 )))(27 35 )))(36 47 ))))(68 (8 (6 7 ))))(37 53 ))(48 (((43 ((5 20 )(14 16 )))(44 77 ))(26 73 )))))(67 (76 (12 38 ))))(25 (21 (24 (22 (23 (13 55 )))))))(63 (71 72 )))(62 (74 (41 (57 58 )))))(11 (9 10 )))(61 (4 ((15 ((56 (45 (((29 (31 (28 30 )))(59 60 ))(51 52 ))))(69 70 )))(42 (18 19 )))))))))));
tree 298 = [&U](0 ((1 75 )(17 (49 (40 (((((((33 ((37 (53 ((50 (65 ((54 (((2 3 )((39 (34 (32 46 )))(64 66 )))(27 35 )))(36 47 ))))(68 (8 (6 7 ))))))(48 (((43 ((5 20 )(14 16 )))(44 77 ))(26 73 )))))(67 (76 (12 38 ))))(25 (21 (24 (22 (23 (13 55 )))))))(63 (71 72 )))(62 (74 (41 (57 58 )))))(11 (9 10 )))(61 (4 ((15 ((56 (45 (((29 (31 (28 30 )))(59 60 ))(51 52 ))))(69 70 )))(42 (18 19 )))))))))));
tree 299 = [&U](0 ((1 75 )(17 (49 (40 (((((((((50 (65 ((54 (((2 3 )((39 (34 (32 46 )))(64 66 )))(27 35 )))(36 47 ))))(68 (8 (6 7 ))))(33 ((48 (((43 ((5 20 )(14 16 )))(44 77 ))(26 73 )))(37 53 ))))(67 (76 (12 38 ))))(25 (24 (21 (22 (13 (23 55 )))))))(63 (71 72 )))(62 (74 (41 (57 58 )))))(11 (9 10 )))(61 (4 ((15 ((56 (45 (((29 (31 (28 30 )))(59 60 ))(51 52 ))))(69 70 )))(42 (18 19 )))))))))));
tree 300 = [&U](0 ((1 75 )(17 (49 (40 (((((((((50 (65 ((54 (((2 3 )(((32 34 )(39 46 ))(64 66 )))(27 35 )))(36 47 ))))(68 (8 (6 7 ))))(33 ((48 (((43 ((5 20 )(14 16 )))(44 77 ))(26 73 )))(37 53 ))))(67 (76 (12 38 ))))(25 (24 (21 (22 (23 (13 55 )))))))(63 (71 72 )))(62 (74 (41 (57 58 )))))(11 (9 10 )))(61 (4 ((15 ((56 (45 (((29 (31 (28 30 )))(59 60 ))(51 52 ))))(69 70 )))(42 (18 19 )))))))))));
tree 301 = [&U](0 ((1 75 )(17 (49 (40 (((((((33 (37 (((50 (65 ((54 ((64 (66 ((2 3 )((32 34 )(39 46 )))))(27 35 )))(36 47 ))))(68 (8 (6 7 ))))(48 53 ))))((44 (77 (43 ((5 20 )(14 16 )))))(26 73 )))((67 (76 (12 38 )))(25 (24 ((23 (13 55 ))(21 22 ))))))(63 (71 72 )))(62 (74 (41 (57 58 )))))(11 (9 10 )))(61 (4 ((15 ((56 (45 (((29 (31 (28 30 )))(59 60 ))(51 52 ))))(69 70 )))(42 (18 19 )))))))))));
tree 302 = [&U](0 ((1 75 )(17 (49 (40 (((((((33 (37 (((50 (65 ((54 ((64 (66 ((2 3 )((32 34 )(39 46 )))))(27 35 )))(36 47 ))))(68 (8 (6 7 ))))(48 53 ))))((44 (77 (43 ((5 20 )(14 16 )))))(26 73 )))((67 (76 (12 38 )))(25 (21 (24 (22 (23 (13 55 ))))))))(63 (71 72 )))(62 (74 (41 (57 58 )))))(11 (9 10 )))(61 (4 ((15 ((56 (45 (((29 (31 (28 30 )))(59 60 ))(51 52 ))))(69 70 )))(42 (18 19 )))))))))));
tree 303 = [&U](0 ((1 75 )(17 (49 (40 (((((((33 (37 (((50 (65 ((54 ((64 (66 ((2 3 )((32 34 )(39 46 )))))(27 35 )))(36 47 ))))(68 (8 (6 7 ))))(48 53 ))))((44 (77 (43 ((5 20 )(14 16 )))))(26 73 )))((67 (76 (12 38 )))(25 (24 (21 (22 (23 (13 55 ))))))))(63 (71 72 )))(62 (74 (41 (57 58 )))))(11 (9 10 )))(61 (4 ((15 ((56 (45 (((29 (31 (28 30 )))(59 60 ))(51 52 ))))(69 70 )))(42 (18 19 )))))))))));
tree 304 = [&U](0 ((1 75 )(17 (49 (40 (((((((33 (37 (((50 (65 (47 (54 ((64 (66 ((2 3 )((32 34 )(39 46 )))))(27 35 ))))))(68 (8 (6 7 ))))(48 53 ))))((44 (77 (43 ((5 20 )(14 16 )))))(26 73 )))((67 (36 (76 (12 38 ))))(25 (24 ((23 (13 55 ))(21 22 ))))))(63 (71 72 )))(62 (74 (41 (57 58 )))))(11 (9 10 )))(61 (4 ((15 ((56 (45 (((29 (31 (28 30 )))(59 60 ))(51 52 ))))(69 70 )))(42 (18 19 )))))))))));
tree 305 = [&U](0 ((1 75 )(17 (49 (40 (((((((33 (37 (((50 (65 (47 (54 ((64 (66 ((2 3 )((32 34 )(39 46 )))))(27 35 ))))))(68 (8 (6 7 ))))(48 53 ))))((44 (77 (43 ((5 20 )(14 16 )))))(26 73 )))((67 (76 (36 (12 38 ))))(25 (24 ((23 (13 55 ))(21 22 ))))))(63 (71 72 )))(62 (74 (41 (57 58 )))))(11 (9 10 )))(61 (4 ((15 ((56 (45 (((29 (31 (28 30 )))(59 60 ))(51 52 ))))(69 70 )))(42 (18 19 )))))))))));
tree 306 = [&U](0 ((1 75 )(17 (49 (40 (((((((33 (37 (((50 (65 (47 (54 ((64 (66 ((2 3 )((32 34 )(39 46 )))))(27 35 ))))))(68 (8 (6 7 ))))(48 53 ))))((44 (77 (43 ((5 20 )(14 16 )))))(26 73 )))((67 (76 (12 (36 38 ))))(25 (24 ((23 (13 55 ))(21 22 ))))))(63 (71 72 )))(62 (74 (41 (57 58 )))))(11 (9 10 )))(61 (4 ((15 ((56 (45 (((29 (31 (28 30 )))(59 60 ))(51 52 ))))(69 70 )))(42 (18 19 )))))))))));
tree 307 = [&U](0 ((1 75 )(17 (49 (40 (((((((33 (37 (((50 (65 ((54 ((64 (66 ((2 3 )((32 34 )(39 46 )))))(27 35 )))(36 47 ))))(68 (8 (6 7 ))))(48 53 ))))((77 (43 (44 ((5 20 )(14 16 )))))(26 73 )))((67 (76 (12 38 )))(25 (24 ((23 (13 55 ))(21 22 ))))))(63 (71 72 )))(62 (74 (41 (57 58 )))))(11 (9 10 )))(61 (4 ((15 ((56 (45 (((29 (31 (28 30 )))(59 60 ))(51 52 ))))(69 70 )))(42 (18 19 )))))))))));
tree 308 = [&U](0 ((1 75 )(17 (49 (40 (((((((33 (37 (((50 (65 ((54 ((64 (66 ((2 3 )(39 (34 (32 46 ))))))(27 35 )))(36 47 ))))(68 (8 (6 7 ))))(48 53 ))))((44 (77 (43 ((5 20 )(14 16 )))))(26 73 )))((67 (76 (12 38 )))(25 (24 ((23 (13 55 ))(21 22 ))))))(63 (71 72 )))(62 (74 (41 (57 58 )))))(11 (9 10 )))(61 (4 ((15 ((56 (45 (((29 (31 (28 30 )))(59 60 ))(51 52 ))))(69 70 )))(42 (18 19 )))))))))));
tree 309 = [&U](0 ((1 75 )(17 (49 (40 (((((((33 (37 (((50 (65 ((54 ((64 (66 ((2 3 )((32 34 )(39 46 )))))(27 35 )))(36 47 ))))(68 (8 (6 7 ))))(48 53 ))))((44 (77 (43 ((5 20 )(14 16 )))))(26 73 )))((67 (76 (12 38 )))(25 (24 ((23 (13 55 ))(21 22 ))))))(63 (71 72 )))(62 (74 (41 (57 58 )))))(11 (9 10 )))(61 (4 ((15 ((56 (45 (52 (51 ((29 (31 (28 30 )))(59 60 ))))))(69 70 )))(42 (18 19 )))))))))));
tree 310 = [&U](0 ((1 75 )(17 (49 (40 (((((((33 (37 (((50 (65 (((64 (66 ((54 (2 3 ))((32 34 )(39 46 )))))(27 35 ))(36 47 ))))(68 (8 (6 7 ))))(48 53 ))))((44 (77 (43 ((5 20 )(14 16 )))))(26 73 )))((67 (76 (12 38 )))(25 (24 ((23 (13 55 ))(21 22 ))))))(63 (71 72 )))(62 (74 (41 (57 58 )))))(11 (9 10 )))(61 (4 ((15 ((56 (45 (((29 (31 (28 30 )))(59 60 ))(51 52 ))))(69 70 )))(42 (18 19 )))))))))));
tree 311 = [&U](0 ((1 75 )(17 (((((25 ((67 (((33 ((((50 (65 (47 (54 (((2 3 )(((32 34 )(39 46 ))(64 66 )))(27 35 ))))))(68 (8 (6 7 ))))(37 53 ))(48 (((43 ((5 20 )(14 16 )))(44 77 ))(26 73 )))))(36 76 ))(12 38 )))((23 (13 55 ))(24 (21 22 )))))(62 (63 (71 72 ))))(74 (41 (57 58 ))))(11 (9 10 )))(40 (49 (61 (4 ((15 ((56 (45 (((29 (31 (28 30 )))(59 60 ))(51 52 ))))(69 70 )))(42 (18 19 )))))))))));
tree 312 = [&U](0 ((1 75 )(17 (((((25 ((67 (((33 ((((50 (65 (47 (54 (((2 3 )((39 (34 (32 46 )))(64 66 )))(27 35 ))))))(68 (8 (6 7 ))))(37 53 ))(48 (((43 ((5 20 )(14 16 )))(44 77 ))(26 73 )))))(36 76 ))(12 38 )))((23 (13 55 ))(24 (21 22 )))))(62 (63 (71 72 ))))(74 (41 (57 58 ))))(11 (9 10 )))(40 (49 (61 (4 ((15 ((56 (45 (((29 (31 (28 30 )))(59 60 ))(51 52 ))))(69 70 )))(42 (18 19 )))))))))));
tree 313 = [&U](0 ((1 75 )(17 (((((25 ((67 (((33 ((((50 (65 (47 (54 (((2 3 )(((32 34 )(39 46 ))(64 66 )))(27 35 ))))))(68 (8 (6 7 ))))(37 53 ))(48 (((43 ((5 20 )(14 16 )))(44 77 ))(26 73 )))))(36 76 ))(12 38 )))((23 (13 55 ))(24 (21 22 )))))(62 (63 (71 72 ))))(74 (41 (57 58 ))))(11 (9 10 )))(40 (49 (61 (4 ((15 ((56 (45 (52 (51 ((29 (31 (28 30 )))(59 60 ))))))(69 70 )))(42 (18 19 )))))))))));
tree 314 = [&U](0 ((1 75 )(17 (((((25 ((67 (((33 ((((50 (65 (47 (54 (((2 3 )(((32 34 )(39 46 ))(64 66 )))(27 35 ))))))(68 (8 (6 7 ))))(37 53 ))(48 (((43 ((5 20 )(14 16 )))(44 77 ))(26 73 )))))(36 76 ))(12 38 )))((23 (13 55 ))(24 (21 22 )))))(62 (63 (71 72 ))))(74 (41 (57 58 ))))(11 (9 10 )))(40 (49 (61 (4 ((15 ((56 (45 ((60 (59 (29 (31 (28 30 )))))(51 52 ))))(69 70 )))(42 (18 19 )))))))))));
tree 315 = [&U](0 ((1 75 )(17 (((((25 ((67 (((33 ((((50 (65 (47 (54 (((2 3 )(((32 34 )(39 46 ))(64 66 )))(27 35 ))))))(68 (8 (6 7 ))))(37 53 ))(48 (((43 ((5 20 )(14 16 )))(44 77 ))(26 73 )))))(36 76 ))(12 38 )))((23 (13 55 ))(22 (21 24 )))))(62 (63 (71 72 ))))(74 (41 (57 58 ))))(11 (9 10 )))(40 (49 (61 (4 ((15 ((56 (45 (((29 (31 (28 30 )))(59 60 ))(51 52 ))))(69 70 )))(42 (18 19 )))))))))));
tree 316 = [&U](0 ((1 75 )(17 (((((25 ((67 (((33 ((((50 (65 (47 (54 (((2 3 )((39 (34 (32 46 )))(64 66 )))(27 35 ))))))(68 (8 (6 7 ))))(37 53 ))(48 (((43 ((5 20 )(14 16 )))(44 77 ))(26 73 )))))(36 76 ))(12 38 )))((23 (13 55 ))(22 (21 24 )))))(62 (63 (71 72 ))))(74 (41 (57 58 ))))(11 (9 10 )))(40 (49 (61 (4 ((15 ((56 (45 (((29 (31 (28 30 )))(59 60 ))(51 52 ))))(69 70 )))(42 (18 19 )))))))))));
tree 317 = [&U](0 ((1 75 )(17 ((((((67 (((33 ((((50 (65 (47 (54 (((2 3 )((39 (34 (32 46 )))(64 66 )))(27 35 ))))))(68 (8 (6 7 ))))(37 53 ))(48 (((43 ((5 20 )(14 16 )))(44 77 ))(26 73 )))))(36 76 ))(12 38 )))(25 ((23 (13 55 ))(24 (21 22 )))))(62 (63 (71 72 ))))(74 (41 (57 58 ))))(11 (9 10 )))(40 (49 (61 (4 ((15 ((56 (45 (((29 (31 (28 30 )))(59 60 ))(51 52 ))))(69 70 )))(42 (18 19 )))))))))));
tree 318 = [&U](0 ((1 75 )(17 (((((25 ((67 ((76 (33 ((((50 (65 ((54 (((2 3 )((39 (34 (32 46 )))(64 66 )))(27 35 )))(36 47 ))))(68 (8 (6 7 ))))(37 53 ))(48 (((43 ((5 20 )(14 16 )))(44 77 ))(26 73 ))))))(12 38 )))((23 (13 55 ))(24 (21 22 )))))(62 (63 (71 72 ))))(74 (41 (57 58 ))))(11 (9 10 )))(40 (49 (61 (4 ((15 ((56 (45 (((29 (31 (28 30 )))(59 60 ))(51 52 ))))(69 70 )))(42 (18 19 )))))))))));
tree 319 = [&U](0 ((1 75 )(17 (((((25 ((67 (((33 ((((50 (65 (47 (54 (((2 3 )((39 (34 (32 46 )))(64 66 )))(27 35 ))))))(68 (8 (6 7 ))))(37 53 ))(48 (((43 ((5 20 )(14 16 )))(44 77 ))(26 73 )))))(36 76 ))(12 38 )))((23 (13 55 ))(24 (21 22 )))))(62 (63 (71 72 ))))(74 (41 (57 58 ))))(11 (9 10 )))(40 (49 (61 (4 ((15 ((56 (45 (52 (51 ((29 (31 (28 30 )))(59 60 ))))))(69 70 )))(42 (18 19 )))))))))));
tree 320 = [&U](0 ((1 75 )(17 (((((25 ((67 (((33 ((((50 (65 (47 (54 (((2 3 )((39 (34 (32 46 )))(64 66 )))(27 35 ))))))(68 (8 (6 7 ))))(37 53 ))(48 (((43 ((5 20 )(14 16 )))(44 77 ))(26 73 )))))(36 76 ))(12 38 )))((23 (13 55 ))(24 (21 22 )))))(62 (63 (71 72 ))))(74 (41 (57 58 ))))(11 (9 10 )))(40 (49 (61 (4 ((15 ((56 (45 ((60 (59 (29 (31 (28 30 )))))(51 52 ))))(69 70 )))(42 (18 19 )))))))))));
tree 321 = [&U](0 ((1 75 )(17 (((((((33 (37 (((50 (65 (47 (54 (((2 3 )(((32 34 )(39 46 ))(64 66 )))(27 35 ))))))(68 (8 (6 7 ))))(48 53 ))))(((43 ((5 20 )(14 16 )))(44 77 ))(26 73 )))((67 (36 (76 (56 (12 38 )))))(25 (24 (23 (21 22 ))))))(63 (71 72 )))(62 (74 (41 (57 58 )))))(11 (9 10 )))(40 (49 (61 (4 (15 ((13 (55 (69 70 )))(42 ((18 19 )(45 ((60 (59 (29 (31 (28 30 )))))(51 52 )))))))))))))));
tree 322 = [&U](0 ((1 75 )(17 (((((((33 (37 (((50 (65 (47 (54 (((2 3 )(((32 34 )(39 46 ))(64 66 )))(27 35 ))))))(68 (8 (6 7 ))))(48 53 ))))(((43 ((5 20 )(14 16 )))(44 77 ))(26 73 )))((67 (36 (76 (12 38 ))))(25 (24 (23 (21 22 ))))))(63 (71 72 )))(62 (74 (41 (57 58 )))))(11 (9 10 )))(40 (49 (61 (4 (15 ((13 (55 (69 70 )))(56 (42 ((18 19 )(45 ((60 (59 (29 (31 (28 30 )))))(51 52 ))))))))))))))));
tree 323 = [&U](0 ((1 75 )(17 (((((((33 (37 (((50 (65 (47 (54 (((2 3 )(((32 34 )(39 46 ))(64 66 )))(27 35 ))))))(68 (8 (6 7 ))))(48 53 ))))(((43 ((5 20 )(14 16 )))(44 77 ))(26 73 )))((67 (76 (36 (56 (12 38 )))))(25 (24 (23 (21 22 ))))))(63 (71 72 )))(62 (74 (41 (57 58 )))))(11 (9 10 )))(40 (49 (61 (4 (15 ((13 (55 (69 70 )))(42 ((18 19 )(45 ((60 (59 (29 (31 (28 30 )))))(51 52 )))))))))))))));
tree 324 = [&U](0 ((1 75 )(17 (((((((33 (37 (((50 (65 (47 (54 (((2 3 )(((32 34 )(39 46 ))(64 66 )))(27 35 ))))))(68 (8 (6 7 ))))(48 53 ))))((77 (44 (43 ((5 20 )(14 16 )))))(26 73 )))((67 (36 (76 (56 (12 38 )))))(25 (24 (23 (21 22 ))))))(63 (71 72 )))(62 (74 (41 (57 58 )))))(11 (9 10 )))(40 (49 (61 (4 (15 ((13 (55 (69 70 )))(42 ((18 19 )(45 ((60 (59 (29 (31 (28 30 )))))(51 52 )))))))))))))));
tree 325 = [&U](0 ((1 75 )(17 (((((((33 (37 (((50 (65 (47 (54 (((2 3 )(((32 34 )(39 46 ))(64 66 )))(27 35 ))))))(68 (8 (6 7 ))))(48 53 ))))(((43 ((5 20 )(14 16 )))(44 77 ))(26 73 )))((67 (36 (76 (56 (12 38 )))))(25 (24 (23 (21 22 ))))))(63 (71 72 )))(62 (74 (41 (57 58 )))))(11 (9 10 )))(40 (49 (61 (4 (15 ((13 (55 (69 70 )))(42 ((18 19 )(45 ((60 (59 (29 (30 (28 31 )))))(51 52 )))))))))))))));
tree 326 = [&U](0 ((1 75 )(17 (((((((33 (37 (((50 (65 (47 (54 (((2 3 )(((32 34 )(39 46 ))(64 66 )))(27 35 ))))))(68 (8 (6 7 ))))(48 53 ))))(((43 ((5 20 )(14 16 )))(44 77 ))(26 73 )))((67 (76 ((12 38 )(36 56 ))))(25 (24 (23 (21 22 ))))))(63 (71 72 )))(62 (74 (41 (57 58 )))))(11 (9 10 )))(40 (49 (61 (4 (15 ((13 (55 (69 70 )))(42 ((18 19 )(45 ((60 (59 (29 (31 (28 30 )))))(51 52 )))))))))))))));
tree 327 = [&U](0 ((1 75 )(17 (((((((33 (37 (((50 (65 (47 (54 (((2 3 )(((32 34 )(39 46 ))(64 66 )))(27 35 ))))))(68 (8 (6 7 ))))(48 53 ))))(((43 ((5 20 )(14 16 )))(44 77 ))(26 73 )))((67 (76 (56 (36 (12 38 )))))(25 (24 (23 (21 22 ))))))(63 (71 72 )))(62 (74 (41 (57 58 )))))(11 (9 10 )))(40 (49 (61 (4 (15 ((13 (55 (69 70 )))(42 ((18 19 )(45 ((60 (59 (29 (31 (28 30 )))))(51 52 )))))))))))))));
tree 328 = [&U](0 ((1 75 )(17 (((((((33 (37 (((50 (65 (47 (54 (((2 3 )(((32 34 )(39 46 ))(64 66 )))(27 35 ))))))(68 (8 (6 7 ))))(48 53 ))))(((43 ((5 20 )(14 16 )))(44 77 ))(26 73 )))((67 (76 (56 (12 (36 38 )))))(25 (24 (23 (21 22 ))))))(63 (71 72 )))(62 (74 (41 (57 58 )))))(11 (9 10 )))(40 (49 (61 (4 (15 ((13 (55 (69 70 )))(42 ((18 19 )(45 ((60 (59 (29 (31 (28 30 )))))(51 52 )))))))))))))));
tree 329 = [&U](0 ((1 75 )(17 (((((((33 (37 (((50 (65 (47 (54 (((2 3 )(((32 34 )(39 46 ))(64 66 )))(27 35 ))))))(68 (8 (6 7 ))))(48 53 ))))(((43 ((5 20 )(14 16 )))(44 77 ))(26 73 )))((67 (36 (76 (12 38 ))))(25 (24 (23 (21 22 ))))))(63 (71 72 )))(62 (74 (41 (57 58 )))))(11 (9 10 )))(40 (49 (61 (4 (15 ((13 (55 (69 70 )))(56 (42 ((18 19 )(45 ((60 (59 (29 (30 (28 31 )))))(51 52 ))))))))))))))));
tree 330 = [&U](0 ((1 75 )(17 (((((((33 (37 (((50 (65 (47 (54 (((2 3 )(((32 34 )(39 46 ))(64 66 )))(27 35 ))))))(68 (8 (6 7 ))))(48 53 ))))(((43 ((5 20 )(14 16 )))(44 77 ))(26 73 )))((67 (76 (12 (36 38 ))))(25 (24 (23 (21 22 ))))))(63 (71 72 )))(62 (74 (41 (57 58 )))))(11 (9 10 )))(40 (49 (61 (4 (15 ((13 (55 (69 70 )))(56 (42 ((18 19 )(45 ((60 (59 (29 (31 (28 30 )))))(51 52 ))))))))))))))));
tree 331 = [&U](0 ((1 75 )(17 (49 (40 ((((((67 ((76 ((((50 (65 ((54 ((64 (66 ((2 3 )(39 (34 (32 46 ))))))(27 35 )))(36 47 ))))(68 (8 (6 7 ))))(33 37 ))(53 (48 (((43 ((5 20 )(14 16 )))(44 77 ))(26 73 ))))))(12 38 )))(25 (24 ((23 (13 55 ))(21 22 )))))(63 (71 72 )))(62 (74 (41 (57 58 )))))(11 (9 10 )))(61 (4 ((15 ((56 (45 (((29 (31 (28 30 )))(59 60 ))(51 52 ))))(69 70 )))(42 (18 19 )))))))))));
tree 332 = [&U](0 ((1 75 )(17 (49 (40 ((((((67 ((76 (53 ((((50 (65 ((54 ((64 (66 ((2 3 )(39 (34 (32 46 ))))))(27 35 )))(36 47 ))))(68 (8 (6 7 ))))(33 37 ))(48 (((43 ((5 20 )(14 16 )))(44 77 ))(26 73 ))))))(12 38 )))(25 (24 ((23 (13 55 ))(21 22 )))))(63 (71 72 )))(62 (74 (41 (57 58 )))))(11 (9 10 )))(61 (4 ((15 ((56 (45 (((29 (31 (28 30 )))(59 60 ))(51 52 ))))(69 70 )))(42 (18 19 )))))))))));
tree 333 = [&U](0 ((1 75 )(17 (49 (40 ((((((67 ((76 ((((50 (65 ((54 ((64 (66 ((2 3 )(39 (34 (32 46 ))))))(27 35 )))(36 47 ))))(68 (8 (6 7 ))))(33 37 ))(53 (48 (((43 ((5 20 )(14 16 )))(44 77 ))(26 73 ))))))(12 38 )))(25 ((23 (13 55 ))(24 (21 22 )))))(63 (71 72 )))(62 (74 (41 (57 58 )))))(11 (9 10 )))(61 (4 ((15 ((56 (45 (((29 (31 (28 30 )))(59 60 ))(51 52 ))))(69 70 )))(42 (18 19 )))))))))));
tree 334 = [&U](0 ((1 75 )(17 (49 (40 ((((((67 ((76 ((((50 (65 ((54 ((64 (66 ((2 3 )(39 (34 (32 46 ))))))(27 35 )))(36 47 ))))(68 (8 (6 7 ))))(33 37 ))(53 (48 (((43 ((5 20 )(14 16 )))(44 77 ))(26 73 ))))))(12 38 )))(25 (24 (21 (22 (23 (13 55 )))))))(63 (71 72 )))(62 (74 (41 (57 58 )))))(11 (9 10 )))(61 (4 ((15 ((56 (45 (((29 (31 (28 30 )))(59 60 ))(51 52 ))))(69 70 )))(42 (18 19 )))))))))));
tree 335 = [&U](0 ((1 75 )(17 (49 (40 ((((((67 ((76 ((((50 (65 ((54 ((64 (66 ((2 3 )(39 (34 (32 46 ))))))(27 35 )))(36 47 ))))(68 (8 (6 7 ))))(33 37 ))(53 (48 (((43 ((5 20 )(14 16 )))(44 77 ))(26 73 ))))))(12 38 )))(25 (24 (21 (22 (13 (23 55 )))))))(63 (71 72 )))(62 (74 (41 (57 58 )))))(11 (9 10 )))(61 (4 ((15 ((56 (45 (((29 (31 (28 30 )))(59 60 ))(51 52 ))))(69 70 )))(42 (18 19 )))))))))));
tree 336 = [&U](0 ((1 75 )(17 (49 (40 ((((((67 ((76 ((((50 (65 ((54 ((64 (66 ((2 3 )(39 (34 (32 46 ))))))(27 35 )))(36 47 ))))(68 (8 (6 7 ))))(33 37 ))(53 (48 (((43 ((5 20 )(14 16 )))(44 77 ))(26 73 ))))))(12 38 )))(25 (24 ((23 (13 55 ))(21 22 )))))(63 (71 72 )))(62 (74 (41 (57 58 )))))(11 (9 10 )))(61 (4 ((15 ((56 (45 ((60 (59 (29 (31 (28 30 )))))(51 52 ))))(69 70 )))(42 (18 19 )))))))))));
tree 337 = [&U](0 ((1 75 )(17 (49 (40 ((((((67 ((76 ((((50 (65 ((54 ((64 (66 ((2 3 )(39 (34 (32 46 ))))))(27 35 )))(36 47 ))))(68 (8 (6 7 ))))(33 37 ))(53 (48 (((43 ((5 20 )(14 16 )))(44 77 ))(26 73 ))))))(12 38 )))(25 (24 ((23 (13 55 ))(21 22 )))))(63 (71 72 )))(62 (74 (41 (57 58 )))))(11 (9 10 )))(61 (4 ((15 ((56 (45 (52 (51 ((29 (31 (28 30 )))(59 60 ))))))(69 70 )))(42 (18 19 )))))))))));
tree 338 = [&U](0 ((1 75 )(17 (49 (40 ((((((67 ((76 ((((50 (65 ((54 ((64 (66 ((2 3 )(39 (34 (32 46 ))))))(27 35 )))(36 47 ))))(68 (8 (6 7 ))))(33 37 ))(53 (48 (((43 ((5 20 )(14 16 )))(44 77 ))(26 73 ))))))(12 38 )))(25 (21 (24 (22 (23 (13 55 )))))))(63 (71 72 )))(62 (74 (41 (57 58 )))))(11 (9 10 )))(61 (4 ((15 ((56 (45 (((29 (31 (28 30 )))(59 60 ))(51 52 ))))(69 70 )))(42 (18 19 )))))))))));
tree 339 = [&U](0 ((1 75 )(17 (49 (40 ((((((67 ((76 ((((50 (65 ((54 ((64 (66 ((2 3 )((32 34 )(39 46 )))))(27 35 )))(36 47 ))))(68 (8 (6 7 ))))(33 37 ))(53 (48 (((43 ((5 20 )(14 16 )))(44 77 ))(26 73 ))))))(12 38 )))(25 (24 ((23 (13 55 ))(21 22 )))))(63 (71 72 )))(62 (74 (41 (57 58 )))))(11 (9 10 )))(61 (4 ((15 ((56 (45 (((29 (31 (28 30 )))(59 60 ))(51 52 ))))(69 70 )))(42 (18 19 )))))))))));
tree 340 = [&U](0 ((1 75 )(17 (49 (40 ((((((67 ((76 ((((50 (65 (((64 (66 ((54 (2 3 ))(39 (34 (32 46 ))))))(27 35 ))(36 47 ))))(68 (8 (6 7 ))))(33 37 ))(53 (48 (((43 ((5 20 )(14 16 )))(44 77 ))(26 73 ))))))(12 38 )))(25 (24 ((23 (13 55 ))(21 22 )))))(63 (71 72 )))(62 (74 (41 (57 58 )))))(11 (9 10 )))(61 (4 ((15 ((56 (45 (((29 (31 (28 30 )))(59 60 ))(51 52 ))))(69 70 )))(42 (18 19 )))))))))));
tree 341 = [&U](0 ((1 75 )(17 (((((((33 (37 (((50 (65 ((54 (((2 3 )((39 (34 (32 46 )))(64 66 )))(27 35 )))(36 47 ))))(68 (8 (6 7 ))))(48 53 ))))(((43 ((5 20 )(14 16 )))(44 77 ))(26 73 )))((67 (76 (12 38 )))(25 (24 (23 (21 22 ))))))(63 (71 72 )))(62 (74 (41 (57 58 )))))(11 (9 10 )))(40 (49 (61 (4 (15 ((13 (55 (69 70 )))(56 (42 ((18 19 )(45 ((60 (59 (29 (31 (28 30 )))))(51 52 ))))))))))))))));
tree 342 = [&U](0 ((1 75 )(17 (((((((33 (37 (((50 (65 ((54 (((2 3 )((39 (34 (32 46 )))(64 66 )))(27 35 )))(36 47 ))))(68 (8 (6 7 ))))(48 53 ))))(((43 ((5 20 )(14 16 )))(44 77 ))(26 73 )))((67 (76 (12 38 )))(25 (24 (23 (21 22 ))))))(63 (71 72 )))(62 (74 (41 (57 58 )))))(11 (9 10 )))(40 (49 (61 (4 (15 ((13 (55 (69 70 )))(56 (42 ((18 19 )(45 ((60 (59 (29 (30 (28 31 )))))(51 52 ))))))))))))))));
tree 343 = [&U](0 ((1 75 )(17 (((((((33 (37 (((50 (65 (47 (54 (((2 3 )((39 (34 (32 46 )))(64 66 )))(27 35 ))))))(68 (8 (6 7 ))))(48 53 ))))(((43 ((5 20 )(14 16 )))(44 77 ))(26 73 )))((67 (36 (76 (12 38 ))))(25 (24 (23 (21 22 ))))))(63 (71 72 )))(62 (74 (41 (57 58 )))))(11 (9 10 )))(40 (49 (61 (4 (15 ((13 (55 (69 70 )))(56 (42 ((18 19 )(45 ((60 (59 (29 (31 (28 30 )))))(51 52 ))))))))))))))));
tree 344 = [&U](0 ((1 75 )(17 (((((((33 (37 (((50 (65 (47 (54 (((2 3 )((39 (34 (32 46 )))(64 66 )))(27 35 ))))))(68 (8 (6 7 ))))(48 53 ))))(((43 ((5 20 )(14 16 )))(44 77 ))(26 73 )))((67 (76 (36 (12 38 ))))(25 (24 (23 (21 22 ))))))(63 (71 72 )))(62 (74 (41 (57 58 )))))(11 (9 10 )))(40 (49 (61 (4 (15 ((13 (55 (69 70 )))(56 (42 ((18 19 )(45 ((60 (59 (29 (31 (28 30 )))))(51 52 ))))))))))))))));
tree 345 = [&U](0 ((1 75 )(17 (((((((33 (37 (((50 (65 (47 (54 (((2 3 )((39 (34 (32 46 )))(64 66 )))(27 35 ))))))(68 (8 (6 7 ))))(48 53 ))))(((43 ((5 20 )(14 16 )))(44 77 ))(26 73 )))((67 (76 (12 (36 38 ))))(25 (24 (23 (21 22 ))))))(63 (71 72 )))(62 (74 (41 (57 58 )))))(11 (9 10 )))(40 (49 (61 (4 (15 ((13 (55 (69 70 )))(56 (42 ((18 19 )(45 ((60 (59 (29 (31 (28 30 )))))(51 52 ))))))))))))))));
tree 346 = [&U](0 ((1 75 )(17 (((((((33 (37 (((50 (65 ((54 (((2 3 )((39 (34 (32 46 )))(64 66 )))(27 35 )))(36 47 ))))(68 (8 (6 7 ))))(48 53 ))))((77 (43 (44 ((5 20 )(14 16 )))))(26 73 )))((67 (76 (12 38 )))(25 (24 (23 (21 22 ))))))(63 (71 72 )))(62 (74 (41 (57 58 )))))(11 (9 10 )))(40 (49 (61 (4 (15 ((13 (55 (69 70 )))(56 (42 ((18 19 )(45 ((60 (59 (29 (31 (28 30 )))))(51 52 ))))))))))))))));
tree 347 = [&U](0 ((1 75 )(17 (((((((33 (37 (((50 (65 ((54 (((2 3 )((39 (34 (32 46 )))(64 66 )))(27 35 )))(36 47 ))))(68 (8 (6 7 ))))(48 53 ))))(((43 ((5 20 )(14 16 )))(44 77 ))(26 73 )))((67 (76 (56 (12 38 ))))(25 (24 (23 (21 22 ))))))(63 (71 72 )))(62 (74 (41 (57 58 )))))(11 (9 10 )))(40 (49 (61 (4 (15 ((13 (55 (69 70 )))(42 ((18 19 )(45 ((60 (59 (29 (31 (28 30 )))))(51 52 )))))))))))))));
tree 348 = [&U](0 ((1 75 )(17 (((((((33 (37 (((50 (65 ((54 (((2 3 )((39 (34 (32 46 )))(64 66 )))(27 35 )))(36 47 ))))(68 (8 (6 7 ))))(48 53 ))))((77 (44 (43 ((5 20 )(14 16 )))))(26 73 )))((67 (76 (12 38 )))(25 (24 (23 (21 22 ))))))(63 (71 72 )))(62 (74 (41 (57 58 )))))(11 (9 10 )))(40 (49 (61 (4 (15 ((13 (55 (69 70 )))(56 (42 ((18 19 )(45 ((60 (59 (29 (31 (28 30 )))))(51 52 ))))))))))))))));
tree 349 = [&U](0 ((1 75 )(17 (((((((33 (37 (((50 (65 (47 (54 (((2 3 )((39 (34 (32 46 )))(64 66 )))(27 35 ))))))(68 (8 (6 7 ))))(48 53 ))))(((43 ((5 20 )(14 16 )))(44 77 ))(26 73 )))((67 (36 (76 (12 38 ))))(25 (24 (23 (21 22 ))))))(63 (71 72 )))(62 (74 (41 (57 58 )))))(11 (9 10 )))(40 (49 (61 (4 (15 ((13 (55 (69 70 )))(56 (42 ((18 19 )(45 ((60 (59 (29 (30 (28 31 )))))(51 52 ))))))))))))))));
tree 350 = [&U](0 ((1 75 )(17 (((((((33 (37 (((50 (65 (47 (54 (((2 3 )((39 (34 (32 46 )))(64 66 )))(27 35 ))))))(68 (8 (6 7 ))))(48 53 ))))(((43 ((5 20 )(14 16 )))(44 77 ))(26 73 )))((67 (76 (36 (12 38 ))))(25 (24 (23 (21 22 ))))))(63 (71 72 )))(62 (74 (41 (57 58 )))))(11 (9 10 )))(40 (49 (61 (4 (15 ((13 (55 (69 70 )))(56 (42 ((18 19 )(45 ((60 (59 (29 (30 (28 31 )))))(51 52 ))))))))))))))));
tree 351 = [&U](0 ((1 75 )(17 (49 (40 (((((((33 (37 (((50 (65 ((54 ((64 (66 ((2 3 )((32 34 )(39 46 )))))(27 35 )))(36 47 ))))(68 (8 (6 7 ))))(48 53 ))))((77 (((5 20 )(14 16 ))(43 44 )))(26 73 )))((67 (76 (56 (12 38 ))))(25 (24 (23 (21 22 ))))))(63 (71 72 )))(62 (74 (41 (57 58 )))))(11 (9 10 )))(61 (4 (15 ((13 (55 (69 70 )))(42 ((18 19 )(45 ((60 (59 (29 (31 (28 30 )))))(51 52 )))))))))))))));
tree 352 = [&U](0 ((1 75 )(17 (49 (40 (((((((33 (37 (((50 (65 ((54 ((64 (66 ((2 3 )((32 34 )(39 46 )))))(27 35 )))(36 47 ))))(68 (8 (6 7 ))))(48 53 ))))((77 (((5 20 )(14 16 ))(43 44 )))(26 73 )))((67 (76 (56 (12 38 ))))(25 (24 (23 (21 22 ))))))(63 (71 72 )))(62 (74 (41 (57 58 )))))(11 (9 10 )))(61 (4 (15 ((13 (55 (69 70 )))(42 ((18 19 )(45 ((60 (59 (29 (30 (28 31 )))))(51 52 )))))))))))))));
tree 353 = [&U](0 ((1 75 )(17 (49 (40 (((((((33 (37 (((50 (65 (47 (54 ((64 (66 ((2 3 )((32 34 )(39 46 )))))(27 35 ))))))(68 (8 (6 7 ))))(48 53 ))))((77 (((5 20 )(14 16 ))(43 44 )))(26 73 )))((67 (36 (76 (56 (12 38 )))))(25 (24 (23 (21 22 ))))))(63 (71 72 )))(62 (74 (41 (57 58 )))))(11 (9 10 )))(61 (4 (15 ((13 (55 (69 70 )))(42 ((18 19 )(45 ((60 (59 (29 (31 (28 30 )))))(51 52 )))))))))))))));
tree 354 = [&U](0 ((1 75 )(17 (49 (40 (((((((33 (37 (((50 (65 (47 (54 ((64 (66 ((2 3 )((32 34 )(39 46 )))))(27 35 ))))))(68 (8 (6 7 ))))(48 53 ))))((77 (((5 20 )(14 16 ))(43 44 )))(26 73 )))((67 (76 (36 (56 (12 38 )))))(25 (24 (23 (21 22 ))))))(63 (71 72 )))(62 (74 (41 (57 58 )))))(11 (9 10 )))(61 (4 (15 ((13 (55 (69 70 )))(42 ((18 19 )(45 ((60 (59 (29 (31 (28 30 )))))(51 52 )))))))))))))));
tree 355 = [&U](0 ((1 75 )(17 (49 (40 (((((((33 (37 (((50 (65 (47 (54 ((64 (66 ((2 3 )((32 34 )(39 46 )))))(27 35 ))))))(68 (8 (6 7 ))))(48 53 ))))((77 (((5 20 )(14 16 ))(43 44 )))(26 73 )))((67 (76 ((12 38 )(36 56 ))))(25 (24 (23 (21 22 ))))))(63 (71 72 )))(62 (74 (41 (57 58 )))))(11 (9 10 )))(61 (4 (15 ((13 (55 (69 70 )))(42 ((18 19 )(45 ((60 (59 (29 (31 (28 30 )))))(51 52 )))))))))))))));
tree 356 = [&U](0 ((1 75 )(17 (49 (40 (((((((33 (37 (((50 (65 (47 (54 ((64 (66 ((2 3 )((32 34 )(39 46 )))))(27 35 ))))))(68 (8 (6 7 ))))(48 53 ))))((77 (((5 20 )(14 16 ))(43 44 )))(26 73 )))((67 (76 (56 (36 (12 38 )))))(25 (24 (23 (21 22 ))))))(63 (71 72 )))(62 (74 (41 (57 58 )))))(11 (9 10 )))(61 (4 (15 ((13 (55 (69 70 )))(42 ((18 19 )(45 ((60 (59 (29 (31 (28 30 )))))(51 52 )))))))))))))));
tree 357 = [&U](0 ((1 75 )(17 (49 (40 (((((((33 (37 (((50 (65 (47 (54 ((64 (66 ((2 3 )((32 34 )(39 46 )))))(27 35 ))))))(68 (8 (6 7 ))))(48 53 ))))((77 (((5 20 )(14 16 ))(43 44 )))(26 73 )))((67 (76 (56 (12 (36 38 )))))(25 (24 (23 (21 22 ))))))(63 (71 72 )))(62 (74 (41 (57 58 )))))(11 (9 10 )))(61 (4 (15 ((13 (55 (69 70 )))(42 ((18 19 )(45 ((60 (59 (29 (31 (28 30 )))))(51 52 )))))))))))))));
tree 358 = [&U](0 ((1 75 )(17 (49 (40 (((((((33 (37 (((50 (65 ((54 ((64 (66 ((2 3 )((32 34 )(39 46 )))))(27 35 )))(36 47 ))))(68 (8 (6 7 ))))(48 53 ))))((44 (77 (43 ((5 20 )(14 16 )))))(26 73 )))((67 (76 (56 (12 38 ))))(25 (24 (23 (21 22 ))))))(63 (71 72 )))(62 (74 (41 (57 58 )))))(11 (9 10 )))(61 (4 (15 ((13 (55 (69 70 )))(42 ((18 19 )(45 ((60 (59 (29 (31 (28 30 )))))(51 52 )))))))))))))));
tree 359 = [&U](0 ((1 75 )(17 (49 (40 (((((((33 (37 (((50 (65 ((54 ((64 (66 ((2 3 )((32 34 )(39 46 )))))(27 35 )))(36 47 ))))(68 (8 (6 7 ))))(48 53 ))))((77 (44 (43 ((5 20 )(14 16 )))))(26 73 )))((67 (76 (56 (12 38 ))))(25 (24 (23 (21 22 ))))))(63 (71 72 )))(62 (74 (41 (57 58 )))))(11 (9 10 )))(61 (4 (15 ((13 (55 (69 70 )))(42 ((18 19 )(45 ((60 (59 (29 (31 (28 30 )))))(51 52 )))))))))))))));
tree 360 = [&U](0 ((1 75 )(17 (49 (40 (((((((33 (37 (((50 (65 ((54 ((64 (66 ((2 3 )(39 (34 (32 46 ))))))(27 35 )))(36 47 ))))(68 (8 (6 7 ))))(48 53 ))))((77 (((5 20 )(14 16 ))(43 44 )))(26 73 )))((67 (76 (56 (12 38 ))))(25 (24 (23 (21 22 ))))))(63 (71 72 )))(62 (74 (41 (57 58 )))))(11 (9 10 )))(61 (4 (15 ((13 (55 (69 70 )))(42 ((18 19 )(45 ((60 (59 (29 (31 (28 30 )))))(51 52 )))))))))))))));
tree 361 = [&U](0 ((1 75 )(17 (((((((33 ((((50 (65 ((54 ((64 (66 ((2 3 )((32 34 )(39 46 )))))(27 35 )))(36 47 ))))(68 (8 (6 7 ))))(37 53 ))(48 (((43 ((5 20 )(14 16 )))(44 77 ))(26 73 )))))(67 (76 (12 38 ))))(25 (24 ((23 (13 55 ))(21 22 )))))(62 (63 (71 72 ))))(74 (41 (57 58 ))))(11 (9 10 )))(40 (49 (61 (4 ((15 ((56 (45 (((29 (31 (28 30 )))(59 60 ))(51 52 ))))(69 70 )))(42 (18 19 )))))))))));
tree 362 = [&U](0 ((1 75 )(17 (((((((33 ((((50 (65 ((54 ((64 (66 ((2 3 )((32 34 )(39 46 )))))(27 35 )))(36 47 ))))(68 (8 (6 7 ))))(37 53 ))(48 (((43 ((5 20 )(14 16 )))(44 77 ))(26 73 )))))(67 (76 (12 38 ))))(25 (24 ((23 (13 55 ))(21 22 )))))(62 (63 (71 72 ))))(74 (41 (57 58 ))))(11 (9 10 )))(40 (49 (61 (4 ((15 ((56 (45 (52 (51 ((29 (31 (28 30 )))(59 60 ))))))(69 70 )))(42 (18 19 )))))))))));
tree 363 = [&U](0 ((1 75 )(17 (((((((33 ((((50 (65 (((64 (66 ((54 (2 3 ))((32 34 )(39 46 )))))(27 35 ))(36 47 ))))(68 (8 (6 7 ))))(37 53 ))(48 (((43 ((5 20 )(14 16 )))(44 77 ))(26 73 )))))(67 (76 (12 38 ))))(25 (24 ((23 (13 55 ))(21 22 )))))(62 (63 (71 72 ))))(74 (41 (57 58 ))))(11 (9 10 )))(40 (49 (61 (4 ((15 ((56 (45 (((29 (31 (28 30 )))(59 60 ))(51 52 ))))(69 70 )))(42 (18 19 )))))))))));
tree 364 = [&U](0 ((1 75 )(17 (((((((33 ((((50 (65 ((54 ((64 (66 ((2 3 )((32 34 )(39 46 )))))(27 35 )))(36 47 ))))(68 (8 (6 7 ))))(37 53 ))(48 (((43 ((5 20 )(14 16 )))(44 77 ))(26 73 )))))(67 (76 (12 38 ))))(25 (24 ((23 (13 55 ))(21 22 )))))(62 (63 (71 72 ))))(74 (41 (57 58 ))))(11 (9 10 )))(40 (49 (61 (4 ((15 ((56 (45 ((60 (59 (29 (31 (28 30 )))))(51 52 ))))(69 70 )))(42 (18 19 )))))))))));
tree 365 = [&U](0 ((1 75 )(17 (((((((33 ((((50 (65 ((54 ((64 (66 ((2 3 )((32 34 )(39 46 )))))(27 35 )))(36 47 ))))(68 (8 (6 7 ))))(37 53 ))(48 (((43 ((5 20 )(14 16 )))(44 77 ))(26 73 )))))(67 (76 (12 38 ))))(25 (24 ((23 (13 55 ))(21 22 )))))(63 (71 72 )))(62 (74 (41 (57 58 )))))(11 (9 10 )))(40 (49 (61 (4 ((15 ((56 (45 (((29 (31 (28 30 )))(59 60 ))(51 52 ))))(69 70 )))(42 (18 19 )))))))))));
tree 366 = [&U](0 ((1 75 )(17 ((((((67 ((76 (33 ((((50 (65 ((54 ((64 (66 ((2 3 )((32 34 )(39 46 )))))(27 35 )))(36 47 ))))(68 (8 (6 7 ))))(37 53 ))(48 (((43 ((5 20 )(14 16 )))(44 77 ))(26 73 ))))))(12 38 )))(25 (24 ((23 (13 55 ))(21 22 )))))(62 (63 (71 72 ))))(74 (41 (57 58 ))))(11 (9 10 )))(40 (49 (61 (4 ((15 ((56 (45 (((29 (31 (28 30 )))(59 60 ))(51 52 ))))(69 70 )))(42 (18 19 )))))))))));
tree 367 = [&U](0 ((1 75 )(17 ((((((67 ((76 (53 (37 (((50 (65 ((54 ((64 (66 ((2 3 )((32 34 )(39 46 )))))(27 35 )))(36 47 ))))(68 (8 (6 7 ))))(33 (48 (((43 ((5 20 )(14 16 )))(44 77 ))(26 73 ))))))))(12 38 )))(25 (24 ((23 (13 55 ))(21 22 )))))(62 (63 (71 72 ))))(74 (41 (57 58 ))))(11 (9 10 )))(40 (49 (61 (4 ((15 ((56 (45 (((29 (31 (28 30 )))(59 60 ))(51 52 ))))(69 70 )))(42 (18 19 )))))))))));
tree 368 = [&U](0 ((1 75 )(17 ((((((25 ((33 ((((50 (65 ((54 ((64 (66 ((2 3 )((32 34 )(39 46 )))))(27 35 )))(36 47 ))))(68 (8 (6 7 ))))(37 53 ))(48 (((43 ((5 20 )(14 16 )))(44 77 ))(26 73 )))))(67 (76 (12 38 )))))(24 ((23 (13 55 ))(21 22 ))))(62 (63 (71 72 ))))(74 (41 (57 58 ))))(11 (9 10 )))(40 (49 (61 (4 ((15 ((56 (45 (((29 (31 (28 30 )))(59 60 ))(51 52 ))))(69 70 )))(42 (18 19 )))))))))));
tree 369 = [&U](0 ((1 75 )(17 (((((((33 ((((50 (65 ((54 ((64 (66 ((2 3 )((32 34 )(39 46 )))))(27 35 )))(36 47 ))))(68 (8 (6 7 ))))(37 53 ))(48 (((43 ((5 20 )(14 16 )))(44 77 ))(26 73 )))))(67 (76 (12 38 ))))(25 (24 (21 (22 (13 (23 55 )))))))(62 (63 (71 72 ))))(74 (41 (57 58 ))))(11 (9 10 )))(40 (49 (61 (4 ((15 ((56 (45 (((29 (31 (28 30 )))(59 60 ))(51 52 ))))(69 70 )))(42 (18 19 )))))))))));
tree 370 = [&U](0 ((1 75 )(17 (((((((33 ((((50 (65 ((54 ((64 (66 ((2 3 )((32 34 )(39 46 )))))(27 35 )))(36 47 ))))(68 (8 (6 7 ))))(37 53 ))(48 (((43 ((5 20 )(14 16 )))(44 77 ))(26 73 )))))(67 (76 (12 38 ))))(25 (21 (24 (22 (23 (13 55 )))))))(62 (63 (71 72 ))))(74 (41 (57 58 ))))(11 (9 10 )))(40 (49 (61 (4 ((15 ((56 (45 (((29 (31 (28 30 )))(59 60 ))(51 52 ))))(69 70 )))(42 (18 19 )))))))))));
tree 371 = [&U](0 ((1 75 )(17 ((((((67 ((76 (53 (37 (((50 (65 ((54 ((64 (66 ((2 3 )(39 (34 (32 46 ))))))(27 35 )))(36 47 ))))(68 (8 (6 7 ))))(33 (48 (((43 ((5 20 )(14 16 )))(44 77 ))(26 73 ))))))))(12 38 )))(25 ((23 (13 55 ))(24 (21 22 )))))(63 (71 72 )))(62 (74 (41 (57 58 )))))(11 (9 10 )))(40 (49 (61 (4 ((15 ((56 (45 (((29 (31 (28 30 )))(59 60 ))(51 52 ))))(69 70 )))(42 (18 19 )))))))))));
tree 372 = [&U](0 ((1 75 )(17 ((((((67 ((76 (53 (37 (((50 (65 ((54 ((64 (66 ((2 3 )((32 34 )(39 46 )))))(27 35 )))(36 47 ))))(68 (8 (6 7 ))))(33 (48 (((43 ((5 20 )(14 16 )))(44 77 ))(26 73 ))))))))(12 38 )))(25 ((23 (13 55 ))(24 (21 22 )))))(63 (71 72 )))(62 (74 (41 (57 58 )))))(11 (9 10 )))(40 (49 (61 (4 ((15 ((56 (45 (((29 (31 (28 30 )))(59 60 ))(51 52 ))))(69 70 )))(42 (18 19 )))))))))));
tree 373 = [&U](0 ((1 75 )(17 ((((((67 ((76 (53 (37 (((50 (65 ((54 ((64 (66 ((2 3 )(39 (34 (32 46 ))))))(27 35 )))(36 47 ))))(68 (8 (6 7 ))))(33 (48 (((43 ((5 20 )(14 16 )))(44 77 ))(26 73 ))))))))(12 38 )))(25 ((23 (13 55 ))(24 (21 22 )))))(63 (71 72 )))(62 (74 (41 (57 58 )))))(11 (9 10 )))(40 (49 (61 (4 ((15 ((56 (45 (52 (51 ((29 (31 (28 30 )))(59 60 ))))))(69 70 )))(42 (18 19 )))))))))));
tree 374 = [&U](0 ((1 75 )(17 ((((((67 ((76 (53 (37 (((50 (65 ((54 ((64 (66 ((2 3 )(39 (34 (32 46 ))))))(27 35 )))(36 47 ))))(68 (8 (6 7 ))))(33 (48 (((43 ((5 20 )(14 16 )))(44 77 ))(26 73 ))))))))(12 38 )))(25 ((23 (13 55 ))(24 (21 22 )))))(63 (71 72 )))(62 (74 (41 (57 58 )))))(11 (9 10 )))(40 (49 (61 (4 ((15 ((56 (45 ((60 (59 (29 (31 (28 30 )))))(51 52 ))))(69 70 )))(42 (18 19 )))))))))));
tree 375 = [&U](0 ((1 75 )(17 ((((((67 ((76 (53 (37 (((50 (65 ((54 ((64 (66 ((2 3 )(39 (34 (32 46 ))))))(27 35 )))(36 47 ))))(68 (8 (6 7 ))))(33 (48 (((43 ((5 20 )(14 16 )))(44 77 ))(26 73 ))))))))(12 38 )))(25 ((23 (13 55 ))(24 (21 22 )))))(62 (63 (71 72 ))))(74 (41 (57 58 ))))(11 (9 10 )))(40 (49 (61 (4 ((15 ((56 (45 (((29 (31 (28 30 )))(59 60 ))(51 52 ))))(69 70 )))(42 (18 19 )))))))))));
tree 376 = [&U](0 ((1 75 )(17 ((((((67 ((76 (53 (37 (((50 (65 ((54 ((64 (66 ((2 3 )(39 (34 (32 46 ))))))(27 35 )))(36 47 ))))(68 (8 (6 7 ))))(33 (48 (((43 ((5 20 )(14 16 )))(44 77 ))(26 73 ))))))))(12 38 )))(25 (24 (21 (22 (23 (13 55 )))))))(63 (71 72 )))(62 (74 (41 (57 58 )))))(11 (9 10 )))(40 (49 (61 (4 ((15 ((56 (45 (((29 (31 (28 30 )))(59 60 ))(51 52 ))))(69 70 )))(42 (18 19 )))))))))));
tree 377 = [&U](0 ((1 75 )(17 ((((((67 ((76 (53 (37 (((50 (65 ((54 ((64 (66 ((2 3 )(39 (34 (32 46 ))))))(27 35 )))(36 47 ))))(68 (8 (6 7 ))))(33 (48 (((43 ((5 20 )(14 16 )))(44 77 ))(26 73 ))))))))(12 38 )))(25 (24 (21 (22 (13 (23 55 )))))))(63 (71 72 )))(62 (74 (41 (57 58 )))))(11 (9 10 )))(40 (49 (61 (4 ((15 ((56 (45 (((29 (31 (28 30 )))(59 60 ))(51 52 ))))(69 70 )))(42 (18 19 )))))))))));
tree 378 = [&U](0 ((1 75 )(17 ((((((67 ((76 (53 (37 (((50 (65 ((54 ((64 (66 ((2 3 )((32 34 )(39 46 )))))(27 35 )))(36 47 ))))(68 (8 (6 7 ))))(33 (48 (((43 ((5 20 )(14 16 )))(44 77 ))(26 73 ))))))))(12 38 )))(25 (24 ((23 (13 55 ))(21 22 )))))(63 (71 72 )))(62 (74 (41 (57 58 )))))(11 (9 10 )))(40 (49 (61 (4 ((15 ((56 (45 (((29 (31 (28 30 )))(59 60 ))(51 52 ))))(69 70 )))(42 (18 19 )))))))))));
tree 379 = [&U](0 ((1 75 )(17 ((((((67 ((76 (53 (37 (((50 (65 ((54 ((64 (66 ((2 3 )((32 34 )(39 46 )))))(27 35 )))(36 47 ))))(68 (8 (6 7 ))))(33 (48 (((43 ((5 20 )(14 16 )))(44 77 ))(26 73 ))))))))(12 38 )))(25 ((23 (13 55 ))(24 (21 22 )))))(63 (71 72 )))(62 (74 (41 (57 58 )))))(11 (9 10 )))(40 (49 (61 (4 ((15 ((56 (45 (52 (51 ((29 (31 (28 30 )))(59 60 ))))))(69 70 )))(42 (18 19 )))))))))));
tree 380 = [&U](0 ((1 75 )(17 ((((((67 ((76 (53 (37 (((50 (65 (((64 (66 ((54 (2 3 ))((32 34 )(39 46 )))))(27 35 ))(36 47 ))))(68 (8 (6 7 ))))(33 (48 (((43 ((5 20 )(14 16 )))(44 77 ))(26 73 ))))))))(12 38 )))(25 ((23 (13 55 ))(24 (21 22 )))))(63 (71 72 )))(62 (74 (41 (57 58 )))))(11 (9 10 )))(40 (49 (61 (4 ((15 ((56 (45 (((29 (31 (28 30 )))(59 60 ))(51 52 ))))(69 70 )))(42 (18 19 )))))))))));
tree 381 = [&U](0 ((1 75 )(17 (((((25 ((67 ((76 (33 ((((50 (65 ((54 (((2 3 )((39 (34 (32 46 )))(64 66 )))(27 35 )))(36 47 ))))(68 (8 (6 7 ))))(37 53 ))(48 (((43 ((5 20 )(14 16 )))(44 77 ))(26 73 ))))))(12 38 )))((23 (13 55 ))(22 (21 24 )))))(62 (63 (71 72 ))))(74 (41 (57 58 ))))(11 (9 10 )))(40 (49 (61 (4 ((15 ((56 (45 (((29 (31 (28 30 )))(59 60 ))(51 52 ))))(69 70 )))(42 (18 19 )))))))))));
tree 382 = [&U](0 ((1 75 )(17 (((((25 ((67 ((76 (33 ((((50 (65 ((54 (((2 3 )((39 (34 (32 46 )))(64 66 )))(27 35 )))(36 47 ))))(68 (8 (6 7 ))))(37 53 ))(48 (((43 ((5 20 )(14 16 )))(44 77 ))(26 73 ))))))(12 38 )))((23 (13 55 ))(22 (21 24 )))))(62 (63 (71 72 ))))(74 (41 (57 58 ))))(11 (9 10 )))(40 (49 (61 (4 ((15 ((56 (45 ((60 (59 (29 (31 (28 30 )))))(51 52 ))))(69 70 )))(42 (18 19 )))))))))));
tree 383 = [&U](0 ((1 75 )(17 (((((25 ((67 ((76 (33 ((((50 (65 ((54 (((2 3 )((39 (34 (32 46 )))(64 66 )))(27 35 )))(36 47 ))))(68 (8 (6 7 ))))(37 53 ))(48 (((43 ((5 20 )(14 16 )))(44 77 ))(26 73 ))))))(12 38 )))((23 (13 55 ))(22 (21 24 )))))(62 (63 (71 72 ))))(74 (41 (57 58 ))))(11 (9 10 )))(40 (49 (61 (4 ((15 ((56 (45 (52 (51 ((29 (31 (28 30 )))(59 60 ))))))(69 70 )))(42 (18 19 )))))))))));
tree 384 = [&U](0 ((1 75 )(17 (((((25 ((67 ((76 (33 ((((50 (65 ((54 (((2 3 )((39 (34 (32 46 )))(64 66 )))(27 35 )))(36 47 ))))(68 (8 (6 7 ))))(37 53 ))(48 (((43 ((5 20 )(14 16 )))(44 77 ))(26 73 ))))))(12 38 )))((23 (13 55 ))(24 (21 22 )))))(62 (63 (71 72 ))))(74 (41 (57 58 ))))(11 (9 10 )))(40 (49 (61 (4 ((15 ((56 (45 ((60 (59 (29 (31 (28 30 )))))(51 52 ))))(69 70 )))(42 (18 19 )))))))))));
tree 385 = [&U](0 ((1 75 )(17 (((((25 ((67 ((76 (33 ((((50 (65 ((54 (((2 3 )((39 (34 (32 46 )))(64 66 )))(27 35 )))(36 47 ))))(68 (8 (6 7 ))))(37 53 ))(48 (((43 ((5 20 )(14 16 )))(44 77 ))(26 73 ))))))(12 38 )))((23 (13 55 ))(22 (21 24 )))))(62 (63 (71 72 ))))(74 (41 (57 58 ))))(11 (9 10 )))(40 (49 (61 (4 ((15 ((56 (45 ((60 (59 (29 (30 (28 31 )))))(51 52 ))))(69 70 )))(42 (18 19 )))))))))));
tree 386 = [&U](0 ((1 75 )(17 (((((25 ((67 (((33 ((((50 (65 (47 (54 (((2 3 )((39 (34 (32 46 )))(64 66 )))(27 35 ))))))(68 (8 (6 7 ))))(37 53 ))(48 (((43 ((5 20 )(14 16 )))(44 77 ))(26 73 )))))(36 76 ))(12 38 )))((23 (13 55 ))(22 (21 24 )))))(62 (63 (71 72 ))))(74 (41 (57 58 ))))(11 (9 10 )))(40 (49 (61 (4 ((15 ((56 (45 ((60 (59 (29 (31 (28 30 )))))(51 52 ))))(69 70 )))(42 (18 19 )))))))))));
tree 387 = [&U](0 ((1 75 )(17 (((((25 ((67 ((76 (33 ((((50 (65 ((54 (((2 3 )(((32 34 )(39 46 ))(64 66 )))(27 35 )))(36 47 ))))(68 (8 (6 7 ))))(37 53 ))(48 (((43 ((5 20 )(14 16 )))(44 77 ))(26 73 ))))))(12 38 )))((23 (13 55 ))(22 (21 24 )))))(62 (63 (71 72 ))))(74 (41 (57 58 ))))(11 (9 10 )))(40 (49 (61 (4 ((15 ((56 (45 ((60 (59 (29 (31 (28 30 )))))(51 52 ))))(69 70 )))(42 (18 19 )))))))))));
tree 388 = [&U](0 ((1 75 )(17 (((((25 ((67 ((76 (33 ((((50 (65 ((54 (((2 3 )((39 (34 (32 46 )))(64 66 )))(27 35 )))(36 47 ))))(68 (8 (6 7 ))))(37 53 ))(48 (((43 ((5 20 )(14 16 )))(44 77 ))(26 73 ))))))(12 38 )))((23 (13 55 ))(24 (21 22 )))))(62 (63 (71 72 ))))(74 (41 (57 58 ))))(11 (9 10 )))(40 (49 (61 (4 ((15 ((56 (45 (52 (51 ((29 (31 (28 30 )))(59 60 ))))))(69 70 )))(42 (18 19 )))))))))));
tree 389 = [&U](0 ((1 75 )(17 (((((25 ((67 (((33 ((((50 (65 (47 (54 (((2 3 )((39 (34 (32 46 )))(64 66 )))(27 35 ))))))(68 (8 (6 7 ))))(37 53 ))(48 (((43 ((5 20 )(14 16 )))(44 77 ))(26 73 )))))(36 76 ))(12 38 )))((23 (13 55 ))(22 (21 24 )))))(62 (63 (71 72 ))))(74 (41 (57 58 ))))(11 (9 10 )))(40 (49 (61 (4 ((15 ((56 (45 (52 (51 ((29 (31 (28 30 )))(59 60 ))))))(69 70 )))(42 (18 19 )))))))))));
tree 390 = [&U](0 ((1 75 )(17 (((((25 ((67 ((76 (33 ((((50 (65 ((54 (((2 3 )(((32 34 )(39 46 ))(64 66 )))(27 35 )))(36 47 ))))(68 (8 (6 7 ))))(37 53 ))(48 (((43 ((5 20 )(14 16 )))(44 77 ))(26 73 ))))))(12 38 )))((23 (13 55 ))(22 (21 24 )))))(62 (63 (71 72 ))))(74 (41 (57 58 ))))(11 (9 10 )))(40 (49 (61 (4 ((15 ((56 (45 (52 (51 ((29 (31 (28 30 )))(59 60 ))))))(69 70 )))(42 (18 19 )))))))))));
tree 391 = [&U](0 ((1 75 )(17 (49 (40 (((((((33 (37 (((50 (65 ((54 (((2 3 )((39 (34 (32 46 )))(64 66 )))(27 35 )))(36 47 ))))(68 (8 (6 7 ))))(48 53 ))))(((43 ((5 20 )(14 16 )))(44 77 ))(26 73 )))((67 (76 (12 38 )))(25 (24 ((23 (13 55 ))(21 22 ))))))(63 (71 72 )))(62 (74 (41 (57 58 )))))(11 (9 10 )))(61 (4 ((15 ((56 (45 (((29 (31 (28 30 )))(59 60 ))(51 52 ))))(69 70 )))(42 (18 19 )))))))))));
tree 392 = [&U](0 ((1 75 )(17 (49 (40 (((((((33 (37 (((50 (65 ((54 (((2 3 )((39 (34 (32 46 )))(64 66 )))(27 35 )))(36 47 ))))(68 (8 (6 7 ))))(48 53 ))))(((43 ((5 20 )(14 16 )))(44 77 ))(26 73 )))((67 (76 (12 38 )))(25 (21 (24 (22 (23 (13 55 ))))))))(63 (71 72 )))(62 (74 (41 (57 58 )))))(11 (9 10 )))(61 (4 ((15 ((56 (45 (((29 (31 (28 30 )))(59 60 ))(51 52 ))))(69 70 )))(42 (18 19 )))))))))));
tree 393 = [&U](0 ((1 75 )(17 (49 (40 (((((((33 (37 (((50 (65 (47 (54 (((2 3 )((39 (34 (32 46 )))(64 66 )))(27 35 ))))))(68 (8 (6 7 ))))(48 53 ))))(((43 ((5 20 )(14 16 )))(44 77 ))(26 73 )))((67 (36 (76 (12 38 ))))(25 (24 ((23 (13 55 ))(21 22 ))))))(63 (71 72 )))(62 (74 (41 (57 58 )))))(11 (9 10 )))(61 (4 ((15 ((56 (45 (((29 (31 (28 30 )))(59 60 ))(51 52 ))))(69 70 )))(42 (18 19 )))))))))));
tree 394 = [&U](0 ((1 75 )(17 (49 (40 (((((((33 (37 (((50 (65 (47 (54 (((2 3 )((39 (34 (32 46 )))(64 66 )))(27 35 ))))))(68 (8 (6 7 ))))(48 53 ))))(((43 ((5 20 )(14 16 )))(44 77 ))(26 73 )))((67 (76 (36 (12 38 ))))(25 (24 ((23 (13 55 ))(21 22 ))))))(63 (71 72 )))(62 (74 (41 (57 58 )))))(11 (9 10 )))(61 (4 ((15 ((56 (45 (((29 (31 (28 30 )))(59 60 ))(51 52 ))))(69 70 )))(42 (18 19 )))))))))));
tree 395 = [&U](0 ((1 75 )(17 (49 (40 (((((((33 (37 (((50 (65 (47 (54 (((2 3 )((39 (34 (32 46 )))(64 66 )))(27 35 ))))))(68 (8 (6 7 ))))(48 53 ))))(((43 ((5 20 )(14 16 )))(44 77 ))(26 73 )))((67 (76 (12 (36 38 ))))(25 (24 ((23 (13 55 ))(21 22 ))))))(63 (71 72 )))(62 (74 (41 (57 58 )))))(11 (9 10 )))(61 (4 ((15 ((56 (45 (((29 (31 (28 30 )))(59 60 ))(51 52 ))))(69 70 )))(42 (18 19 )))))))))));
tree 396 = [&U](0 ((1 75 )(17 (49 (40 (((((((33 (37 (((50 (65 ((54 (((2 3 )((39 (34 (32 46 )))(64 66 )))(27 35 )))(36 47 ))))(68 (8 (6 7 ))))(48 53 ))))(((43 ((5 20 )(14 16 )))(44 77 ))(26 73 )))((67 (76 (12 38 )))(25 (24 ((23 (13 55 ))(21 22 ))))))(63 (71 72 )))(62 (74 (41 (57 58 )))))(11 (9 10 )))(61 (4 ((15 ((56 (45 (52 (51 ((29 (31 (28 30 )))(59 60 ))))))(69 70 )))(42 (18 19 )))))))))));
tree 397 = [&U](0 ((1 75 )(17 (49 (40 (((((((33 (37 (((50 (65 ((54 (((2 3 )((39 (34 (32 46 )))(64 66 )))(27 35 )))(36 47 ))))(68 (8 (6 7 ))))(48 53 ))))(((43 ((5 20 )(14 16 )))(44 77 ))(26 73 )))((67 (76 (12 38 )))(25 (24 ((23 (13 55 ))(21 22 ))))))(63 (71 72 )))(62 (74 (41 (57 58 )))))(11 (9 10 )))(61 (4 ((15 ((56 (45 ((60 (59 (29 (31 (28 30 )))))(51 52 ))))(69 70 )))(42 (18 19 )))))))))));
tree 398 = [&U](0 ((1 75 )(17 (49 (40 (((((((33 (37 (((50 (65 ((54 (((2 3 )((39 (34 (32 46 )))(64 66 )))(27 35 )))(36 47 ))))(68 (8 (6 7 ))))(48 53 ))))((77 (44 (43 ((5 20 )(14 16 )))))(26 73 )))((67 (76 (12 38 )))(25 (24 ((23 (13 55 ))(21 22 ))))))(63 (71 72 )))(62 (74 (41 (57 58 )))))(11 (9 10 )))(61 (4 ((15 ((56 (45 (((29 (31 (28 30 )))(59 60 ))(51 52 ))))(69 70 )))(42 (18 19 )))))))))));
tree 399 = [&U](0 ((1 75 )(17 (49 (40 (((((((33 (37 (((50 (65 ((54 (((2 3 )((39 (34 (32 46 )))(64 66 )))(27 35 )))(36 47 ))))(68 (8 (6 7 ))))(48 53 ))))(((43 ((5 20 )(14 16 )))(44 77 ))(26 73 )))((67 (76 (12 38 )))(25 (24 (21 (22 (13 (23 55 ))))))))(63 (71 72 )))(62 (74 (41 (57 58 )))))(11 (9 10 )))(61 (4 ((15 ((56 (45 (((29 (31 (28 30 )))(59 60 ))(51 52 ))))(69 70 )))(42 (18 19 )))))))))));
tree 400 = [&U](0 ((1 75 )(17 (49 (40 (((((((33 (37 (((50 (65 (47 (54 (((2 3 )((39 (34 (32 46 )))(64 66 )))(27 35 ))))))(68 (8 (6 7 ))))(48 53 ))))(((43 ((5 20 )(14 16 )))(44 77 ))(26 73 )))((67 (36 (76 (12 38 ))))(25 (21 (24 (22 (23 (13 55 ))))))))(63 (71 72 )))(62 (74 (41 (57 58 )))))(11 (9 10 )))(61 (4 ((15 ((56 (45 (((29 (31 (28 30 )))(59 60 ))(51 52 ))))(69 70 )))(42 (18 19 )))))))))));
tree 401 = [&U](0 ((1 75 )(17 ((((((67 ((76 (53 ((((50 (65 (((64 (66 ((54 (2 3 ))((32 34 )(39 46 )))))(27 35 ))(36 47 ))))(68 (8 (6 7 ))))(33 37 ))(48 (((43 ((5 20 )(14 16 )))(44 77 ))(26 73 ))))))(12 38 )))(25 ((23 (13 55 ))(24 (21 22 )))))(62 (63 (71 72 ))))(74 (41 (57 58 ))))(11 (9 10 )))(40 (49 (61 (4 ((15 ((56 (45 (((29 (31 (28 30 )))(59 60 ))(51 52 ))))(69 70 )))(42 (18 19 )))))))))));
tree 402 = [&U](0 ((1 75 )(17 ((((((67 ((76 (53 ((((50 (65 (((64 (66 ((54 (2 3 ))((32 34 )(39 46 )))))(27 35 ))(36 47 ))))(68 (8 (6 7 ))))(33 37 ))(48 (((43 ((5 20 )(14 16 )))(44 77 ))(26 73 ))))))(12 38 )))(25 (24 ((23 (13 55 ))(21 22 )))))(62 (63 (71 72 ))))(74 (41 (57 58 ))))(11 (9 10 )))(40 (49 (61 (4 ((15 ((56 (45 (((29 (31 (28 30 )))(59 60 ))(51 52 ))))(69 70 )))(42 (18 19 )))))))))));
tree 403 = [&U](0 ((1 75 )(17 (((((25 ((67 ((76 (53 ((((50 (65 (((64 (66 ((54 (2 3 ))((32 34 )(39 46 )))))(27 35 ))(36 47 ))))(68 (8 (6 7 ))))(33 37 ))(48 (((43 ((5 20 )(14 16 )))(44 77 ))(26 73 ))))))(12 38 )))((23 (13 55 ))(24 (21 22 )))))(62 (63 (71 72 ))))(74 (41 (57 58 ))))(11 (9 10 )))(40 (49 (61 (4 ((15 ((56 (45 (((29 (31 (28 30 )))(59 60 ))(51 52 ))))(69 70 )))(42 (18 19 )))))))))));
tree 404 = [&U](0 ((1 75 )(17 ((((((67 ((76 (53 ((((50 (65 ((35 (27 (64 (66 ((54 (2 3 ))((32 34 )(39 46 )))))))(36 47 ))))(68 (8 (6 7 ))))(33 37 ))(48 (((43 ((5 20 )(14 16 )))(44 77 ))(26 73 ))))))(12 38 )))(25 ((23 (13 55 ))(24 (21 22 )))))(62 (63 (71 72 ))))(74 (41 (57 58 ))))(11 (9 10 )))(40 (49 (61 (4 ((15 ((56 (45 (((29 (31 (28 30 )))(59 60 ))(51 52 ))))(69 70 )))(42 (18 19 )))))))))));
tree 405 = [&U](0 ((1 75 )(17 ((((((67 ((76 (53 ((((50 (65 (((64 (66 ((54 (2 3 ))(39 (34 (32 46 ))))))(27 35 ))(36 47 ))))(68 (8 (6 7 ))))(33 37 ))(48 (((43 ((5 20 )(14 16 )))(44 77 ))(26 73 ))))))(12 38 )))(25 ((23 (13 55 ))(24 (21 22 )))))(62 (63 (71 72 ))))(74 (41 (57 58 ))))(11 (9 10 )))(40 (49 (61 (4 ((15 ((56 (45 (((29 (31 (28 30 )))(59 60 ))(51 52 ))))(69 70 )))(42 (18 19 )))))))))));
tree 406 = [&U](0 ((1 75 )(17 ((((((67 ((76 (53 ((((50 (65 (((64 (66 ((54 (2 3 ))((32 34 )(39 46 )))))(27 35 ))(36 47 ))))(68 (8 (6 7 ))))(33 37 ))(48 (((43 ((5 20 )(14 16 )))(44 77 ))(26 73 ))))))(12 38 )))(25 ((23 (13 55 ))(24 (21 22 )))))(62 (63 (71 72 ))))(74 (41 (57 58 ))))(11 (9 10 )))(40 (49 (61 (4 ((15 ((56 (45 (52 (51 ((29 (31 (28 30 )))(59 60 ))))))(69 70 )))(42 (18 19 )))))))))));
tree 407 = [&U](0 ((1 75 )(17 ((((((67 ((76 ((((50 (65 (((64 (66 ((54 (2 3 ))((32 34 )(39 46 )))))(27 35 ))(36 47 ))))(68 (8 (6 7 ))))(33 37 ))(53 (48 (((43 ((5 20 )(14 16 )))(44 77 ))(26 73 ))))))(12 38 )))(25 ((23 (13 55 ))(24 (21 22 )))))(62 (63 (71 72 ))))(74 (41 (57 58 ))))(11 (9 10 )))(40 (49 (61 (4 ((15 ((56 (45 (((29 (31 (28 30 )))(59 60 ))(51 52 ))))(69 70 )))(42 (18 19 )))))))))));
tree 408 = [&U](0 ((1 75 )(17 ((((((67 ((76 (53 ((((50 (65 (((64 (66 ((54 (2 3 ))((32 34 )(39 46 )))))(27 35 ))(36 47 ))))(68 (8 (6 7 ))))(33 37 ))(48 (((43 ((5 20 )(14 16 )))(44 77 ))(26 73 ))))))(12 38 )))(25 ((23 (13 55 ))(24 (21 22 )))))(63 (71 72 )))(62 (74 (41 (57 58 )))))(11 (9 10 )))(40 (49 (61 (4 ((15 ((56 (45 (((29 (31 (28 30 )))(59 60 ))(51 52 ))))(69 70 )))(42 (18 19 )))))))))));
tree 409 = [&U](0 ((1 75 )(17 ((((((67 ((76 (53 ((((50 (65 (((64 (66 ((54 (2 3 ))((32 34 )(39 46 )))))(27 35 ))(36 47 ))))(68 (8 (6 7 ))))(33 37 ))(48 (((43 ((5 20 )(14 16 )))(44 77 ))(26 73 ))))))(12 38 )))(25 (24 (21 (22 (23 (13 55 )))))))(62 (63 (71 72 ))))(74 (41 (57 58 ))))(11 (9 10 )))(40 (49 (61 (4 ((15 ((56 (45 (((29 (31 (28 30 )))(59 60 ))(51 52 ))))(69 70 )))(42 (18 19 )))))))))));
tree 410 = [&U](0 ((1 75 )(17 ((((((67 ((76 (53 ((((50 (65 (((64 (66 ((54 (2 3 ))((32 34 )(39 46 )))))(27 35 ))(36 47 ))))(68 (8 (6 7 ))))(33 37 ))(48 (((43 ((5 20 )(14 16 )))(44 77 ))(26 73 ))))))(12 38 )))(25 (24 (21 (22 (13 (23 55 )))))))(62 (63 (71 72 ))))(74 (41 (57 58 ))))(11 (9 10 )))(40 (49 (61 (4 ((15 ((56 (45 (((29 (31 (28 30 )))(59 60 ))(51 52 ))))(69 70 )))(42 (18 19 )))))))))));
tree 411 = [&U](0 ((1 75 )(17 (49 (40 ((((((67 ((76 (53 (37 (((50 (65 ((54 ((64 (66 ((2 3 )((32 34 )(39 46 )))))(27 35 )))(36 47 ))))(68 (8 (6 7 ))))(33 (48 (((43 ((5 20 )(14 16 )))(44 77 ))(26 73 ))))))))(12 38 )))(25 ((23 (13 55 ))(24 (21 22 )))))(63 (71 72 )))(62 (74 (41 (57 58 )))))(11 (9 10 )))(61 (4 ((15 ((56 (45 (((29 (31 (28 30 )))(59 60 ))(51 52 ))))(69 70 )))(42 (18 19 )))))))))));
tree 412 = [&U](0 ((1 75 )(17 (49 (40 ((((((67 ((76 (53 (37 (((50 (65 ((54 ((64 (66 ((2 3 )((32 34 )(39 46 )))))(27 35 )))(36 47 ))))(68 (8 (6 7 ))))(33 (48 (((43 ((5 20 )(14 16 )))(44 77 ))(26 73 ))))))))(12 38 )))(25 (24 ((23 (13 55 ))(21 22 )))))(63 (71 72 )))(62 (74 (41 (57 58 )))))(11 (9 10 )))(61 (4 ((15 ((56 (45 (((29 (31 (28 30 )))(59 60 ))(51 52 ))))(69 70 )))(42 (18 19 )))))))))));
tree 413 = [&U](0 ((1 75 )(17 (49 (40 ((((((67 ((76 (53 (37 (((50 (65 ((54 ((64 (66 ((2 3 )((32 34 )(39 46 )))))(27 35 )))(36 47 ))))(68 (8 (6 7 ))))(33 (48 (((43 ((5 20 )(14 16 )))(44 77 ))(26 73 ))))))))(12 38 )))(25 (24 (21 (22 (23 (13 55 )))))))(63 (71 72 )))(62 (74 (41 (57 58 )))))(11 (9 10 )))(61 (4 ((15 ((56 (45 (((29 (31 (28 30 )))(59 60 ))(51 52 ))))(69 70 )))(42 (18 19 )))))))))));
tree 414 = [&U](0 ((1 75 )(17 (49 (40 ((((((67 ((76 (53 (37 (((50 (65 ((54 ((64 (66 ((2 3 )((32 34 )(39 46 )))))(27 35 )))(36 47 ))))(68 (8 (6 7 ))))(33 (48 (((43 ((5 20 )(14 16 )))(44 77 ))(26 73 ))))))))(12 38 )))(25 (24 (21 (22 (13 (23 55 )))))))(63 (71 72 )))(62 (74 (41 (57 58 )))))(11 (9 10 )))(61 (4 ((15 ((56 (45 (((29 (31 (28 30 )))(59 60 ))(51 52 ))))(69 70 )))(42 (18 19 )))))))))));
tree 415 = [&U](0 ((1 75 )(17 (49 (40 ((((((67 ((76 (53 (37 (((50 (65 ((54 ((64 (66 ((2 3 )((32 34 )(39 46 )))))(27 35 )))(36 47 ))))(68 (8 (6 7 ))))(33 (48 (((43 ((5 20 )(14 16 )))(44 77 ))(26 73 ))))))))(12 38 )))(25 ((23 (13 55 ))(24 (21 22 )))))(63 (71 72 )))(62 (74 (41 (57 58 )))))(11 (9 10 )))(61 (4 ((15 ((56 (45 ((60 (59 (29 (31 (28 30 )))))(51 52 ))))(69 70 )))(42 (18 19 )))))))))));
tree 416 = [&U](0 ((1 75 )(17 (49 (40 ((((((67 ((76 (53 (37 (((50 (65 ((54 ((64 (66 ((2 3 )((32 34 )(39 46 )))))(27 35 )))(36 47 ))))(68 (8 (6 7 ))))(33 (48 (((43 ((5 20 )(14 16 )))(44 77 ))(26 73 ))))))))(12 38 )))(25 ((23 (13 55 ))(24 (21 22 )))))(63 (71 72 )))(62 (74 (41 (57 58 )))))(11 (9 10 )))(61 (4 ((15 ((56 (45 (52 (51 ((29 (31 (28 30 )))(59 60 ))))))(69 70 )))(42 (18 19 )))))))))));
tree 417 = [&U](0 ((1 75 )(17 (49 (40 ((((((67 ((76 (53 (37 (((50 (65 ((54 ((64 (66 ((2 3 )(39 (34 (32 46 ))))))(27 35 )))(36 47 ))))(68 (8 (6 7 ))))(33 (48 (((43 ((5 20 )(14 16 )))(44 77 ))(26 73 ))))))))(12 38 )))(25 ((23 (13 55 ))(24 (21 22 )))))(63 (71 72 )))(62 (74 (41 (57 58 )))))(11 (9 10 )))(61 (4 ((15 ((56 (45 (((29 (31 (28 30 )))(59 60 ))(51 52 ))))(69 70 )))(42 (18 19 )))))))))));
tree 418 = [&U](0 ((1 75 )(17 (49 (40 ((((((67 ((76 (53 (37 (((50 (65 (((64 (66 ((54 (2 3 ))((32 34 )(39 46 )))))(27 35 ))(36 47 ))))(68 (8 (6 7 ))))(33 (48 (((43 ((5 20 )(14 16 )))(44 77 ))(26 73 ))))))))(12 38 )))(25 ((23 (13 55 ))(24 (21 22 )))))(63 (71 72 )))(62 (74 (41 (57 58 )))))(11 (9 10 )))(61 (4 ((15 ((56 (45 (((29 (31 (28 30 )))(59 60 ))(51 52 ))))(69 70 )))(42 (18 19 )))))))))));
tree 419 = [&U](0 ((1 75 )(17 (49 (40 ((((((67 ((76 (53 (37 (((50 (65 ((54 ((64 (66 ((2 3 )((32 34 )(39 46 )))))(27 35 )))(36 47 ))))(68 (8 (6 7 ))))(33 (48 (((43 ((5 20 )(14 16 )))(44 77 ))(26 73 ))))))))(12 38 )))(25 (21 (24 (22 (23 (13 55 )))))))(63 (71 72 )))(62 (74 (41 (57 58 )))))(11 (9 10 )))(61 (4 ((15 ((56 (45 (((29 (31 (28 30 )))(59 60 ))(51 52 ))))(69 70 )))(42 (18 19 )))))))))));
tree 420 = [&U](0 ((1 75 )(17 (49 (40 ((((((67 ((76 (53 (37 (((50 (65 ((54 ((64 (66 ((2 3 )(39 (34 (32 46 ))))))(27 35 )))(36 47 ))))(68 (8 (6 7 ))))(33 (48 (((43 ((5 20 )(14 16 )))(44 77 ))(26 73 ))))))))(12 38 )))(25 (24 ((23 (13 55 ))(21 22 )))))(63 (71 72 )))(62 (74 (41 (57 58 )))))(11 (9 10 )))(61 (4 ((15 ((56 (45 (((29 (31 (28 30 )))(59 60 ))(51 52 ))))(69 70 )))(42 (18 19 )))))))))));
tree 421 = [&U](0 ((1 75 )(17 ((((((67 ((76 (53 (37 (((50 (65 ((54 (((2 3 )(((32 34 )(39 46 ))(64 66 )))(27 35 )))(36 47 ))))(68 (8 (6 7 ))))(33 (48 (((43 ((5 20 )(14 16 )))(44 77 ))(26 73 ))))))))(12 38 )))(25 (21 (24 (22 (23 (13 55 )))))))(63 (71 72 )))(62 (74 (41 (57 58 )))))(11 (9 10 )))(40 (49 (61 (4 ((15 ((56 (45 ((60 (59 (29 (31 (28 30 )))))(51 52 ))))(69 70 )))(42 (18 19 )))))))))));
tree 422 = [&U](0 ((1 75 )(17 ((((((67 ((76 (53 (37 (((50 (65 ((54 (((2 3 )(((32 34 )(39 46 ))(64 66 )))(27 35 )))(36 47 ))))(68 (8 (6 7 ))))(33 (48 (((43 ((5 20 )(14 16 )))(44 77 ))(26 73 ))))))))(12 38 )))(25 (21 (24 (22 (23 (13 55 )))))))(63 (71 72 )))(62 (74 (41 (57 58 )))))(11 (9 10 )))(40 (49 (61 (4 ((15 ((56 (45 (((29 (31 (28 30 )))(59 60 ))(51 52 ))))(69 70 )))(42 (18 19 )))))))))));
tree 423 = [&U](0 ((1 75 )(17 ((((((67 ((76 (53 (37 (((50 (65 ((54 (((2 3 )(((32 34 )(39 46 ))(64 66 )))(27 35 )))(36 47 ))))(68 (8 (6 7 ))))(33 (48 (((43 ((5 20 )(14 16 )))(44 77 ))(26 73 ))))))))(12 38 )))(25 (21 (24 (22 (23 (13 55 )))))))(63 (71 72 )))(62 (74 (41 (57 58 )))))(11 (9 10 )))(40 (49 (61 (4 ((15 ((56 (45 (52 (51 ((29 (31 (28 30 )))(59 60 ))))))(69 70 )))(42 (18 19 )))))))))));
tree 424 = [&U](0 ((1 75 )(17 ((((((67 ((76 (53 (37 (((50 (65 ((54 (((2 3 )(((32 34 )(39 46 ))(64 66 )))(27 35 )))(36 47 ))))(68 (8 (6 7 ))))(33 (48 (((43 ((5 20 )(14 16 )))(44 77 ))(26 73 ))))))))(12 38 )))(25 (24 (21 (22 (23 (13 55 )))))))(63 (71 72 )))(62 (74 (41 (57 58 )))))(11 (9 10 )))(40 (49 (61 (4 ((15 ((56 (45 ((60 (59 (29 (31 (28 30 )))))(51 52 ))))(69 70 )))(42 (18 19 )))))))))));
tree 425 = [&U](0 ((1 75 )(17 ((((((67 ((76 (53 (37 (((50 (65 ((54 (((2 3 )(((32 34 )(39 46 ))(64 66 )))(27 35 )))(36 47 ))))(68 (8 (6 7 ))))(33 (48 (((43 ((5 20 )(14 16 )))(44 77 ))(26 73 ))))))))(12 38 )))(25 (24 ((23 (13 55 ))(21 22 )))))(63 (71 72 )))(62 (74 (41 (57 58 )))))(11 (9 10 )))(40 (49 (61 (4 ((15 ((56 (45 ((60 (59 (29 (31 (28 30 )))))(51 52 ))))(69 70 )))(42 (18 19 )))))))))));
tree 426 = [&U](0 ((1 75 )(17 ((((((67 ((76 (53 (37 (((50 (65 ((54 (((2 3 )(((32 34 )(39 46 ))(64 66 )))(27 35 )))(36 47 ))))(68 (8 (6 7 ))))(33 (48 (((43 ((5 20 )(14 16 )))(44 77 ))(26 73 ))))))))(12 38 )))(25 (21 (24 (22 (23 (13 55 )))))))(63 (71 72 )))(62 (74 (41 (57 58 )))))(11 (9 10 )))(40 (49 (61 (4 ((15 ((56 (45 ((60 (59 (29 (30 (28 31 )))))(51 52 ))))(69 70 )))(42 (18 19 )))))))))));
tree 427 = [&U](0 ((1 75 )(17 ((((((67 ((76 (53 (37 (((50 (65 ((54 (((2 3 )((39 (34 (32 46 )))(64 66 )))(27 35 )))(36 47 ))))(68 (8 (6 7 ))))(33 (48 (((43 ((5 20 )(14 16 )))(44 77 ))(26 73 ))))))))(12 38 )))(25 (21 (24 (22 (23 (13 55 )))))))(63 (71 72 )))(62 (74 (41 (57 58 )))))(11 (9 10 )))(40 (49 (61 (4 ((15 ((56 (45 ((60 (59 (29 (31 (28 30 )))))(51 52 ))))(69 70 )))(42 (18 19 )))))))))));
tree 428 = [&U](0 ((1 75 )(17 (((((((33 ((((50 (65 ((54 (((2 3 )(((32 34 )(39 46 ))(64 66 )))(27 35 )))(36 47 ))))(68 (8 (6 7 ))))(37 53 ))(48 (((43 ((5 20 )(14 16 )))(44 77 ))(26 73 )))))(67 (76 (12 38 ))))(25 (21 (24 (22 (23 (13 55 )))))))(63 (71 72 )))(62 (74 (41 (57 58 )))))(11 (9 10 )))(40 (49 (61 (4 ((15 ((56 (45 ((60 (59 (29 (31 (28 30 )))))(51 52 ))))(69 70 )))(42 (18 19 )))))))))));
tree 429 = [&U](0 ((1 75 )(17 ((((((67 ((76 (53 (37 (((50 (65 ((54 (((2 3 )(((32 34 )(39 46 ))(64 66 )))(27 35 )))(36 47 ))))(68 (8 (6 7 ))))(33 (48 (((43 ((5 20 )(14 16 )))(44 77 ))(26 73 ))))))))(12 38 )))(25 (24 (21 (22 (23 (13 55 )))))))(63 (71 72 )))(62 (74 (41 (57 58 )))))(11 (9 10 )))(40 (49 (61 (4 ((15 ((56 (45 (((29 (31 (28 30 )))(59 60 ))(51 52 ))))(69 70 )))(42 (18 19 )))))))))));
tree 430 = [&U](0 ((1 75 )(17 ((((((67 ((76 (53 (37 (((50 (65 ((54 (((2 3 )(((32 34 )(39 46 ))(64 66 )))(27 35 )))(36 47 ))))(68 (8 (6 7 ))))(33 (48 (((43 ((5 20 )(14 16 )))(44 77 ))(26 73 ))))))))(12 38 )))(25 (24 ((23 (13 55 ))(21 22 )))))(63 (71 72 )))(62 (74 (41 (57 58 )))))(11 (9 10 )))(40 (49 (61 (4 ((15 ((56 (45 (((29 (31 (28 30 )))(59 60 ))(51 52 ))))(69 70 )))(42 (18 19 )))))))))));
tree 431 = [&U](0 ((1 75 )(17 (49 (40 (((((((((50 (65 ((54 (((2 3 )(((32 34 )(39 46 ))(64 66 )))(27 35 )))(36 47 ))))(68 (8 (6 7 ))))(33 ((48 (((43 ((5 20 )(14 16 )))(44 77 ))(26 73 )))(37 53 ))))(67 (76 (12 38 ))))(25 (24 ((23 (13 55 ))(21 22 )))))(63 (71 72 )))(62 (74 (41 (57 58 )))))(11 (9 10 )))(61 (4 ((15 ((56 (45 ((60 (59 (29 (31 (28 30 )))))(51 52 ))))(69 70 )))(42 (18 19 )))))))))));
tree 432 = [&U](0 ((1 75 )(17 (49 (40 (((((((((50 (65 ((54 (((2 3 )(((32 34 )(39 46 ))(64 66 )))(27 35 )))(36 47 ))))(68 (8 (6 7 ))))(33 ((48 (((43 ((5 20 )(14 16 )))(44 77 ))(26 73 )))(37 53 ))))(67 (76 (12 38 ))))(25 (21 (24 (22 (23 (13 55 )))))))(63 (71 72 )))(62 (74 (41 (57 58 )))))(11 (9 10 )))(61 (4 ((15 ((56 (45 ((60 (59 (29 (31 (28 30 )))))(51 52 ))))(69 70 )))(42 (18 19 )))))))))));
tree 433 = [&U](0 ((1 75 )(17 (49 (40 (((((((((50 (65 ((54 (((2 3 )(((32 34 )(39 46 ))(64 66 )))(27 35 )))(36 47 ))))(68 (8 (6 7 ))))(33 ((48 (((43 ((5 20 )(14 16 )))(44 77 ))(26 73 )))(37 53 ))))(67 (76 (12 38 ))))(25 (24 (21 (22 (23 (13 55 )))))))(63 (71 72 )))(62 (74 (41 (57 58 )))))(11 (9 10 )))(61 (4 ((15 ((56 (45 ((60 (59 (29 (31 (28 30 )))))(51 52 ))))(69 70 )))(42 (18 19 )))))))))));
tree 434 = [&U](0 ((1 75 )(17 (49 (40 (((((((((50 (65 ((54 (((2 3 )(((32 34 )(39 46 ))(64 66 )))(27 35 )))(36 47 ))))(68 (8 (6 7 ))))(33 ((48 (((43 ((5 20 )(14 16 )))(44 77 ))(26 73 )))(37 53 ))))(67 (76 (12 38 ))))(25 (24 ((23 (13 55 ))(21 22 )))))(63 (71 72 )))(62 (74 (41 (57 58 )))))(11 (9 10 )))(61 (4 ((15 ((56 (45 ((60 (59 (29 (30 (28 31 )))))(51 52 ))))(69 70 )))(42 (18 19 )))))))))));
tree 435 = [&U](0 ((1 75 )(17 (49 (40 (((((((((50 (65 ((54 (((2 3 )((39 (34 (32 46 )))(64 66 )))(27 35 )))(36 47 ))))(68 (8 (6 7 ))))(33 ((48 (((43 ((5 20 )(14 16 )))(44 77 ))(26 73 )))(37 53 ))))(67 (76 (12 38 ))))(25 (24 ((23 (13 55 ))(21 22 )))))(63 (71 72 )))(62 (74 (41 (57 58 )))))(11 (9 10 )))(61 (4 ((15 ((56 (45 ((60 (59 (29 (31 (28 30 )))))(51 52 ))))(69 70 )))(42 (18 19 )))))))))));
tree 436 = [&U](0 ((1 75 )(17 (49 (40 (((((((((50 (65 ((54 (((2 3 )(((32 34 )(39 46 ))(64 66 )))(27 35 )))(36 47 ))))(68 (8 (6 7 ))))(33 ((48 (((43 ((5 20 )(14 16 )))(44 77 ))(26 73 )))(37 53 ))))(67 (76 (12 38 ))))(25 (24 ((23 (13 55 ))(21 22 )))))(63 (71 72 )))(62 (74 (41 (57 58 )))))(11 (9 10 )))(61 (4 ((15 ((56 (45 (((29 (31 (28 30 )))(59 60 ))(51 52 ))))(69 70 )))(42 (18 19 )))))))))));
tree 437 = [&U](0 ((1 75 )(17 (49 (40 (((((((33 ((((50 (65 ((54 (((2 3 )(((32 34 )(39 46 ))(64 66 )))(27 35 )))(36 47 ))))(68 (8 (6 7 ))))(37 53 ))(48 (((43 ((5 20 )(14 16 )))(44 77 ))(26 73 )))))(67 (76 (12 38 ))))(25 (24 ((23 (13 55 ))(21 22 )))))(63 (71 72 )))(62 (74 (41 (57 58 )))))(11 (9 10 )))(61 (4 ((15 ((56 (45 ((60 (59 (29 (31 (28 30 )))))(51 52 ))))(69 70 )))(42 (18 19 )))))))))));
tree 438 = [&U](0 ((1 75 )(17 (49 (40 (((((((33 ((37 (53 ((50 (65 ((54 (((2 3 )(((32 34 )(39 46 ))(64 66 )))(27 35 )))(36 47 ))))(68 (8 (6 7 ))))))(48 (((43 ((5 20 )(14 16 )))(44 77 ))(26 73 )))))(67 (76 (12 38 ))))(25 (24 ((23 (13 55 ))(21 22 )))))(63 (71 72 )))(62 (74 (41 (57 58 )))))(11 (9 10 )))(61 (4 ((15 ((56 (45 ((60 (59 (29 (31 (28 30 )))))(51 52 ))))(69 70 )))(42 (18 19 )))))))))));
tree 439 = [&U](0 ((1 75 )(17 (49 (40 (((((((((50 (65 ((54 (((2 3 )(((32 34 )(39 46 ))(64 66 )))(27 35 )))(36 47 ))))(68 (8 (6 7 ))))(33 ((48 (((43 ((5 20 )(14 16 )))(44 77 ))(26 73 )))(37 53 ))))(67 (76 (12 38 ))))(25 (24 (21 (22 (13 (23 55 )))))))(63 (71 72 )))(62 (74 (41 (57 58 )))))(11 (9 10 )))(61 (4 ((15 ((56 (45 ((60 (59 (29 (31 (28 30 )))))(51 52 ))))(69 70 )))(42 (18 19 )))))))))));
tree 440 = [&U](0 ((1 75 )(17 (49 (40 (((((((((50 (65 ((54 (((2 3 )(((32 34 )(39 46 ))(64 66 )))(27 35 )))(36 47 ))))(68 (8 (6 7 ))))(33 ((48 (((43 ((5 20 )(14 16 )))(44 77 ))(26 73 )))(37 53 ))))(67 (76 (12 38 ))))(25 (24 ((23 (13 55 ))(21 22 )))))(63 (71 72 )))(62 (74 (41 (57 58 )))))(11 (9 10 )))(61 (4 ((15 ((56 (45 (52 (51 ((29 (31 (28 30 )))(59 60 ))))))(69 70 )))(42 (18 19 )))))))))));
tree 441 = [&U](0 ((1 75 )(17 (49 (40 (((((((33 (37 (((50 (65 (47 (54 (((2 3 )((39 (34 (32 46 )))(64 66 )))(27 35 ))))))(68 (8 (6 7 ))))(48 53 ))))(((43 ((5 20 )(14 16 )))(44 77 ))(26 73 )))((67 ((12 38 )(36 76 )))(25 (21 (24 (22 (23 (13 55 ))))))))(63 (71 72 )))(62 (74 (41 (57 58 )))))(11 (9 10 )))(61 (4 ((15 ((56 (45 ((60 (59 (29 (31 (28 30 )))))(51 52 ))))(69 70 )))(42 (18 19 )))))))))));
tree 442 = [&U](0 ((1 75 )(17 (49 (40 (((((((33 (37 (((50 (65 (47 (54 (((2 3 )((39 (34 (32 46 )))(64 66 )))(27 35 ))))))(68 (8 (6 7 ))))(48 53 ))))(((43 ((5 20 )(14 16 )))(44 77 ))(26 73 )))((67 ((12 38 )(36 76 )))(25 (24 (21 (22 (23 (13 55 ))))))))(63 (71 72 )))(62 (74 (41 (57 58 )))))(11 (9 10 )))(61 (4 ((15 ((56 (45 ((60 (59 (29 (31 (28 30 )))))(51 52 ))))(69 70 )))(42 (18 19 )))))))))));
tree 443 = [&U](0 ((1 75 )(17 (49 (40 (((((((33 (37 (((50 (65 (47 (54 (((2 3 )((39 (34 (32 46 )))(64 66 )))(27 35 ))))))(68 (8 (6 7 ))))(48 53 ))))(((43 ((5 20 )(14 16 )))(44 77 ))(26 73 )))((67 ((12 38 )(36 76 )))(25 (24 ((23 (13 55 ))(21 22 ))))))(63 (71 72 )))(62 (74 (41 (57 58 )))))(11 (9 10 )))(61 (4 ((15 ((56 (45 ((60 (59 (29 (31 (28 30 )))))(51 52 ))))(69 70 )))(42 (18 19 )))))))))));
tree 444 = [&U](0 ((1 75 )(17 (49 (40 (((((((33 (37 (((50 (65 (47 (54 (((2 3 )((39 (34 (32 46 )))(64 66 )))(27 35 ))))))(68 (8 (6 7 ))))(48 53 ))))(((43 ((5 20 )(14 16 )))(44 77 ))(26 73 )))((67 ((12 38 )(36 76 )))(25 (21 (24 (22 (23 (13 55 ))))))))(63 (71 72 )))(62 (74 (41 (57 58 )))))(11 (9 10 )))(61 (4 ((15 ((56 (45 ((60 (59 (29 (30 (28 31 )))))(51 52 ))))(69 70 )))(42 (18 19 )))))))))));
tree 445 = [&U](0 ((1 75 )(17 (49 (40 (((((((33 (37 (((50 (65 (47 (54 (((2 3 )((39 (34 (32 46 )))(64 66 )))(27 35 ))))))(68 (8 (6 7 ))))(48 53 ))))(((43 ((5 20 )(14 16 )))(44 77 ))(26 73 )))((67 (76 (12 (36 38 ))))(25 (21 (24 (22 (23 (13 55 ))))))))(63 (71 72 )))(62 (74 (41 (57 58 )))))(11 (9 10 )))(61 (4 ((15 ((56 (45 ((60 (59 (29 (31 (28 30 )))))(51 52 ))))(69 70 )))(42 (18 19 )))))))))));
tree 446 = [&U](0 ((1 75 )(17 (49 (40 (((((((33 (37 (((50 (65 ((54 (((2 3 )((39 (34 (32 46 )))(64 66 )))(27 35 )))(36 47 ))))(68 (8 (6 7 ))))(48 53 ))))(((43 ((5 20 )(14 16 )))(44 77 ))(26 73 )))((67 (76 (12 38 )))(25 (21 (24 (22 (23 (13 55 ))))))))(63 (71 72 )))(62 (74 (41 (57 58 )))))(11 (9 10 )))(61 (4 ((15 ((56 (45 ((60 (59 (29 (31 (28 30 )))))(51 52 ))))(69 70 )))(42 (18 19 )))))))))));
tree 447 = [&U](0 ((1 75 )(17 (49 (40 (((((((33 (37 (((50 (65 (47 (54 (((2 3 )((39 (34 (32 46 )))(64 66 )))(27 35 ))))))(68 (8 (6 7 ))))(48 53 ))))((77 (43 (44 ((5 20 )(14 16 )))))(26 73 )))((67 ((12 38 )(36 76 )))(25 (21 (24 (22 (23 (13 55 ))))))))(63 (71 72 )))(62 (74 (41 (57 58 )))))(11 (9 10 )))(61 (4 ((15 ((56 (45 ((60 (59 (29 (31 (28 30 )))))(51 52 ))))(69 70 )))(42 (18 19 )))))))))));
tree 448 = [&U](0 ((1 75 )(17 (49 (40 (((((((33 (37 (((50 (65 (47 (54 (((2 3 )(((32 34 )(39 46 ))(64 66 )))(27 35 ))))))(68 (8 (6 7 ))))(48 53 ))))(((43 ((5 20 )(14 16 )))(44 77 ))(26 73 )))((67 ((12 38 )(36 76 )))(25 (21 (24 (22 (23 (13 55 ))))))))(63 (71 72 )))(62 (74 (41 (57 58 )))))(11 (9 10 )))(61 (4 ((15 ((56 (45 ((60 (59 (29 (31 (28 30 )))))(51 52 ))))(69 70 )))(42 (18 19 )))))))))));
tree 449 = [&U](0 ((1 75 )(17 (49 (40 (((((((33 (37 (((50 (65 (47 (54 (((2 3 )((39 (34 (32 46 )))(64 66 )))(27 35 ))))))(68 (8 (6 7 ))))(48 53 ))))(((43 ((5 20 )(14 16 )))(44 77 ))(26 73 )))((67 (76 (36 (12 38 ))))(25 (21 (24 (22 (23 (13 55 ))))))))(63 (71 72 )))(62 (74 (41 (57 58 )))))(11 (9 10 )))(61 (4 ((15 ((56 (45 ((60 (59 (29 (31 (28 30 )))))(51 52 ))))(69 70 )))(42 (18 19 )))))))))));
tree 450 = [&U](0 ((1 75 )(17 (49 (40 (((((((33 (37 (((50 (65 (47 (54 (((2 3 )((39 (34 (32 46 )))(64 66 )))(27 35 ))))))(68 (8 (6 7 ))))(48 53 ))))((77 (44 (43 ((5 20 )(14 16 )))))(26 73 )))((67 ((12 38 )(36 76 )))(25 (21 (24 (22 (23 (13 55 ))))))))(63 (71 72 )))(62 (74 (41 (57 58 )))))(11 (9 10 )))(61 (4 ((15 ((56 (45 ((60 (59 (29 (31 (28 30 )))))(51 52 ))))(69 70 )))(42 (18 19 )))))))))));
tree 451 = [&U](0 ((1 75 )(17 (((((((33 ((((50 (65 ((54 (((2 3 )(((32 34 )(39 46 ))(64 66 )))(27 35 )))(36 47 ))))(68 (8 (6 7 ))))(37 53 ))(48 (((43 ((5 20 )(14 16 )))(44 77 ))(26 73 )))))(67 (76 (12 38 ))))(25 (21 (24 (22 (23 (13 55 )))))))(62 (63 (71 72 ))))(74 (41 (57 58 ))))(11 (9 10 )))(40 (49 (61 (4 ((15 ((56 (45 (((29 (31 (28 30 )))(59 60 ))(51 52 ))))(69 70 )))(42 (18 19 )))))))))));
tree 452 = [&U](0 ((1 75 )(17 (((((((33 ((((50 (65 ((54 (((2 3 )(((32 34 )(39 46 ))(64 66 )))(27 35 )))(36 47 ))))(68 (8 (6 7 ))))(37 53 ))(48 (((43 ((5 20 )(14 16 )))(44 77 ))(26 73 )))))(67 (76 (12 38 ))))(25 (24 (21 (22 (23 (13 55 )))))))(62 (63 (71 72 ))))(74 (41 (57 58 ))))(11 (9 10 )))(40 (49 (61 (4 ((15 ((56 (45 (((29 (31 (28 30 )))(59 60 ))(51 52 ))))(69 70 )))(42 (18 19 )))))))))));
tree 453 = [&U](0 ((1 75 )(17 (((((((33 ((((50 (65 ((54 (((2 3 )(((32 34 )(39 46 ))(64 66 )))(27 35 )))(36 47 ))))(68 (8 (6 7 ))))(37 53 ))(48 (((43 ((5 20 )(14 16 )))(44 77 ))(26 73 )))))(67 (76 (12 38 ))))(25 (24 ((23 (13 55 ))(21 22 )))))(62 (63 (71 72 ))))(74 (41 (57 58 ))))(11 (9 10 )))(40 (49 (61 (4 ((15 ((56 (45 (((29 (31 (28 30 )))(59 60 ))(51 52 ))))(69 70 )))(42 (18 19 )))))))))));
tree 454 = [&U](0 ((1 75 )(17 (((((((33 ((((50 (65 (47 (54 (((2 3 )(((32 34 )(39 46 ))(64 66 )))(27 35 ))))))(68 (8 (6 7 ))))(37 53 ))(48 (((43 ((5 20 )(14 16 )))(44 77 ))(26 73 )))))(67 (36 (76 (12 38 )))))(25 (21 (24 (22 (23 (13 55 )))))))(62 (63 (71 72 ))))(74 (41 (57 58 ))))(11 (9 10 )))(40 (49 (61 (4 ((15 ((56 (45 (((29 (31 (28 30 )))(59 60 ))(51 52 ))))(69 70 )))(42 (18 19 )))))))))));
tree 455 = [&U](0 ((1 75 )(17 (((((((33 ((((50 (65 (47 (54 (((2 3 )(((32 34 )(39 46 ))(64 66 )))(27 35 ))))))(68 (8 (6 7 ))))(37 53 ))(48 (((43 ((5 20 )(14 16 )))(44 77 ))(26 73 )))))(67 (76 (36 (12 38 )))))(25 (21 (24 (22 (23 (13 55 )))))))(62 (63 (71 72 ))))(74 (41 (57 58 ))))(11 (9 10 )))(40 (49 (61 (4 ((15 ((56 (45 (((29 (31 (28 30 )))(59 60 ))(51 52 ))))(69 70 )))(42 (18 19 )))))))))));
tree 456 = [&U](0 ((1 75 )(17 (((((((33 ((((50 (65 (47 (54 (((2 3 )(((32 34 )(39 46 ))(64 66 )))(27 35 ))))))(68 (8 (6 7 ))))(37 53 ))(48 (((43 ((5 20 )(14 16 )))(44 77 ))(26 73 )))))(67 (76 (12 (36 38 )))))(25 (21 (24 (22 (23 (13 55 )))))))(62 (63 (71 72 ))))(74 (41 (57 58 ))))(11 (9 10 )))(40 (49 (61 (4 ((15 ((56 (45 (((29 (31 (28 30 )))(59 60 ))(51 52 ))))(69 70 )))(42 (18 19 )))))))))));
tree 457 = [&U](0 ((1 75 )(17 (((((((33 ((((50 (65 ((54 (((2 3 )((39 (34 (32 46 )))(64 66 )))(27 35 )))(36 47 ))))(68 (8 (6 7 ))))(37 53 ))(48 (((43 ((5 20 )(14 16 )))(44 77 ))(26 73 )))))(67 (76 (12 38 ))))(25 (21 (24 (22 (23 (13 55 )))))))(62 (63 (71 72 ))))(74 (41 (57 58 ))))(11 (9 10 )))(40 (49 (61 (4 ((15 ((56 (45 (((29 (31 (28 30 )))(59 60 ))(51 52 ))))(69 70 )))(42 (18 19 )))))))))));
tree 458 = [&U](0 ((1 75 )(17 (((((((33 ((((50 (65 ((54 (((2 3 )(((32 34 )(39 46 ))(64 66 )))(27 35 )))(36 47 ))))(68 (8 (6 7 ))))(37 53 ))(48 (((43 ((5 20 )(14 16 )))(44 77 ))(26 73 )))))(67 (76 (12 38 ))))(25 (21 (24 (22 (23 (13 55 )))))))(62 (63 (71 72 ))))(74 (41 (57 58 ))))(11 (9 10 )))(40 (49 (61 (4 ((15 ((56 (45 (52 (51 ((29 (31 (28 30 )))(59 60 ))))))(69 70 )))(42 (18 19 )))))))))));
tree 459 = [&U](0 ((1 75 )(17 (((((((33 ((((50 (65 ((54 (((2 3 )(((32 34 )(39 46 ))(64 66 )))(27 35 )))(36 47 ))))(68 (8 (6 7 ))))(37 53 ))(48 (((43 ((5 20 )(14 16 )))(44 77 ))(26 73 )))))(67 (76 (12 38 ))))(25 (21 (24 (22 (23 (13 55 )))))))(62 (63 (71 72 ))))(74 (41 (57 58 ))))(11 (9 10 )))(40 (49 (61 (4 ((15 ((56 (45 ((60 (59 (29 (31 (28 30 )))))(51 52 ))))(69 70 )))(42 (18 19 )))))))))));
tree 460 = [&U](0 ((1 75 )(17 (((((((33 ((((50 (65 ((54 (((2 3 )(((32 34 )(39 46 ))(64 66 )))(27 35 )))(36 47 ))))(68 (8 (6 7 ))))(37 53 ))(48 (((43 ((5 20 )(14 16 )))(44 77 ))(26 73 )))))(67 (76 (12 38 ))))(25 (21 (24 (22 (23 (13 55 )))))))(63 (71 72 )))(62 (74 (41 (57 58 )))))(11 (9 10 )))(40 (49 (61 (4 ((15 ((56 (45 (((29 (31 (28 30 )))(59 60 ))(51 52 ))))(69 70 )))(42 (18 19 )))))))))));
tree 461 = [&U](0 ((1 75 )(17 (49 (40 (((((63 (((33 (37 (((50 (65 ((54 (((2 3 )((39 (34 (32 46 )))(64 66 )))(27 35 )))(36 47 ))))(68 (8 (6 7 ))))(48 53 ))))(((43 ((5 20 )(14 16 )))(44 77 ))(26 73 )))(67 (76 (12 38 )))))(71 72 ))(62 ((25 (24 ((23 (13 55 ))(21 22 ))))(74 (41 (57 58 ))))))(11 (9 10 )))(61 (4 ((15 ((56 (45 (52 (51 ((29 (31 (28 30 )))(59 60 ))))))(69 70 )))(42 (18 19 )))))))))));
tree 462 = [&U](0 ((1 75 )(17 (49 (40 (((((63 (((33 (37 (((50 (65 ((54 (((2 3 )((39 (34 (32 46 )))(64 66 )))(27 35 )))(36 47 ))))(68 (8 (6 7 ))))(48 53 ))))((77 (43 (44 ((5 20 )(14 16 )))))(26 73 )))(67 (76 (12 38 )))))(71 72 ))(62 ((25 (24 ((23 (13 55 ))(21 22 ))))(74 (41 (57 58 ))))))(11 (9 10 )))(61 (4 ((15 ((56 (45 (52 (51 ((29 (31 (28 30 )))(59 60 ))))))(69 70 )))(42 (18 19 )))))))))));
tree 463 = [&U](0 ((1 75 )(17 (49 (40 (((((63 (((33 (37 (((50 (65 ((54 (((2 3 )(((32 34 )(39 46 ))(64 66 )))(27 35 )))(36 47 ))))(68 (8 (6 7 ))))(48 53 ))))(((43 ((5 20 )(14 16 )))(44 77 ))(26 73 )))(67 (76 (12 38 )))))(71 72 ))(62 ((25 (24 ((23 (13 55 ))(21 22 ))))(74 (41 (57 58 ))))))(11 (9 10 )))(61 (4 ((15 ((56 (45 (52 (51 ((29 (31 (28 30 )))(59 60 ))))))(69 70 )))(42 (18 19 )))))))))));
tree 464 = [&U](0 ((1 75 )(17 (49 (40 (((((63 (((33 (37 (((50 (65 ((54 (((2 3 )((39 (34 (32 46 )))(64 66 )))(27 35 )))(36 47 ))))(68 (8 (6 7 ))))(48 53 ))))(((43 ((5 20 )(14 16 )))(44 77 ))(26 73 )))(67 (76 (12 38 )))))(71 72 ))(62 ((25 (24 ((23 (13 55 ))(21 22 ))))(74 (41 (57 58 ))))))(11 (9 10 )))(61 (4 ((15 ((56 (45 (((29 (31 (28 30 )))(59 60 ))(51 52 ))))(69 70 )))(42 (18 19 )))))))))));
tree 465 = [&U](0 ((1 75 )(17 (49 (40 (((((63 (((33 (37 (((50 (65 ((54 (((2 3 )((39 (34 (32 46 )))(64 66 )))(27 35 )))(36 47 ))))(68 (8 (6 7 ))))(48 53 ))))((77 (44 (43 ((5 20 )(14 16 )))))(26 73 )))(67 (76 (12 38 )))))(71 72 ))(62 ((25 (24 ((23 (13 55 ))(21 22 ))))(74 (41 (57 58 ))))))(11 (9 10 )))(61 (4 ((15 ((56 (45 (52 (51 ((29 (31 (28 30 )))(59 60 ))))))(69 70 )))(42 (18 19 )))))))))));
tree 466 = [&U](0 ((1 75 )(17 (49 (40 (((((63 (((33 (37 (((50 (65 ((54 (((2 3 )((39 (34 (32 46 )))(64 66 )))(27 35 )))(36 47 ))))(68 (8 (6 7 ))))(48 53 ))))(((43 ((5 20 )(14 16 )))(44 77 ))(26 73 )))(67 (76 (12 38 )))))(71 72 ))(62 ((25 (24 ((23 (13 55 ))(21 22 ))))(74 (41 (57 58 ))))))(11 (9 10 )))(61 (4 ((15 ((56 (45 ((60 (59 (29 (31 (28 30 )))))(51 52 ))))(69 70 )))(42 (18 19 )))))))))));
tree 467 = [&U](0 ((1 75 )(17 (49 (40 (((((63 (((33 (37 (((50 (65 ((54 (((2 3 )(((32 34 )(39 46 ))(64 66 )))(27 35 )))(36 47 ))))(68 (8 (6 7 ))))(48 53 ))))((77 (43 (44 ((5 20 )(14 16 )))))(26 73 )))(67 (76 (12 38 )))))(71 72 ))(62 ((25 (24 ((23 (13 55 ))(21 22 ))))(74 (41 (57 58 ))))))(11 (9 10 )))(61 (4 ((15 ((56 (45 (52 (51 ((29 (31 (28 30 )))(59 60 ))))))(69 70 )))(42 (18 19 )))))))))));
tree 468 = [&U](0 ((1 75 )(17 (49 (40 (((((63 (((33 (37 (((50 (65 ((54 (((2 3 )((39 (34 (32 46 )))(64 66 )))(27 35 )))(36 47 ))))(68 (8 (6 7 ))))(48 53 ))))((77 (43 (44 ((5 20 )(14 16 )))))(26 73 )))(67 (76 (12 38 )))))(71 72 ))(62 ((25 (24 ((23 (13 55 ))(21 22 ))))(74 (41 (57 58 ))))))(11 (9 10 )))(61 (4 ((15 ((56 (45 (((29 (31 (28 30 )))(59 60 ))(51 52 ))))(69 70 )))(42 (18 19 )))))))))));
tree 469 = [&U](0 ((1 75 )(17 (49 (40 (((((63 (((33 (37 (((50 (65 ((54 (((2 3 )((39 (34 (32 46 )))(64 66 )))(27 35 )))(36 47 ))))(68 (8 (6 7 ))))(48 53 ))))((77 (43 (44 ((5 20 )(14 16 )))))(26 73 )))(67 (76 (12 38 )))))(71 72 ))(62 ((25 (24 ((23 (13 55 ))(21 22 ))))(74 (41 (57 58 ))))))(11 (9 10 )))(61 (4 ((15 ((56 (45 ((60 (59 (29 (31 (28 30 )))))(51 52 ))))(69 70 )))(42 (18 19 )))))))))));
tree 470 = [&U](0 ((1 75 )(17 (49 (40 (((((63 (((33 (37 (((50 (65 ((54 (((2 3 )(((32 34 )(39 46 ))(64 66 )))(27 35 )))(36 47 ))))(68 (8 (6 7 ))))(48 53 ))))(((43 ((5 20 )(14 16 )))(44 77 ))(26 73 )))(67 (76 (12 38 )))))(71 72 ))(62 ((25 (24 ((23 (13 55 ))(21 22 ))))(74 (41 (57 58 ))))))(11 (9 10 )))(61 (4 ((15 ((56 (45 (((29 (31 (28 30 )))(59 60 ))(51 52 ))))(69 70 )))(42 (18 19 )))))))))));
tree 471 = [&U](0 ((1 75 )(17 (((((((33 ((((50 (65 ((54 (((2 3 )(((32 34 )(39 46 ))(64 66 )))(27 35 )))(36 47 ))))(68 (8 (6 7 ))))(37 53 ))(48 (((43 ((5 20 )(14 16 )))(44 77 ))(26 73 )))))(67 (76 (12 38 ))))(25 (24 (21 (22 (13 (23 55 )))))))(62 (63 (71 72 ))))(74 (41 (57 58 ))))(11 (9 10 )))(40 (49 (61 (4 ((15 ((56 (45 (((29 (31 (28 30 )))(59 60 ))(51 52 ))))(69 70 )))(42 (18 19 )))))))))));
tree 472 = [&U](0 ((1 75 )(17 (((((((33 ((((50 (65 (47 (54 (((2 3 )(((32 34 )(39 46 ))(64 66 )))(27 35 ))))))(68 (8 (6 7 ))))(37 53 ))(48 (((43 ((5 20 )(14 16 )))(44 77 ))(26 73 )))))(67 (36 (76 (12 38 )))))(25 (24 (21 (22 (13 (23 55 )))))))(62 (63 (71 72 ))))(74 (41 (57 58 ))))(11 (9 10 )))(40 (49 (61 (4 ((15 ((56 (45 (((29 (31 (28 30 )))(59 60 ))(51 52 ))))(69 70 )))(42 (18 19 )))))))))));
tree 473 = [&U](0 ((1 75 )(17 (((((((33 ((((50 (65 (47 (54 (((2 3 )(((32 34 )(39 46 ))(64 66 )))(27 35 ))))))(68 (8 (6 7 ))))(37 53 ))(48 (((43 ((5 20 )(14 16 )))(44 77 ))(26 73 )))))(67 (76 (36 (12 38 )))))(25 (24 (21 (22 (13 (23 55 )))))))(62 (63 (71 72 ))))(74 (41 (57 58 ))))(11 (9 10 )))(40 (49 (61 (4 ((15 ((56 (45 (((29 (31 (28 30 )))(59 60 ))(51 52 ))))(69 70 )))(42 (18 19 )))))))))));
tree 474 = [&U](0 ((1 75 )(17 (((((((33 ((((50 (65 (47 (54 (((2 3 )(((32 34 )(39 46 ))(64 66 )))(27 35 ))))))(68 (8 (6 7 ))))(37 53 ))(48 (((43 ((5 20 )(14 16 )))(44 77 ))(26 73 )))))(67 (76 (12 (36 38 )))))(25 (24 (21 (22 (13 (23 55 )))))))(62 (63 (71 72 ))))(74 (41 (57 58 ))))(11 (9 10 )))(40 (49 (61 (4 ((15 ((56 (45 (((29 (31 (28 30 )))(59 60 ))(51 52 ))))(69 70 )))(42 (18 19 )))))))))));
tree 475 = [&U](0 ((1 75 )(17 (((((((33 ((((50 (65 ((54 (((2 3 )((39 (34 (32 46 )))(64 66 )))(27 35 )))(36 47 ))))(68 (8 (6 7 ))))(37 53 ))(48 (((43 ((5 20 )(14 16 )))(44 77 ))(26 73 )))))(67 (76 (12 38 ))))(25 (24 (21 (22 (13 (23 55 )))))))(62 (63 (71 72 ))))(74 (41 (57 58 ))))(11 (9 10 )))(40 (49 (61 (4 ((15 ((56 (45 (((29 (31 (28 30 )))(59 60 ))(51 52 ))))(69 70 )))(42 (18 19 )))))))))));
tree 476 = [&U](0 ((1 75 )(17 (((((((33 ((((50 (65 ((54 (((2 3 )(((32 34 )(39 46 ))(64 66 )))(27 35 )))(36 47 ))))(68 (8 (6 7 ))))(37 53 ))(48 (((43 ((5 20 )(14 16 )))(44 77 ))(26 73 )))))(67 (76 (12 38 ))))(25 (24 (21 (22 (13 (23 55 )))))))(62 (63 (71 72 ))))(74 (41 (57 58 ))))(11 (9 10 )))(40 (49 (61 (4 ((15 ((56 (45 (52 (51 ((29 (31 (28 30 )))(59 60 ))))))(69 70 )))(42 (18 19 )))))))))));
tree 477 = [&U](0 ((1 75 )(17 (((((((33 ((((50 (65 ((54 (((2 3 )(((32 34 )(39 46 ))(64 66 )))(27 35 )))(36 47 ))))(68 (8 (6 7 ))))(37 53 ))(48 (((43 ((5 20 )(14 16 )))(44 77 ))(26 73 )))))(67 (76 (12 38 ))))(25 (24 (21 (22 (13 (23 55 )))))))(62 (63 (71 72 ))))(74 (41 (57 58 ))))(11 (9 10 )))(40 (49 (61 (4 ((15 ((56 (45 ((60 (59 (29 (31 (28 30 )))))(51 52 ))))(69 70 )))(42 (18 19 )))))))))));
tree 478 = [&U](0 ((1 75 )(17 ((((((67 ((76 (53 (37 (((50 (65 ((54 (((2 3 )(((32 34 )(39 46 ))(64 66 )))(27 35 )))(36 47 ))))(68 (8 (6 7 ))))(33 (48 (((43 ((5 20 )(14 16 )))(44 77 ))(26 73 ))))))))(12 38 )))(25 (24 (21 (22 (13 (23 55 )))))))(62 (63 (71 72 ))))(74 (41 (57 58 ))))(11 (9 10 )))(40 (49 (61 (4 ((15 ((56 (45 (((29 (31 (28 30 )))(59 60 ))(51 52 ))))(69 70 )))(42 (18 19 )))))))))));
tree 479 = [&U](0 ((1 75 )(17 ((((((25 ((33 ((((50 (65 ((54 (((2 3 )(((32 34 )(39 46 ))(64 66 )))(27 35 )))(36 47 ))))(68 (8 (6 7 ))))(37 53 ))(48 (((43 ((5 20 )(14 16 )))(44 77 ))(26 73 )))))(67 (76 (12 38 )))))(24 (21 (22 (13 (23 55 ))))))(62 (63 (71 72 ))))(74 (41 (57 58 ))))(11 (9 10 )))(40 (49 (61 (4 ((15 ((56 (45 (((29 (31 (28 30 )))(59 60 ))(51 52 ))))(69 70 )))(42 (18 19 )))))))))));
tree 480 = [&U](0 ((1 75 )(17 (((((((33 ((((50 (65 (47 (54 (((2 3 )(((32 34 )(39 46 ))(64 66 )))(27 35 ))))))(68 (8 (6 7 ))))(37 53 ))(48 (((43 ((5 20 )(14 16 )))(44 77 ))(26 73 )))))(67 (36 (76 (12 38 )))))(25 (24 (21 (22 (23 (13 55 )))))))(62 (63 (71 72 ))))(74 (41 (57 58 ))))(11 (9 10 )))(40 (49 (61 (4 ((15 ((56 (45 (((29 (31 (28 30 )))(59 60 ))(51 52 ))))(69 70 )))(42 (18 19 )))))))))));
tree 481 = [&U](0 ((1 75 )(17 ((((((67 (((33 ((((50 (65 (47 (54 ((64 (66 ((2 3 )((32 34 )(39 46 )))))(27 35 ))))))(68 (8 (6 7 ))))(37 53 ))(48 (((43 ((5 20 )(14 16 )))(44 77 ))(26 73 )))))(36 76 ))(12 38 )))(25 (24 ((23 (13 55 ))(21 22 )))))(62 (63 (71 72 ))))(74 (41 (57 58 ))))(11 (9 10 )))(40 (49 (61 (4 ((15 ((56 (45 (((29 (31 (28 30 )))(59 60 ))(51 52 ))))(69 70 )))(42 (18 19 )))))))))));
tree 482 = [&U](0 ((1 75 )(17 ((((((67 (((33 ((((50 (65 (47 (54 ((64 (66 ((2 3 )(39 (34 (32 46 ))))))(27 35 ))))))(68 (8 (6 7 ))))(37 53 ))(48 (((43 ((5 20 )(14 16 )))(44 77 ))(26 73 )))))(36 76 ))(12 38 )))(25 (24 ((23 (13 55 ))(21 22 )))))(62 (63 (71 72 ))))(74 (41 (57 58 ))))(11 (9 10 )))(40 (49 (61 (4 ((15 ((56 (45 (((29 (31 (28 30 )))(59 60 ))(51 52 ))))(69 70 )))(42 (18 19 )))))))))));
tree 483 = [&U](0 ((1 75 )(17 ((((((67 (((33 ((((50 (65 (47 (54 ((64 (66 ((2 3 )((32 34 )(39 46 )))))(27 35 ))))))(68 (8 (6 7 ))))(37 53 ))(48 (((43 ((5 20 )(14 16 )))(44 77 ))(26 73 )))))(36 76 ))(12 38 )))(25 (24 ((23 (13 55 ))(21 22 )))))(62 (63 (71 72 ))))(74 (41 (57 58 ))))(11 (9 10 )))(40 (49 (61 (4 ((15 ((56 (45 (52 (51 ((29 (31 (28 30 )))(59 60 ))))))(69 70 )))(42 (18 19 )))))))))));
tree 484 = [&U](0 ((1 75 )(17 ((((((67 (((33 ((((50 (65 (47 ((64 (66 ((54 (2 3 ))((32 34 )(39 46 )))))(27 35 )))))(68 (8 (6 7 ))))(37 53 ))(48 (((43 ((5 20 )(14 16 )))(44 77 ))(26 73 )))))(36 76 ))(12 38 )))(25 (24 ((23 (13 55 ))(21 22 )))))(62 (63 (71 72 ))))(74 (41 (57 58 ))))(11 (9 10 )))(40 (49 (61 (4 ((15 ((56 (45 (((29 (31 (28 30 )))(59 60 ))(51 52 ))))(69 70 )))(42 (18 19 )))))))))));
tree 485 = [&U](0 ((1 75 )(17 ((((((67 (((33 ((((50 (65 (47 (54 ((64 (66 ((2 3 )((32 34 )(39 46 )))))(27 35 ))))))(68 (8 (6 7 ))))(37 53 ))(48 (((43 ((5 20 )(14 16 )))(44 77 ))(26 73 )))))(36 76 ))(12 38 )))(25 (24 ((23 (13 55 ))(21 22 )))))(62 (63 (71 72 ))))(74 (41 (57 58 ))))(11 (9 10 )))(40 (49 (61 (4 ((15 ((56 (45 ((60 (59 (29 (31 (28 30 )))))(51 52 ))))(69 70 )))(42 (18 19 )))))))))));
tree 486 = [&U](0 ((1 75 )(17 (((((((33 ((((50 (65 (47 (54 ((64 (66 ((2 3 )((32 34 )(39 46 )))))(27 35 ))))))(68 (8 (6 7 ))))(37 53 ))(48 (((43 ((5 20 )(14 16 )))(44 77 ))(26 73 )))))(67 ((12 38 )(36 76 ))))(25 (24 ((23 (13 55 ))(21 22 )))))(62 (63 (71 72 ))))(74 (41 (57 58 ))))(11 (9 10 )))(40 (49 (61 (4 ((15 ((56 (45 (((29 (31 (28 30 )))(59 60 ))(51 52 ))))(69 70 )))(42 (18 19 )))))))))));
tree 487 = [&U](0 ((1 75 )(17 ((((((67 (((33 ((((50 (65 (47 (54 ((64 (66 ((2 3 )((32 34 )(39 46 )))))(27 35 ))))))(68 (8 (6 7 ))))(37 53 ))(48 (((43 ((5 20 )(14 16 )))(44 77 ))(26 73 )))))(36 76 ))(12 38 )))(25 ((23 (13 55 ))(24 (21 22 )))))(62 (63 (71 72 ))))(74 (41 (57 58 ))))(11 (9 10 )))(40 (49 (61 (4 ((15 ((56 (45 (((29 (31 (28 30 )))(59 60 ))(51 52 ))))(69 70 )))(42 (18 19 )))))))))));
tree 488 = [&U](0 ((1 75 )(17 ((((((67 (((33 ((((50 (65 (47 (54 ((64 (66 ((2 3 )((32 34 )(39 46 )))))(27 35 ))))))(68 (8 (6 7 ))))(37 53 ))(48 (((43 ((5 20 )(14 16 )))(44 77 ))(26 73 )))))(36 76 ))(12 38 )))(25 (24 (21 (22 (23 (13 55 )))))))(62 (63 (71 72 ))))(74 (41 (57 58 ))))(11 (9 10 )))(40 (49 (61 (4 ((15 ((56 (45 (((29 (31 (28 30 )))(59 60 ))(51 52 ))))(69 70 )))(42 (18 19 )))))))))));
tree 489 = [&U](0 ((1 75 )(17 ((((((67 (((33 ((((50 (65 (47 (54 ((64 (66 ((2 3 )((32 34 )(39 46 )))))(27 35 ))))))(68 (8 (6 7 ))))(37 53 ))(48 (((43 ((5 20 )(14 16 )))(44 77 ))(26 73 )))))(36 76 ))(12 38 )))(25 (24 (21 (22 (13 (23 55 )))))))(62 (63 (71 72 ))))(74 (41 (57 58 ))))(11 (9 10 )))(40 (49 (61 (4 ((15 ((56 (45 (((29 (31 (28 30 )))(59 60 ))(51 52 ))))(69 70 )))(42 (18 19 )))))))))));
tree 490 = [&U](0 ((1 75 )(17 ((((((67 (((33 ((((50 (65 (47 (54 ((64 (66 ((2 3 )(39 (34 (32 46 ))))))(27 35 ))))))(68 (8 (6 7 ))))(37 53 ))(48 (((43 ((5 20 )(14 16 )))(44 77 ))(26 73 )))))(36 76 ))(12 38 )))(25 (24 (21 (22 (23 (13 55 )))))))(62 (63 (71 72 ))))(74 (41 (57 58 ))))(11 (9 10 )))(40 (49 (61 (4 ((15 ((56 (45 (((29 (31 (28 30 )))(59 60 ))(51 52 ))))(69 70 )))(42 (18 19 )))))))))));
tree 491 = [&U](0 ((1 75 )(17 (((((((33 (37 (((50 (65 ((35 (27 (64 (66 ((54 (2 3 ))((32 34 )(39 46 )))))))(36 47 ))))(68 (8 (6 7 ))))(48 53 ))))(((43 ((5 20 )(14 16 )))(44 77 ))(26 73 )))((67 (76 (12 38 )))(25 (21 (24 (22 (23 (13 55 ))))))))(63 (71 72 )))(62 (74 (41 (57 58 )))))(11 (9 10 )))(40 (49 (61 (4 ((15 ((56 (45 ((60 (59 (29 (31 (28 30 )))))(51 52 ))))(69 70 )))(42 (18 19 )))))))))));
tree 492 = [&U](0 ((1 75 )(17 (((((((33 (37 (((50 (65 ((35 (27 (64 (66 ((54 (2 3 ))((32 34 )(39 46 )))))))(36 47 ))))(68 (8 (6 7 ))))(48 53 ))))(((43 ((5 20 )(14 16 )))(44 77 ))(26 73 )))((67 (76 (12 38 )))(25 (21 (24 (22 (23 (13 55 ))))))))(63 (71 72 )))(62 (74 (41 (57 58 )))))(11 (9 10 )))(40 (49 (61 (4 ((15 ((56 (45 (((29 (31 (28 30 )))(59 60 ))(51 52 ))))(69 70 )))(42 (18 19 )))))))))));
tree 493 = [&U](0 ((1 75 )(17 (((((((33 (37 (((50 (65 ((35 (27 (64 (66 ((54 (2 3 ))((32 34 )(39 46 )))))))(36 47 ))))(68 (8 (6 7 ))))(48 53 ))))(((43 ((5 20 )(14 16 )))(44 77 ))(26 73 )))((67 (76 (12 38 )))(25 (21 (24 (22 (23 (13 55 ))))))))(63 (71 72 )))(62 (74 (41 (57 58 )))))(11 (9 10 )))(40 (49 (61 (4 ((15 ((56 (45 (52 (51 ((29 (31 (28 30 )))(59 60 ))))))(69 70 )))(42 (18 19 )))))))))));
tree 494 = [&U](0 ((1 75 )(17 (((((((33 (37 (((50 (65 ((35 (27 (64 (66 ((54 (2 3 ))((32 34 )(39 46 )))))))(36 47 ))))(68 (8 (6 7 ))))(48 53 ))))(((43 ((5 20 )(14 16 )))(44 77 ))(26 73 )))((67 (76 (12 38 )))(25 (24 (21 (22 (23 (13 55 ))))))))(63 (71 72 )))(62 (74 (41 (57 58 )))))(11 (9 10 )))(40 (49 (61 (4 ((15 ((56 (45 ((60 (59 (29 (31 (28 30 )))))(51 52 ))))(69 70 )))(42 (18 19 )))))))))));
tree 495 = [&U](0 ((1 75 )(17 (((((((33 (37 (((50 (65 ((35 (27 (64 (66 ((54 (2 3 ))((32 34 )(39 46 )))))))(36 47 ))))(68 (8 (6 7 ))))(48 53 ))))(((43 ((5 20 )(14 16 )))(44 77 ))(26 73 )))((67 (76 (12 38 )))(25 (24 ((23 (13 55 ))(21 22 ))))))(63 (71 72 )))(62 (74 (41 (57 58 )))))(11 (9 10 )))(40 (49 (61 (4 ((15 ((56 (45 ((60 (59 (29 (31 (28 30 )))))(51 52 ))))(69 70 )))(42 (18 19 )))))))))));
tree 496 = [&U](0 ((1 75 )(17 (((((((33 (37 (((50 (65 ((35 (27 (64 (66 ((54 (2 3 ))((32 34 )(39 46 )))))))(36 47 ))))(68 (8 (6 7 ))))(48 53 ))))(((43 ((5 20 )(14 16 )))(44 77 ))(26 73 )))((67 (76 (12 38 )))(25 (21 (24 (22 (23 (13 55 ))))))))(63 (71 72 )))(62 (74 (41 (57 58 )))))(11 (9 10 )))(40 (49 (61 (4 ((15 ((56 (45 ((60 (59 (29 (30 (28 31 )))))(51 52 ))))(69 70 )))(42 (18 19 )))))))))));
tree 497 = [&U](0 ((1 75 )(17 (((((((33 (37 (((50 (65 (((64 (66 ((54 (2 3 ))((32 34 )(39 46 )))))(27 35 ))(36 47 ))))(68 (8 (6 7 ))))(48 53 ))))(((43 ((5 20 )(14 16 )))(44 77 ))(26 73 )))((67 (76 (12 38 )))(25 (21 (24 (22 (23 (13 55 ))))))))(63 (71 72 )))(62 (74 (41 (57 58 )))))(11 (9 10 )))(40 (49 (61 (4 ((15 ((56 (45 ((60 (59 (29 (31 (28 30 )))))(51 52 ))))(69 70 )))(42 (18 19 )))))))))));
tree 498 = [&U](0 ((1 75 )(17 (((((((33 (37 (((50 (65 (47 (35 (27 (64 (66 ((54 (2 3 ))((32 34 )(39 46 ))))))))))(68 (8 (6 7 ))))(48 53 ))))(((43 ((5 20 )(14 16 )))(44 77 ))(26 73 )))((67 (36 (76 (12 38 ))))(25 (21 (24 (22 (23 (13 55 ))))))))(63 (71 72 )))(62 (74 (41 (57 58 )))))(11 (9 10 )))(40 (49 (61 (4 ((15 ((56 (45 ((60 (59 (29 (31 (28 30 )))))(51 52 ))))(69 70 )))(42 (18 19 )))))))))));
tree 499 = [&U](0 ((1 75 )(17 (((((((33 (37 (((50 (65 (47 (35 (27 (64 (66 ((54 (2 3 ))((32 34 )(39 46 ))))))))))(68 (8 (6 7 ))))(48 53 ))))(((43 ((5 20 )(14 16 )))(44 77 ))(26 73 )))((67 (76 (36 (12 38 ))))(25 (21 (24 (22 (23 (13 55 ))))))))(63 (71 72 )))(62 (74 (41 (57 58 )))))(11 (9 10 )))(40 (49 (61 (4 ((15 ((56 (45 ((60 (59 (29 (31 (28 30 )))))(51 52 ))))(69 70 )))(42 (18 19 )))))))))));
tree 500 = [&U](0 ((1 75 )(17 (((((((33 (37 (((50 (65 (47 (35 (27 (64 (66 ((54 (2 3 ))((32 34 )(39 46 ))))))))))(68 (8 (6 7 ))))(48 53 ))))(((43 ((5 20 )(14 16 )))(44 77 ))(26 73 )))((67 (76 (12 (36 38 ))))(25 (21 (24 (22 (23 (13 55 ))))))))(63 (71 72 )))(62 (74 (41 (57 58 )))))(11 (9 10 )))(40 (49 (61 (4 ((15 ((56 (45 ((60 (59 (29 (31 (28 30 )))))(51 52 ))))(69 70 )))(42 (18 19 )))))))))));
tree 501 = [&U](0 ((1 75 )(17 (49 (40 ((((((67 ((76 ((((50 (65 ((54 ((64 (66 ((2 3 )((32 34 )(39 46 )))))(27 35 )))(36 47 ))))(68 (8 (6 7 ))))(33 37 ))(53 (48 (((43 ((5 20 )(14 16 )))(44 77 ))(26 73 ))))))(12 38 )))(25 ((23 (13 55 ))(24 (21 22 )))))(63 (71 72 )))(62 (74 (41 (57 58 )))))(11 (9 10 )))(61 (4 ((15 ((56 (45 (((29 (31 (28 30 )))(59 60 ))(51 52 ))))(69 70 )))(42 (18 19 )))))))))));
tree 502 = [&U](0 ((1 75 )(17 (49 (40 ((((((67 ((76 ((((50 (65 ((54 ((64 (66 ((2 3 )((32 34 )(39 46 )))))(27 35 )))(36 47 ))))(68 (8 (6 7 ))))(33 37 ))(53 (48 (((43 ((5 20 )(14 16 )))(44 77 ))(26 73 ))))))(12 38 )))(25 (24 (21 (22 (23 (13 55 )))))))(63 (71 72 )))(62 (74 (41 (57 58 )))))(11 (9 10 )))(61 (4 ((15 ((56 (45 (((29 (31 (28 30 )))(59 60 ))(51 52 ))))(69 70 )))(42 (18 19 )))))))))));
tree 503 = [&U](0 ((1 75 )(17 (49 (40 ((((((67 ((76 ((((50 (65 ((54 ((64 (66 ((2 3 )((32 34 )(39 46 )))))(27 35 )))(36 47 ))))(68 (8 (6 7 ))))(33 37 ))(53 (48 (((43 ((5 20 )(14 16 )))(44 77 ))(26 73 ))))))(12 38 )))(25 (24 (21 (22 (13 (23 55 )))))))(63 (71 72 )))(62 (74 (41 (57 58 )))))(11 (9 10 )))(61 (4 ((15 ((56 (45 (((29 (31 (28 30 )))(59 60 ))(51 52 ))))(69 70 )))(42 (18 19 )))))))))));
tree 504 = [&U](0 ((1 75 )(17 (49 (40 ((((((67 ((76 ((((50 (65 ((54 ((64 (66 ((2 3 )((32 34 )(39 46 )))))(27 35 )))(36 47 ))))(68 (8 (6 7 ))))(33 37 ))(53 (48 (((43 ((5 20 )(14 16 )))(44 77 ))(26 73 ))))))(12 38 )))(25 ((23 (13 55 ))(24 (21 22 )))))(63 (71 72 )))(62 (74 (41 (57 58 )))))(11 (9 10 )))(61 (4 ((15 ((56 (45 ((60 (59 (29 (31 (28 30 )))))(51 52 ))))(69 70 )))(42 (18 19 )))))))))));
tree 505 = [&U](0 ((1 75 )(17 (49 (40 ((((((67 ((76 ((((50 (65 ((54 ((64 (66 ((2 3 )((32 34 )(39 46 )))))(27 35 )))(36 47 ))))(68 (8 (6 7 ))))(33 37 ))(53 (48 (((43 ((5 20 )(14 16 )))(44 77 ))(26 73 ))))))(12 38 )))(25 ((23 (13 55 ))(24 (21 22 )))))(63 (71 72 )))(62 (74 (41 (57 58 )))))(11 (9 10 )))(61 (4 ((15 ((56 (45 (52 (51 ((29 (31 (28 30 )))(59 60 ))))))(69 70 )))(42 (18 19 )))))))))));
tree 506 = [&U](0 ((1 75 )(17 (49 (40 ((((((67 ((76 (53 ((((50 (65 ((54 ((64 (66 ((2 3 )((32 34 )(39 46 )))))(27 35 )))(36 47 ))))(68 (8 (6 7 ))))(33 37 ))(48 (((43 ((5 20 )(14 16 )))(44 77 ))(26 73 ))))))(12 38 )))(25 ((23 (13 55 ))(24 (21 22 )))))(63 (71 72 )))(62 (74 (41 (57 58 )))))(11 (9 10 )))(61 (4 ((15 ((56 (45 (((29 (31 (28 30 )))(59 60 ))(51 52 ))))(69 70 )))(42 (18 19 )))))))))));
tree 507 = [&U](0 ((1 75 )(17 (49 (40 ((((((67 ((76 ((((50 (65 (((64 (66 ((54 (2 3 ))((32 34 )(39 46 )))))(27 35 ))(36 47 ))))(68 (8 (6 7 ))))(33 37 ))(53 (48 (((43 ((5 20 )(14 16 )))(44 77 ))(26 73 ))))))(12 38 )))(25 ((23 (13 55 ))(24 (21 22 )))))(63 (71 72 )))(62 (74 (41 (57 58 )))))(11 (9 10 )))(61 (4 ((15 ((56 (45 (((29 (31 (28 30 )))(59 60 ))(51 52 ))))(69 70 )))(42 (18 19 )))))))))));
tree 508 = [&U](0 ((1 75 )(17 (49 (40 ((((((67 ((76 ((((50 (65 ((54 ((64 (66 ((2 3 )((32 34 )(39 46 )))))(27 35 )))(36 47 ))))(68 (8 (6 7 ))))(33 37 ))(53 (48 (((43 ((5 20 )(14 16 )))(44 77 ))(26 73 ))))))(12 38 )))(25 (21 (24 (22 (23 (13 55 )))))))(63 (71 72 )))(62 (74 (41 (57 58 )))))(11 (9 10 )))(61 (4 ((15 ((56 (45 (((29 (31 (28 30 )))(59 60 ))(51 52 ))))(69 70 )))(42 (18 19 )))))))))));
tree 509 = [&U](0 ((1 75 )(17 (49 (40 ((((((67 ((76 ((((50 (65 ((54 ((64 (66 ((2 3 )((32 34 )(39 46 )))))(27 35 )))(36 47 ))))(68 (8 (6 7 ))))(33 37 ))(53 (48 (((43 ((5 20 )(14 16 )))(44 77 ))(26 73 ))))))(12 38 )))(25 (24 (21 (22 (23 (13 55 )))))))(63 (71 72 )))(62 (74 (41 (57 58 )))))(11 (9 10 )))(61 (4 ((15 ((56 (45 (52 (51 ((29 (31 (28 30 )))(59 60 ))))))(69 70 )))(42 (18 19 )))))))))));
tree 510 = [&U](0 ((1 75 )(17 (49 (40 ((((((67 ((76 (53 ((((50 (65 ((54 ((64 (66 ((2 3 )((32 34 )(39 46 )))))(27 35 )))(36 47 ))))(68 (8 (6 7 ))))(33 37 ))(48 (((43 ((5 20 )(14 16 )))(44 77 ))(26 73 ))))))(12 38 )))(25 (24 (21 (22 (23 (13 55 )))))))(63 (71 72 )))(62 (74 (41 (57 58 )))))(11 (9 10 )))(61 (4 ((15 ((56 (45 (((29 (31 (28 30 )))(59 60 ))(51 52 ))))(69 70 )))(42 (18 19 )))))))))));
tree 511 = [&U](0 ((1 75 )(17 ((((((67 ((76 ((((50 (65 ((54 (((2 3 )((39 (34 (32 46 )))(64 66 )))(27 35 )))(36 47 ))))(68 (8 (6 7 ))))(33 37 ))(53 (48 (((43 ((5 20 )(14 16 )))(44 77 ))(26 73 ))))))(12 38 )))(25 (24 ((23 (13 55 ))(21 22 )))))(62 (63 (71 72 ))))(74 (41 (57 58 ))))(11 (9 10 )))(40 (49 (61 (4 ((15 ((56 (45 (52 (51 ((29 (31 (28 30 )))(59 60 ))))))(69 70 )))(42 (18 19 )))))))))));
tree 512 = [&U](0 ((1 75 )(17 ((((((67 ((76 ((((50 (65 ((54 (((2 3 )(((32 34 )(39 46 ))(64 66 )))(27 35 )))(36 47 ))))(68 (8 (6 7 ))))(33 37 ))(53 (48 (((43 ((5 20 )(14 16 )))(44 77 ))(26 73 ))))))(12 38 )))(25 (24 ((23 (13 55 ))(21 22 )))))(62 (63 (71 72 ))))(74 (41 (57 58 ))))(11 (9 10 )))(40 (49 (61 (4 ((15 ((56 (45 (52 (51 ((29 (31 (28 30 )))(59 60 ))))))(69 70 )))(42 (18 19 )))))))))));
tree 513 = [&U](0 ((1 75 )(17 ((((((67 ((76 ((((50 (65 ((54 (((2 3 )((39 (34 (32 46 )))(64 66 )))(27 35 )))(36 47 ))))(68 (8 (6 7 ))))(33 37 ))(53 (48 (((43 ((5 20 )(14 16 )))(44 77 ))(26 73 ))))))(12 38 )))(25 (24 ((23 (13 55 ))(21 22 )))))(62 (63 (71 72 ))))(74 (41 (57 58 ))))(11 (9 10 )))(40 (49 (61 (4 ((15 ((56 (45 (((29 (31 (28 30 )))(59 60 ))(51 52 ))))(69 70 )))(42 (18 19 )))))))))));
tree 514 = [&U](0 ((1 75 )(17 ((((((67 ((76 (53 ((((50 (65 ((54 (((2 3 )((39 (34 (32 46 )))(64 66 )))(27 35 )))(36 47 ))))(68 (8 (6 7 ))))(33 37 ))(48 (((43 ((5 20 )(14 16 )))(44 77 ))(26 73 ))))))(12 38 )))(25 (24 ((23 (13 55 ))(21 22 )))))(62 (63 (71 72 ))))(74 (41 (57 58 ))))(11 (9 10 )))(40 (49 (61 (4 ((15 ((56 (45 (52 (51 ((29 (31 (28 30 )))(59 60 ))))))(69 70 )))(42 (18 19 )))))))))));
tree 515 = [&U](0 ((1 75 )(17 ((((((67 ((76 ((((50 (65 ((54 (((2 3 )((39 (34 (32 46 )))(64 66 )))(27 35 )))(36 47 ))))(68 (8 (6 7 ))))(33 37 ))(53 (48 (((43 ((5 20 )(14 16 )))(44 77 ))(26 73 ))))))(12 38 )))(25 (24 ((23 (13 55 ))(21 22 )))))(63 (71 72 )))(62 (74 (41 (57 58 )))))(11 (9 10 )))(40 (49 (61 (4 ((15 ((56 (45 (52 (51 ((29 (31 (28 30 )))(59 60 ))))))(69 70 )))(42 (18 19 )))))))))));
tree 516 = [&U](0 ((1 75 )(17 ((((((67 ((76 ((((50 (65 ((54 (((2 3 )((39 (34 (32 46 )))(64 66 )))(27 35 )))(36 47 ))))(68 (8 (6 7 ))))(33 37 ))(53 (48 (((43 ((5 20 )(14 16 )))(44 77 ))(26 73 ))))))(12 38 )))(25 ((23 (13 55 ))(24 (21 22 )))))(62 (63 (71 72 ))))(74 (41 (57 58 ))))(11 (9 10 )))(40 (49 (61 (4 ((15 ((56 (45 (52 (51 ((29 (31 (28 30 )))(59 60 ))))))(69 70 )))(42 (18 19 )))))))))));
tree 517 = [&U](0 ((1 75 )(17 ((((((67 ((76 ((((50 (65 ((54 (((2 3 )((39 (34 (32 46 )))(64 66 )))(27 35 )))(36 47 ))))(68 (8 (6 7 ))))(33 37 ))(53 (48 (((43 ((5 20 )(14 16 )))(44 77 ))(26 73 ))))))(12 38 )))(25 (24 (21 (22 (23 (13 55 )))))))(62 (63 (71 72 ))))(74 (41 (57 58 ))))(11 (9 10 )))(40 (49 (61 (4 ((15 ((56 (45 (52 (51 ((29 (31 (28 30 )))(59 60 ))))))(69 70 )))(42 (18 19 )))))))))));
tree 518 = [&U](0 ((1 75 )(17 ((((((67 ((76 ((((50 (65 ((54 (((2 3 )((39 (34 (32 46 )))(64 66 )))(27 35 )))(36 47 ))))(68 (8 (6 7 ))))(33 37 ))(53 (48 (((43 ((5 20 )(14 16 )))(44 77 ))(26 73 ))))))(12 38 )))(25 (24 (21 (22 (13 (23 55 )))))))(62 (63 (71 72 ))))(74 (41 (57 58 ))))(11 (9 10 )))(40 (49 (61 (4 ((15 ((56 (45 (52 (51 ((29 (31 (28 30 )))(59 60 ))))))(69 70 )))(42 (18 19 )))))))))));
tree 519 = [&U](0 ((1 75 )(17 ((((((67 ((76 ((((50 (65 ((54 (((2 3 )((39 (34 (32 46 )))(64 66 )))(27 35 )))(36 47 ))))(68 (8 (6 7 ))))(33 37 ))(53 (48 (((43 ((5 20 )(14 16 )))(44 77 ))(26 73 ))))))(12 38 )))(25 (24 ((23 (13 55 ))(21 22 )))))(62 (63 (71 72 ))))(74 (41 (57 58 ))))(11 (9 10 )))(40 (49 (61 (4 ((15 ((56 (45 ((60 (59 (29 (31 (28 30 )))))(51 52 ))))(69 70 )))(42 (18 19 )))))))))));
tree 520 = [&U](0 ((1 75 )(17 ((((((67 ((76 ((((50 (65 ((54 (((2 3 )(((32 34 )(39 46 ))(64 66 )))(27 35 )))(36 47 ))))(68 (8 (6 7 ))))(33 37 ))(53 (48 (((43 ((5 20 )(14 16 )))(44 77 ))(26 73 ))))))(12 38 )))(25 (24 (21 (22 (23 (13 55 )))))))(62 (63 (71 72 ))))(74 (41 (57 58 ))))(11 (9 10 )))(40 (49 (61 (4 ((15 ((56 (45 (52 (51 ((29 (31 (28 30 )))(59 60 ))))))(69 70 )))(42 (18 19 )))))))))));
tree 521 = [&U](0 ((1 75 )(17 (49 (40 (((((((33 (37 (((50 (65 ((35 (27 (64 (66 ((54 (2 3 ))((32 34 )(39 46 )))))))(36 47 ))))(68 (8 (6 7 ))))(48 53 ))))((44 (77 (43 ((5 20 )(14 16 )))))(26 73 )))((67 (76 (56 (12 38 ))))(25 (24 (23 (21 22 ))))))(63 (71 72 )))(62 (74 (41 (57 58 )))))(11 (9 10 )))(61 (4 (15 ((13 (55 (69 70 )))(42 ((18 19 )(45 ((60 (59 (29 (31 (28 30 )))))(51 52 )))))))))))))));
tree 522 = [&U](0 ((1 75 )(17 (49 (40 (((((((33 (37 (((50 (65 ((35 (27 (64 (66 ((54 (2 3 ))((32 34 )(39 46 )))))))(36 47 ))))(68 (8 (6 7 ))))(48 53 ))))((44 (77 (43 ((5 20 )(14 16 )))))(26 73 )))((67 (76 (56 (12 38 ))))(25 (24 (23 (21 22 ))))))(63 (71 72 )))(62 (74 (41 (57 58 )))))(11 (9 10 )))(61 (4 (15 ((13 (55 (69 70 )))(42 ((18 19 )(45 ((60 (59 (29 (30 (28 31 )))))(51 52 )))))))))))))));
tree 523 = [&U](0 ((1 75 )(17 (49 (40 (((((((33 (37 (((50 (65 (((64 (66 ((54 (2 3 ))((32 34 )(39 46 )))))(27 35 ))(36 47 ))))(68 (8 (6 7 ))))(48 53 ))))((44 (77 (43 ((5 20 )(14 16 )))))(26 73 )))((67 (76 (56 (12 38 ))))(25 (24 (23 (21 22 ))))))(63 (71 72 )))(62 (74 (41 (57 58 )))))(11 (9 10 )))(61 (4 (15 ((13 (55 (69 70 )))(42 ((18 19 )(45 ((60 (59 (29 (31 (28 30 )))))(51 52 )))))))))))))));
tree 524 = [&U](0 ((1 75 )(17 (49 (40 (((((((33 (37 (((50 (65 (47 (35 (27 (64 (66 ((54 (2 3 ))((32 34 )(39 46 ))))))))))(68 (8 (6 7 ))))(48 53 ))))((44 (77 (43 ((5 20 )(14 16 )))))(26 73 )))((67 (76 (36 (56 (12 38 )))))(25 (24 (23 (21 22 ))))))(63 (71 72 )))(62 (74 (41 (57 58 )))))(11 (9 10 )))(61 (4 (15 ((13 (55 (69 70 )))(42 ((18 19 )(45 ((60 (59 (29 (31 (28 30 )))))(51 52 )))))))))))))));
tree 525 = [&U](0 ((1 75 )(17 (49 (40 (((((((33 (37 (((50 (65 (47 (35 (27 (64 (66 ((54 (2 3 ))((32 34 )(39 46 ))))))))))(68 (8 (6 7 ))))(48 53 ))))((44 (77 (43 ((5 20 )(14 16 )))))(26 73 )))((67 (76 ((12 38 )(36 56 ))))(25 (24 (23 (21 22 ))))))(63 (71 72 )))(62 (74 (41 (57 58 )))))(11 (9 10 )))(61 (4 (15 ((13 (55 (69 70 )))(42 ((18 19 )(45 ((60 (59 (29 (31 (28 30 )))))(51 52 )))))))))))))));
tree 526 = [&U](0 ((1 75 )(17 (49 (40 (((((((33 (37 (((50 (65 (47 (35 (27 (64 (66 ((54 (2 3 ))((32 34 )(39 46 ))))))))))(68 (8 (6 7 ))))(48 53 ))))((44 (77 (43 ((5 20 )(14 16 )))))(26 73 )))((67 (76 (56 (36 (12 38 )))))(25 (24 (23 (21 22 ))))))(63 (71 72 )))(62 (74 (41 (57 58 )))))(11 (9 10 )))(61 (4 (15 ((13 (55 (69 70 )))(42 ((18 19 )(45 ((60 (59 (29 (31 (28 30 )))))(51 52 )))))))))))))));
tree 527 = [&U](0 ((1 75 )(17 (49 (40 (((((((33 (37 (((50 (65 (47 (35 (27 (64 (66 ((54 (2 3 ))((32 34 )(39 46 ))))))))))(68 (8 (6 7 ))))(48 53 ))))((44 (77 (43 ((5 20 )(14 16 )))))(26 73 )))((67 (76 (56 (12 (36 38 )))))(25 (24 (23 (21 22 ))))))(63 (71 72 )))(62 (74 (41 (57 58 )))))(11 (9 10 )))(61 (4 (15 ((13 (55 (69 70 )))(42 ((18 19 )(45 ((60 (59 (29 (31 (28 30 )))))(51 52 )))))))))))))));
tree 528 = [&U](0 ((1 75 )(17 (49 (40 (((((((33 (37 (((50 (65 ((35 (27 (64 (66 ((54 (2 3 ))(39 (34 (32 46 ))))))))(36 47 ))))(68 (8 (6 7 ))))(48 53 ))))((44 (77 (43 ((5 20 )(14 16 )))))(26 73 )))((67 (76 (56 (12 38 ))))(25 (24 (23 (21 22 ))))))(63 (71 72 )))(62 (74 (41 (57 58 )))))(11 (9 10 )))(61 (4 (15 ((13 (55 (69 70 )))(42 ((18 19 )(45 ((60 (59 (29 (31 (28 30 )))))(51 52 )))))))))))))));
tree 529 = [&U](0 ((1 75 )(17 (49 (40 (((((((33 (37 (((50 (65 ((35 (27 (64 (66 ((54 (2 3 ))((32 34 )(39 46 )))))))(36 47 ))))(68 (8 (6 7 ))))(48 53 ))))((77 (44 (43 ((5 20 )(14 16 )))))(26 73 )))((67 (76 (56 (12 38 ))))(25 (24 (23 (21 22 ))))))(63 (71 72 )))(62 (74 (41 (57 58 )))))(11 (9 10 )))(61 (4 (15 ((13 (55 (69 70 )))(42 ((18 19 )(45 ((60 (59 (29 (31 (28 30 )))))(51 52 )))))))))))))));
tree 530 = [&U](0 ((1 75 )(17 (49 (40 (((((((33 (37 (((50 (65 (((64 (66 ((54 (2 3 ))((32 34 )(39 46 )))))(27 35 ))(36 47 ))))(68 (8 (6 7 ))))(48 53 ))))((44 (77 (43 ((5 20 )(14 16 )))))(26 73 )))((67 (76 (56 (12 38 ))))(25 (24 (23 (21 22 ))))))(63 (71 72 )))(62 (74 (41 (57 58 )))))(11 (9 10 )))(61 (4 (15 ((13 (55 (69 70 )))(42 ((18 19 )(45 ((60 (59 (29 (30 (28 31 )))))(51 52 )))))))))))))));
tree 531 = [&U](0 ((1 75 )(17 (49 (40 (((((((33 (37 (((50 (65 ((54 ((64 (66 ((2 3 )((32 34 )(39 46 )))))(27 35 )))(36 47 ))))(68 (8 (6 7 ))))(48 53 ))))(((43 ((5 20 )(14 16 )))(44 77 ))(26 73 )))((67 (76 (12 38 )))(25 (24 (23 (21 22 ))))))(63 (71 72 )))(62 (74 (41 (57 58 )))))(11 (9 10 )))(61 (4 (15 (((13 56 )(55 (69 70 )))(42 ((18 19 )(45 ((60 (59 (29 (31 (28 30 )))))(51 52 )))))))))))))));
tree 532 = [&U](0 ((1 75 )(17 (49 (40 (((((((33 (37 (((50 (65 ((54 ((64 (66 ((2 3 )((32 34 )(39 46 )))))(27 35 )))(36 47 ))))(68 (8 (6 7 ))))(48 53 ))))(((43 ((5 20 )(14 16 )))(44 77 ))(26 73 )))((67 (76 (12 38 )))(25 (24 (23 (21 22 ))))))(63 (71 72 )))(62 (74 (41 (57 58 )))))(11 (9 10 )))(61 (4 (15 (((13 56 )(55 (69 70 )))(42 ((18 19 )(45 ((60 (59 (29 (30 (28 31 )))))(51 52 )))))))))))))));
tree 533 = [&U](0 ((1 75 )(17 (49 (40 (((((((33 (37 (((50 (65 (47 (54 ((64 (66 ((2 3 )((32 34 )(39 46 )))))(27 35 ))))))(68 (8 (6 7 ))))(48 53 ))))(((43 ((5 20 )(14 16 )))(44 77 ))(26 73 )))((67 (36 (76 (12 38 ))))(25 (24 (23 (21 22 ))))))(63 (71 72 )))(62 (74 (41 (57 58 )))))(11 (9 10 )))(61 (4 (15 (((13 56 )(55 (69 70 )))(42 ((18 19 )(45 ((60 (59 (29 (31 (28 30 )))))(51 52 )))))))))))))));
tree 534 = [&U](0 ((1 75 )(17 (49 (40 (((((((33 (37 (((50 (65 (47 (54 ((64 (66 ((2 3 )((32 34 )(39 46 )))))(27 35 ))))))(68 (8 (6 7 ))))(48 53 ))))(((43 ((5 20 )(14 16 )))(44 77 ))(26 73 )))((67 (76 (36 (12 38 ))))(25 (24 (23 (21 22 ))))))(63 (71 72 )))(62 (74 (41 (57 58 )))))(11 (9 10 )))(61 (4 (15 (((13 56 )(55 (69 70 )))(42 ((18 19 )(45 ((60 (59 (29 (31 (28 30 )))))(51 52 )))))))))))))));
tree 535 = [&U](0 ((1 75 )(17 (49 (40 (((((((33 (37 (((50 (65 (47 (54 ((64 (66 ((2 3 )((32 34 )(39 46 )))))(27 35 ))))))(68 (8 (6 7 ))))(48 53 ))))(((43 ((5 20 )(14 16 )))(44 77 ))(26 73 )))((67 (76 (12 (36 38 ))))(25 (24 (23 (21 22 ))))))(63 (71 72 )))(62 (74 (41 (57 58 )))))(11 (9 10 )))(61 (4 (15 (((13 56 )(55 (69 70 )))(42 ((18 19 )(45 ((60 (59 (29 (31 (28 30 )))))(51 52 )))))))))))))));
tree 536 = [&U](0 ((1 75 )(17 (49 (40 (((((((33 (37 (((50 (65 ((54 ((64 (66 ((2 3 )((32 34 )(39 46 )))))(27 35 )))(36 47 ))))(68 (8 (6 7 ))))(48 53 ))))((77 (43 (44 ((5 20 )(14 16 )))))(26 73 )))((67 (76 (12 38 )))(25 (24 (23 (21 22 ))))))(63 (71 72 )))(62 (74 (41 (57 58 )))))(11 (9 10 )))(61 (4 (15 (((13 56 )(55 (69 70 )))(42 ((18 19 )(45 ((60 (59 (29 (31 (28 30 )))))(51 52 )))))))))))))));
tree 537 = [&U](0 ((1 75 )(17 (49 (40 (((((((33 (37 (((50 (65 ((54 ((64 (66 ((2 3 )(39 (34 (32 46 ))))))(27 35 )))(36 47 ))))(68 (8 (6 7 ))))(48 53 ))))(((43 ((5 20 )(14 16 )))(44 77 ))(26 73 )))((67 (76 (12 38 )))(25 (24 (23 (21 22 ))))))(63 (71 72 )))(62 (74 (41 (57 58 )))))(11 (9 10 )))(61 (4 (15 (((13 56 )(55 (69 70 )))(42 ((18 19 )(45 ((60 (59 (29 (31 (28 30 )))))(51 52 )))))))))))))));
tree 538 = [&U](0 ((1 75 )(17 (49 (40 (((((((33 (37 (((50 (65 (((64 (66 ((54 (2 3 ))((32 34 )(39 46 )))))(27 35 ))(36 47 ))))(68 (8 (6 7 ))))(48 53 ))))(((43 ((5 20 )(14 16 )))(44 77 ))(26 73 )))((67 (76 (12 38 )))(25 (24 (23 (21 22 ))))))(63 (71 72 )))(62 (74 (41 (57 58 )))))(11 (9 10 )))(61 (4 (15 (((13 56 )(55 (69 70 )))(42 ((18 19 )(45 ((60 (59 (29 (31 (28 30 )))))(51 52 )))))))))))))));
tree 539 = [&U](0 ((1 75 )(17 (49 (40 (((((((33 (37 (((50 (65 ((54 ((64 (66 ((2 3 )((32 34 )(39 46 )))))(27 35 )))(36 47 ))))(68 (8 (6 7 ))))(48 53 ))))(((43 ((5 20 )(14 16 )))(44 77 ))(26 73 )))((67 (76 (12 38 )))(25 (24 (23 (21 22 ))))))(63 (71 72 )))(62 (74 (41 (57 58 )))))(11 (9 10 )))(61 (4 (15 ((13 (55 (69 70 )))(56 (42 ((18 19 )(45 ((60 (59 (29 (31 (28 30 )))))(51 52 ))))))))))))))));
tree 540 = [&U](0 ((1 75 )(17 (49 (40 (((((((33 (37 (((50 (65 ((54 ((64 (66 ((2 3 )((32 34 )(39 46 )))))(27 35 )))(36 47 ))))(68 (8 (6 7 ))))(48 53 ))))((77 (44 (43 ((5 20 )(14 16 )))))(26 73 )))((67 (76 (12 38 )))(25 (24 (23 (21 22 ))))))(63 (71 72 )))(62 (74 (41 (57 58 )))))(11 (9 10 )))(61 (4 (15 (((13 56 )(55 (69 70 )))(42 ((18 19 )(45 ((60 (59 (29 (31 (28 30 )))))(51 52 )))))))))))))));
tree 541 = [&U](0 ((1 75 )(17 (((((((((50 (65 ((54 (((2 3 )(((32 34 )(39 46 ))(64 66 )))(27 35 )))(36 47 ))))(68 (8 (6 7 ))))(33 ((48 (((43 ((5 20 )(14 16 )))(44 77 ))(26 73 )))(37 53 ))))(67 (76 (12 38 ))))(25 (24 ((23 (13 55 ))(21 22 )))))(63 (71 72 )))(62 (74 (41 (57 58 )))))(11 (9 10 )))(40 (49 (61 (4 ((15 ((56 (45 (52 (51 ((29 (31 (28 30 )))(59 60 ))))))(69 70 )))(42 (18 19 )))))))))));
tree 542 = [&U](0 ((1 75 )(17 (((((((33 ((((50 (65 ((54 (((2 3 )(((32 34 )(39 46 ))(64 66 )))(27 35 )))(36 47 ))))(68 (8 (6 7 ))))(37 53 ))(48 (((43 ((5 20 )(14 16 )))(44 77 ))(26 73 )))))(67 (76 (12 38 ))))(25 (24 ((23 (13 55 ))(21 22 )))))(63 (71 72 )))(62 (74 (41 (57 58 )))))(11 (9 10 )))(40 (49 (61 (4 ((15 ((56 (45 (52 (51 ((29 (31 (28 30 )))(59 60 ))))))(69 70 )))(42 (18 19 )))))))))));
tree 543 = [&U](0 ((1 75 )(17 (((((((33 ((37 (53 ((50 (65 ((54 (((2 3 )(((32 34 )(39 46 ))(64 66 )))(27 35 )))(36 47 ))))(68 (8 (6 7 ))))))(48 (((43 ((5 20 )(14 16 )))(44 77 ))(26 73 )))))(67 (76 (12 38 ))))(25 (24 ((23 (13 55 ))(21 22 )))))(63 (71 72 )))(62 (74 (41 (57 58 )))))(11 (9 10 )))(40 (49 (61 (4 ((15 ((56 (45 (52 (51 ((29 (31 (28 30 )))(59 60 ))))))(69 70 )))(42 (18 19 )))))))))));
tree 544 = [&U](0 ((1 75 )(17 (((((((((50 (65 ((54 (((2 3 )(((32 34 )(39 46 ))(64 66 )))(27 35 )))(36 47 ))))(68 (8 (6 7 ))))(33 ((48 (((43 ((5 20 )(14 16 )))(44 77 ))(26 73 )))(37 53 ))))(67 (76 (12 38 ))))(25 (24 (21 (22 (23 (13 55 )))))))(63 (71 72 )))(62 (74 (41 (57 58 )))))(11 (9 10 )))(40 (49 (61 (4 ((15 ((56 (45 (52 (51 ((29 (31 (28 30 )))(59 60 ))))))(69 70 )))(42 (18 19 )))))))))));
tree 545 = [&U](0 ((1 75 )(17 (((((((((50 (65 ((54 (((2 3 )(((32 34 )(39 46 ))(64 66 )))(27 35 )))(36 47 ))))(68 (8 (6 7 ))))(33 ((48 (((43 ((5 20 )(14 16 )))(44 77 ))(26 73 )))(37 53 ))))(67 (76 (12 38 ))))(25 (24 ((23 (13 55 ))(21 22 )))))(63 (71 72 )))(62 (74 (41 (57 58 )))))(11 (9 10 )))(40 (49 (61 (4 ((15 ((56 (45 ((60 (59 (29 (31 (28 30 )))))(51 52 ))))(69 70 )))(42 (18 19 )))))))))));
tree 546 = [&U](0 ((1 75 )(17 (((((((((50 (65 ((54 (((2 3 )(((32 34 )(39 46 ))(64 66 )))(27 35 )))(36 47 ))))(68 (8 (6 7 ))))(33 ((48 (((43 ((5 20 )(14 16 )))(44 77 ))(26 73 )))(37 53 ))))(67 (76 (12 38 ))))(25 (21 (24 (22 (23 (13 55 )))))))(63 (71 72 )))(62 (74 (41 (57 58 )))))(11 (9 10 )))(40 (49 (61 (4 ((15 ((56 (45 (52 (51 ((29 (31 (28 30 )))(59 60 ))))))(69 70 )))(42 (18 19 )))))))))));
tree 547 = [&U](0 ((1 75 )(17 (((((((((50 (65 ((54 (((2 3 )((39 (34 (32 46 )))(64 66 )))(27 35 )))(36 47 ))))(68 (8 (6 7 ))))(33 ((48 (((43 ((5 20 )(14 16 )))(44 77 ))(26 73 )))(37 53 ))))(67 (76 (12 38 ))))(25 (24 ((23 (13 55 ))(21 22 )))))(63 (71 72 )))(62 (74 (41 (57 58 )))))(11 (9 10 )))(40 (49 (61 (4 ((15 ((56 (45 (52 (51 ((29 (31 (28 30 )))(59 60 ))))))(69 70 )))(42 (18 19 )))))))))));
tree 548 = [&U](0 ((1 75 )(17 (((((((33 ((((50 (65 ((54 (((2 3 )(((32 34 )(39 46 ))(64 66 )))(27 35 )))(36 47 ))))(68 (8 (6 7 ))))(37 53 ))(48 (((43 ((5 20 )(14 16 )))(44 77 ))(26 73 )))))(67 (76 (12 38 ))))(25 (21 (24 (22 (23 (13 55 )))))))(63 (71 72 )))(62 (74 (41 (57 58 )))))(11 (9 10 )))(40 (49 (61 (4 ((15 ((56 (45 (52 (51 ((29 (31 (28 30 )))(59 60 ))))))(69 70 )))(42 (18 19 )))))))))));
tree 549 = [&U](0 ((1 75 )(17 (((((((33 ((((50 (65 ((54 (((2 3 )(((32 34 )(39 46 ))(64 66 )))(27 35 )))(36 47 ))))(68 (8 (6 7 ))))(37 53 ))(48 (((43 ((5 20 )(14 16 )))(44 77 ))(26 73 )))))(67 (76 (12 38 ))))(25 (24 (21 (22 (23 (13 55 )))))))(63 (71 72 )))(62 (74 (41 (57 58 )))))(11 (9 10 )))(40 (49 (61 (4 ((15 ((56 (45 (52 (51 ((29 (31 (28 30 )))(59 60 ))))))(69 70 )))(42 (18 19 )))))))))));
tree 550 = [&U](0 ((1 75 )(17 (((((((33 ((((50 (65 (47 (54 (((2 3 )(((32 34 )(39 46 ))(64 66 )))(27 35 ))))))(68 (8 (6 7 ))))(37 53 ))(48 (((43 ((5 20 )(14 16 )))(44 77 ))(26 73 )))))(67 (36 (76 (12 38 )))))(25 (24 ((23 (13 55 ))(21 22 )))))(63 (71 72 )))(62 (74 (41 (57 58 )))))(11 (9 10 )))(40 (49 (61 (4 ((15 ((56 (45 (52 (51 ((29 (31 (28 30 )))(59 60 ))))))(69 70 )))(42 (18 19 )))))))))));
tree 551 = [&U](0 ((1 75 )(17 (49 (40 ((((63 (62 (((25 (67 ((76 (53 (37 (((50 (65 ((54 (((2 3 )(((32 34 )(39 46 ))(64 66 )))(27 35 )))(36 47 ))))(68 (8 (6 7 ))))(33 (48 (((43 ((5 20 )(14 16 )))(44 77 ))(26 73 ))))))))(12 38 ))))(24 ((23 (13 55 ))(21 22 ))))(74 (41 (57 58 ))))))(71 72 ))(11 (9 10 )))(61 (4 ((15 ((56 (45 ((60 (59 (29 (30 (28 31 )))))(51 52 ))))(69 70 )))(42 (18 19 )))))))))));
tree 552 = [&U](0 ((1 75 )(17 (49 (40 ((((63 (62 (((25 (67 ((76 (53 (37 (((50 (65 ((54 (((2 3 )((39 (34 (32 46 )))(64 66 )))(27 35 )))(36 47 ))))(68 (8 (6 7 ))))(33 (48 (((43 ((5 20 )(14 16 )))(44 77 ))(26 73 ))))))))(12 38 ))))(24 ((23 (13 55 ))(21 22 ))))(74 (41 (57 58 ))))))(71 72 ))(11 (9 10 )))(61 (4 ((15 ((56 (45 ((60 (59 (29 (30 (28 31 )))))(51 52 ))))(69 70 )))(42 (18 19 )))))))))));
tree 553 = [&U](0 ((1 75 )(17 (49 (40 ((((63 (62 (((25 (67 ((76 (53 (37 (((50 (65 ((54 (((2 3 )((39 (34 (32 46 )))(64 66 )))(27 35 )))(36 47 ))))(68 (8 (6 7 ))))(33 (48 (((43 ((5 20 )(14 16 )))(44 77 ))(26 73 ))))))))(12 38 ))))(24 ((23 (13 55 ))(21 22 ))))(74 (41 (57 58 ))))))(71 72 ))(11 (9 10 )))(61 (4 ((15 ((56 (45 ((60 (59 (29 (31 (28 30 )))))(51 52 ))))(69 70 )))(42 (18 19 )))))))))));
tree 554 = [&U](0 ((1 75 )(17 (49 (40 ((((63 (62 (((25 ((33 ((((50 (65 ((54 (((2 3 )((39 (34 (32 46 )))(64 66 )))(27 35 )))(36 47 ))))(68 (8 (6 7 ))))(37 53 ))(48 (((43 ((5 20 )(14 16 )))(44 77 ))(26 73 )))))(67 (76 (12 38 )))))(24 ((23 (13 55 ))(21 22 ))))(74 (41 (57 58 ))))))(71 72 ))(11 (9 10 )))(61 (4 ((15 ((56 (45 ((60 (59 (29 (30 (28 31 )))))(51 52 ))))(69 70 )))(42 (18 19 )))))))))));
tree 555 = [&U](0 ((1 75 )(17 (49 (40 ((((63 (62 (((25 (67 ((76 (53 (37 (((50 (65 ((54 (((2 3 )((39 (34 (32 46 )))(64 66 )))(27 35 )))(36 47 ))))(68 (8 (6 7 ))))(33 (48 (((43 ((5 20 )(14 16 )))(44 77 ))(26 73 ))))))))(12 38 ))))(24 ((23 (13 55 ))(21 22 ))))(74 (41 (57 58 ))))))(71 72 ))(11 (9 10 )))(61 (4 ((15 ((56 (45 (((29 (31 (28 30 )))(59 60 ))(51 52 ))))(69 70 )))(42 (18 19 )))))))))));
tree 556 = [&U](0 ((1 75 )(17 (49 (40 ((((63 (62 (((25 (67 ((76 (53 (37 (((50 (65 ((54 (((2 3 )((39 (34 (32 46 )))(64 66 )))(27 35 )))(36 47 ))))(68 (8 (6 7 ))))(33 (48 (((43 ((5 20 )(14 16 )))(44 77 ))(26 73 ))))))))(12 38 ))))(24 ((23 (13 55 ))(21 22 ))))(74 (41 (57 58 ))))))(71 72 ))(11 (9 10 )))(61 (4 ((15 ((56 (45 (52 (51 ((29 (31 (28 30 )))(59 60 ))))))(69 70 )))(42 (18 19 )))))))))));
tree 557 = [&U](0 ((1 75 )(17 (49 (40 ((((63 (62 (((25 ((33 ((((50 (65 (47 (54 (((2 3 )((39 (34 (32 46 )))(64 66 )))(27 35 ))))))(68 (8 (6 7 ))))(37 53 ))(48 (((43 ((5 20 )(14 16 )))(44 77 ))(26 73 )))))(67 (36 (76 (12 38 ))))))(24 ((23 (13 55 ))(21 22 ))))(74 (41 (57 58 ))))))(71 72 ))(11 (9 10 )))(61 (4 ((15 ((56 (45 ((60 (59 (29 (30 (28 31 )))))(51 52 ))))(69 70 )))(42 (18 19 )))))))))));
tree 558 = [&U](0 ((1 75 )(17 (49 (40 ((((63 (62 (((25 ((33 ((((50 (65 (47 (54 (((2 3 )((39 (34 (32 46 )))(64 66 )))(27 35 ))))))(68 (8 (6 7 ))))(37 53 ))(48 (((43 ((5 20 )(14 16 )))(44 77 ))(26 73 )))))(67 (76 (36 (12 38 ))))))(24 ((23 (13 55 ))(21 22 ))))(74 (41 (57 58 ))))))(71 72 ))(11 (9 10 )))(61 (4 ((15 ((56 (45 ((60 (59 (29 (30 (28 31 )))))(51 52 ))))(69 70 )))(42 (18 19 )))))))))));
tree 559 = [&U](0 ((1 75 )(17 (49 (40 ((((63 (62 (((25 ((33 ((((50 (65 (47 (54 (((2 3 )((39 (34 (32 46 )))(64 66 )))(27 35 ))))))(68 (8 (6 7 ))))(37 53 ))(48 (((43 ((5 20 )(14 16 )))(44 77 ))(26 73 )))))(67 (76 (12 (36 38 ))))))(24 ((23 (13 55 ))(21 22 ))))(74 (41 (57 58 ))))))(71 72 ))(11 (9 10 )))(61 (4 ((15 ((56 (45 ((60 (59 (29 (30 (28 31 )))))(51 52 ))))(69 70 )))(42 (18 19 )))))))))));
tree 560 = [&U](0 ((1 75 )(17 (49 (40 ((((62 (((25 ((33 ((((50 (65 ((54 (((2 3 )((39 (34 (32 46 )))(64 66 )))(27 35 )))(36 47 ))))(68 (8 (6 7 ))))(37 53 ))(48 (((43 ((5 20 )(14 16 )))(44 77 ))(26 73 )))))(67 (76 (12 38 )))))(24 ((23 (13 55 ))(21 22 ))))(74 (41 (57 58 )))))(63 (71 72 )))(11 (9 10 )))(61 (4 ((15 ((56 (45 ((60 (59 (29 (30 (28 31 )))))(51 52 ))))(69 70 )))(42 (18 19 )))))))))));
tree 561 = [&U](0 ((1 75 )(17 (((((((33 (37 (((50 (65 (47 (54 ((64 (66 ((2 3 )((32 34 )(39 46 )))))(27 35 ))))))(68 (8 (6 7 ))))(48 53 ))))(((43 ((5 20 )(14 16 )))(44 77 ))(26 73 )))((67 ((56 (12 38 ))(36 76 )))(25 (24 (23 (21 22 ))))))(63 (71 72 )))(62 (74 (41 (57 58 )))))(11 (9 10 )))(40 (49 (61 (4 (15 ((13 (55 (69 70 )))(42 ((18 19 )(45 ((60 (59 (29 (31 (28 30 )))))(51 52 )))))))))))))));
tree 562 = [&U](0 ((1 75 )(17 (((((((33 (37 (((50 (65 (47 (54 ((64 (66 ((2 3 )((32 34 )(39 46 )))))(27 35 ))))))(68 (8 (6 7 ))))(48 53 ))))(((43 ((5 20 )(14 16 )))(44 77 ))(26 73 )))((67 ((56 (12 38 ))(36 76 )))(25 (24 (23 (21 22 ))))))(63 (71 72 )))(62 (74 (41 (57 58 )))))(11 (9 10 )))(40 (49 (61 (4 (15 ((13 (55 (69 70 )))(42 ((18 19 )(45 ((60 (59 (29 (30 (28 31 )))))(51 52 )))))))))))))));
tree 563 = [&U](0 ((1 75 )(17 (((((((33 (37 (((50 (65 (47 (54 ((64 (66 ((2 3 )((32 34 )(39 46 )))))(27 35 ))))))(68 (8 (6 7 ))))(48 53 ))))(((43 ((5 20 )(14 16 )))(44 77 ))(26 73 )))((67 (76 ((12 38 )(36 56 ))))(25 (24 (23 (21 22 ))))))(63 (71 72 )))(62 (74 (41 (57 58 )))))(11 (9 10 )))(40 (49 (61 (4 (15 ((13 (55 (69 70 )))(42 ((18 19 )(45 ((60 (59 (29 (31 (28 30 )))))(51 52 )))))))))))))));
tree 564 = [&U](0 ((1 75 )(17 (((((((33 (37 (((50 (65 (47 (54 ((64 (66 ((2 3 )((32 34 )(39 46 )))))(27 35 ))))))(68 (8 (6 7 ))))(48 53 ))))(((43 ((5 20 )(14 16 )))(44 77 ))(26 73 )))((67 (76 (56 (36 (12 38 )))))(25 (24 (23 (21 22 ))))))(63 (71 72 )))(62 (74 (41 (57 58 )))))(11 (9 10 )))(40 (49 (61 (4 (15 ((13 (55 (69 70 )))(42 ((18 19 )(45 ((60 (59 (29 (31 (28 30 )))))(51 52 )))))))))))))));
tree 565 = [&U](0 ((1 75 )(17 (((((((33 (37 (((50 (65 (47 (54 ((64 (66 ((2 3 )((32 34 )(39 46 )))))(27 35 ))))))(68 (8 (6 7 ))))(48 53 ))))(((43 ((5 20 )(14 16 )))(44 77 ))(26 73 )))((67 (76 (56 (12 (36 38 )))))(25 (24 (23 (21 22 ))))))(63 (71 72 )))(62 (74 (41 (57 58 )))))(11 (9 10 )))(40 (49 (61 (4 (15 ((13 (55 (69 70 )))(42 ((18 19 )(45 ((60 (59 (29 (31 (28 30 )))))(51 52 )))))))))))))));
tree 566 = [&U](0 ((1 75 )(17 (((((((33 (37 (((50 (65 ((54 ((64 (66 ((2 3 )((32 34 )(39 46 )))))(27 35 )))(36 47 ))))(68 (8 (6 7 ))))(48 53 ))))(((43 ((5 20 )(14 16 )))(44 77 ))(26 73 )))((67 (76 (56 (12 38 ))))(25 (24 (23 (21 22 ))))))(63 (71 72 )))(62 (74 (41 (57 58 )))))(11 (9 10 )))(40 (49 (61 (4 (15 ((13 (55 (69 70 )))(42 ((18 19 )(45 ((60 (59 (29 (31 (28 30 )))))(51 52 )))))))))))))));
tree 567 = [&U](0 ((1 75 )(17 (((((((33 (37 (((50 (65 (47 (54 ((64 (66 ((2 3 )((32 34 )(39 46 )))))(27 35 ))))))(68 (8 (6 7 ))))(48 53 ))))((77 (43 (44 ((5 20 )(14 16 )))))(26 73 )))((67 ((56 (12 38 ))(36 76 )))(25 (24 (23 (21 22 ))))))(63 (71 72 )))(62 (74 (41 (57 58 )))))(11 (9 10 )))(40 (49 (61 (4 (15 ((13 (55 (69 70 )))(42 ((18 19 )(45 ((60 (59 (29 (31 (28 30 )))))(51 52 )))))))))))))));
tree 568 = [&U](0 ((1 75 )(17 (((((((33 (37 (((50 (65 (47 (54 ((64 (66 ((2 3 )(39 (34 (32 46 ))))))(27 35 ))))))(68 (8 (6 7 ))))(48 53 ))))(((43 ((5 20 )(14 16 )))(44 77 ))(26 73 )))((67 ((56 (12 38 ))(36 76 )))(25 (24 (23 (21 22 ))))))(63 (71 72 )))(62 (74 (41 (57 58 )))))(11 (9 10 )))(40 (49 (61 (4 (15 ((13 (55 (69 70 )))(42 ((18 19 )(45 ((60 (59 (29 (31 (28 30 )))))(51 52 )))))))))))))));
tree 569 = [&U](0 ((1 75 )(17 (((((((33 (37 (((50 (65 (47 ((64 (66 ((54 (2 3 ))((32 34 )(39 46 )))))(27 35 )))))(68 (8 (6 7 ))))(48 53 ))))(((43 ((5 20 )(14 16 )))(44 77 ))(26 73 )))((67 ((56 (12 38 ))(36 76 )))(25 (24 (23 (21 22 ))))))(63 (71 72 )))(62 (74 (41 (57 58 )))))(11 (9 10 )))(40 (49 (61 (4 (15 ((13 (55 (69 70 )))(42 ((18 19 )(45 ((60 (59 (29 (31 (28 30 )))))(51 52 )))))))))))))));
tree 570 = [&U](0 ((1 75 )(17 (((((((33 (37 (((50 (65 (47 (54 ((64 (66 ((2 3 )((32 34 )(39 46 )))))(27 35 ))))))(68 (8 (6 7 ))))(48 53 ))))(((43 ((5 20 )(14 16 )))(44 77 ))(26 73 )))((67 ((12 38 )(36 76 )))(25 (24 (23 (21 22 ))))))(63 (71 72 )))(62 (74 (41 (57 58 )))))(11 (9 10 )))(40 (49 (61 (4 (15 ((13 (55 (69 70 )))(56 (42 ((18 19 )(45 ((60 (59 (29 (31 (28 30 )))))(51 52 ))))))))))))))));
tree 571 = [&U](0 ((1 75 )(17 (49 (40 ((((63 (62 (((25 (67 ((76 (53 (37 (((50 (65 ((35 (27 (64 (66 ((54 (2 3 ))((32 34 )(39 46 )))))))(36 47 ))))(68 (8 (6 7 ))))(33 (48 (((43 ((5 20 )(14 16 )))(44 77 ))(26 73 ))))))))(12 38 ))))(24 ((23 (13 55 ))(21 22 ))))(74 (41 (57 58 ))))))(71 72 ))(11 (9 10 )))(61 (4 ((15 ((56 (45 ((60 (59 (29 (31 (28 30 )))))(51 52 ))))(69 70 )))(42 (18 19 )))))))))));
tree 572 = [&U](0 ((1 75 )(17 (49 (40 ((((63 (62 (((25 (67 ((76 (53 (37 (((50 (65 (((64 (66 ((54 (2 3 ))((32 34 )(39 46 )))))(27 35 ))(36 47 ))))(68 (8 (6 7 ))))(33 (48 (((43 ((5 20 )(14 16 )))(44 77 ))(26 73 ))))))))(12 38 ))))(24 ((23 (13 55 ))(21 22 ))))(74 (41 (57 58 ))))))(71 72 ))(11 (9 10 )))(61 (4 ((15 ((56 (45 ((60 (59 (29 (31 (28 30 )))))(51 52 ))))(69 70 )))(42 (18 19 )))))))))));
tree 573 = [&U](0 ((1 75 )(17 (49 (40 ((((63 (62 (((25 ((33 ((((50 (65 ((35 (27 (64 (66 ((54 (2 3 ))((32 34 )(39 46 )))))))(36 47 ))))(68 (8 (6 7 ))))(37 53 ))(48 (((43 ((5 20 )(14 16 )))(44 77 ))(26 73 )))))(67 (76 (12 38 )))))(24 ((23 (13 55 ))(21 22 ))))(74 (41 (57 58 ))))))(71 72 ))(11 (9 10 )))(61 (4 ((15 ((56 (45 ((60 (59 (29 (31 (28 30 )))))(51 52 ))))(69 70 )))(42 (18 19 )))))))))));
tree 574 = [&U](0 ((1 75 )(17 (49 (40 ((((63 (62 (((25 (67 ((76 (53 (37 (((50 (65 ((35 (27 (64 (66 ((54 (2 3 ))((32 34 )(39 46 )))))))(36 47 ))))(68 (8 (6 7 ))))(33 (48 (((43 ((5 20 )(14 16 )))(44 77 ))(26 73 ))))))))(12 38 ))))(24 ((23 (13 55 ))(21 22 ))))(74 (41 (57 58 ))))))(71 72 ))(11 (9 10 )))(61 (4 ((15 ((56 (45 (((29 (31 (28 30 )))(59 60 ))(51 52 ))))(69 70 )))(42 (18 19 )))))))))));
tree 575 = [&U](0 ((1 75 )(17 (49 (40 ((((63 (62 (((25 (67 ((76 (53 (37 (((50 (65 ((35 (27 (64 (66 ((54 (2 3 ))((32 34 )(39 46 )))))))(36 47 ))))(68 (8 (6 7 ))))(33 (48 (((43 ((5 20 )(14 16 )))(44 77 ))(26 73 ))))))))(12 38 ))))(24 ((23 (13 55 ))(21 22 ))))(74 (41 (57 58 ))))))(71 72 ))(11 (9 10 )))(61 (4 ((15 ((56 (45 (52 (51 ((29 (31 (28 30 )))(59 60 ))))))(69 70 )))(42 (18 19 )))))))))));
tree 576 = [&U](0 ((1 75 )(17 (49 (40 ((((63 (62 (((25 (67 ((76 (53 (37 (((50 (65 ((35 (27 (64 (66 ((54 (2 3 ))((32 34 )(39 46 )))))))(36 47 ))))(68 (8 (6 7 ))))(33 (48 (((43 ((5 20 )(14 16 )))(44 77 ))(26 73 ))))))))(12 38 ))))(24 ((23 (13 55 ))(21 22 ))))(74 (41 (57 58 ))))))(71 72 ))(11 (9 10 )))(61 (4 ((15 ((56 (45 ((60 (59 (29 (30 (28 31 )))))(51 52 ))))(69 70 )))(42 (18 19 )))))))))));
tree 577 = [&U](0 ((1 75 )(17 (49 (40 ((((63 (62 (((25 (67 ((76 (53 (37 (((50 (65 ((35 (27 (64 (66 ((54 (2 3 ))(39 (34 (32 46 ))))))))(36 47 ))))(68 (8 (6 7 ))))(33 (48 (((43 ((5 20 )(14 16 )))(44 77 ))(26 73 ))))))))(12 38 ))))(24 ((23 (13 55 ))(21 22 ))))(74 (41 (57 58 ))))))(71 72 ))(11 (9 10 )))(61 (4 ((15 ((56 (45 ((60 (59 (29 (31 (28 30 )))))(51 52 ))))(69 70 )))(42 (18 19 )))))))))));
tree 578 = [&U](0 ((1 75 )(17 (49 (40 ((((63 (62 (((25 (67 ((76 (53 (37 (((50 (65 (((64 (66 ((54 (2 3 ))((32 34 )(39 46 )))))(27 35 ))(36 47 ))))(68 (8 (6 7 ))))(33 (48 (((43 ((5 20 )(14 16 )))(44 77 ))(26 73 ))))))))(12 38 ))))(24 ((23 (13 55 ))(21 22 ))))(74 (41 (57 58 ))))))(71 72 ))(11 (9 10 )))(61 (4 ((15 ((56 (45 ((60 (59 (29 (30 (28 31 )))))(51 52 ))))(69 70 )))(42 (18 19 )))))))))));
tree 579 = [&U](0 ((1 75 )(17 (49 (40 ((((63 (62 (((25 (67 ((76 (53 (37 (((50 (65 (((64 (66 ((54 (2 3 ))(39 (34 (32 46 ))))))(27 35 ))(36 47 ))))(68 (8 (6 7 ))))(33 (48 (((43 ((5 20 )(14 16 )))(44 77 ))(26 73 ))))))))(12 38 ))))(24 ((23 (13 55 ))(21 22 ))))(74 (41 (57 58 ))))))(71 72 ))(11 (9 10 )))(61 (4 ((15 ((56 (45 ((60 (59 (29 (31 (28 30 )))))(51 52 ))))(69 70 )))(42 (18 19 )))))))))));
tree 580 = [&U](0 ((1 75 )(17 (49 (40 ((((63 (62 (((25 (67 ((76 (53 (37 (((50 (65 ((54 ((64 (66 ((2 3 )((32 34 )(39 46 )))))(27 35 )))(36 47 ))))(68 (8 (6 7 ))))(33 (48 (((43 ((5 20 )(14 16 )))(44 77 ))(26 73 ))))))))(12 38 ))))(24 ((23 (13 55 ))(21 22 ))))(74 (41 (57 58 ))))))(71 72 ))(11 (9 10 )))(61 (4 ((15 ((56 (45 ((60 (59 (29 (31 (28 30 )))))(51 52 ))))(69 70 )))(42 (18 19 )))))))))));
tree 581 = [&U](0 ((1 75 )(17 (49 (40 ((((63 (62 (((25 (67 ((76 (53 (37 (((50 (65 ((54 ((64 (66 ((2 3 )(39 (34 (32 46 ))))))(27 35 )))(36 47 ))))(68 (8 (6 7 ))))(33 (48 (((43 ((5 20 )(14 16 )))(44 77 ))(26 73 ))))))))(12 38 ))))(24 ((23 (13 55 ))(21 22 ))))(74 (41 (57 58 ))))))(71 72 ))(11 (9 10 )))(61 (4 ((15 ((56 (45 ((60 (59 (29 (31 (28 30 )))))(51 52 ))))(69 70 )))(42 (18 19 )))))))))));
tree 582 = [&U](0 ((1 75 )(17 (49 (40 ((((63 (62 (((25 ((33 ((((50 (65 ((54 ((64 (66 ((2 3 )(39 (34 (32 46 ))))))(27 35 )))(36 47 ))))(68 (8 (6 7 ))))(37 53 ))(48 (((43 ((5 20 )(14 16 )))(44 77 ))(26 73 )))))(67 (76 (12 38 )))))(24 ((23 (13 55 ))(21 22 ))))(74 (41 (57 58 ))))))(71 72 ))(11 (9 10 )))(61 (4 ((15 ((56 (45 ((60 (59 (29 (31 (28 30 )))))(51 52 ))))(69 70 )))(42 (18 19 )))))))))));
tree 583 = [&U](0 ((1 75 )(17 (49 (40 ((((63 (62 (((25 (67 ((76 (53 (37 (((50 (65 ((54 ((64 (66 ((2 3 )(39 (34 (32 46 ))))))(27 35 )))(36 47 ))))(68 (8 (6 7 ))))(33 (48 (((43 ((5 20 )(14 16 )))(44 77 ))(26 73 ))))))))(12 38 ))))(24 ((23 (13 55 ))(21 22 ))))(74 (41 (57 58 ))))))(71 72 ))(11 (9 10 )))(61 (4 ((15 ((56 (45 (((29 (31 (28 30 )))(59 60 ))(51 52 ))))(69 70 )))(42 (18 19 )))))))))));
tree 584 = [&U](0 ((1 75 )(17 (49 (40 ((((63 (62 (((25 (67 ((76 (53 (37 (((50 (65 ((54 ((64 (66 ((2 3 )(39 (34 (32 46 ))))))(27 35 )))(36 47 ))))(68 (8 (6 7 ))))(33 (48 (((43 ((5 20 )(14 16 )))(44 77 ))(26 73 ))))))))(12 38 ))))(24 ((23 (13 55 ))(21 22 ))))(74 (41 (57 58 ))))))(71 72 ))(11 (9 10 )))(61 (4 ((15 ((56 (45 (52 (51 ((29 (31 (28 30 )))(59 60 ))))))(69 70 )))(42 (18 19 )))))))))));
tree 585 = [&U](0 ((1 75 )(17 (49 (40 ((((63 (62 (((25 (67 ((76 (53 (37 (((50 (65 ((54 ((64 (66 ((2 3 )(39 (34 (32 46 ))))))(27 35 )))(36 47 ))))(68 (8 (6 7 ))))(33 (48 (((43 ((5 20 )(14 16 )))(44 77 ))(26 73 ))))))))(12 38 ))))(24 ((23 (13 55 ))(21 22 ))))(74 (41 (57 58 ))))))(71 72 ))(11 (9 10 )))(61 (4 ((15 ((56 (45 ((60 (59 (29 (30 (28 31 )))))(51 52 ))))(69 70 )))(42 (18 19 )))))))))));
tree 586 = [&U](0 ((1 75 )(17 (49 (40 ((((63 (62 (((25 ((33 ((((50 (65 ((54 ((64 (66 ((2 3 )(39 (34 (32 46 ))))))(27 35 )))(36 47 ))))(68 (8 (6 7 ))))(37 53 ))(48 (((43 ((5 20 )(14 16 )))(44 77 ))(26 73 )))))(67 (76 (12 38 )))))(24 ((23 (13 55 ))(21 22 ))))(74 (41 (57 58 ))))))(71 72 ))(11 (9 10 )))(61 (4 ((15 ((56 (45 ((60 (59 (29 (30 (28 31 )))))(51 52 ))))(69 70 )))(42 (18 19 )))))))))));
tree 587 = [&U](0 ((1 75 )(17 (49 (40 ((((63 (62 (((25 ((33 ((((50 (65 (47 (54 ((64 (66 ((2 3 )(39 (34 (32 46 ))))))(27 35 ))))))(68 (8 (6 7 ))))(37 53 ))(48 (((43 ((5 20 )(14 16 )))(44 77 ))(26 73 )))))(67 (36 (76 (12 38 ))))))(24 ((23 (13 55 ))(21 22 ))))(74 (41 (57 58 ))))))(71 72 ))(11 (9 10 )))(61 (4 ((15 ((56 (45 ((60 (59 (29 (31 (28 30 )))))(51 52 ))))(69 70 )))(42 (18 19 )))))))))));
tree 588 = [&U](0 ((1 75 )(17 (49 (40 ((((63 (62 (((25 ((33 ((((50 (65 (47 (54 ((64 (66 ((2 3 )(39 (34 (32 46 ))))))(27 35 ))))))(68 (8 (6 7 ))))(37 53 ))(48 (((43 ((5 20 )(14 16 )))(44 77 ))(26 73 )))))(67 (76 (36 (12 38 ))))))(24 ((23 (13 55 ))(21 22 ))))(74 (41 (57 58 ))))))(71 72 ))(11 (9 10 )))(61 (4 ((15 ((56 (45 ((60 (59 (29 (31 (28 30 )))))(51 52 ))))(69 70 )))(42 (18 19 )))))))))));
tree 589 = [&U](0 ((1 75 )(17 (49 (40 ((((63 (62 (((25 ((33 ((((50 (65 (47 (54 ((64 (66 ((2 3 )(39 (34 (32 46 ))))))(27 35 ))))))(68 (8 (6 7 ))))(37 53 ))(48 (((43 ((5 20 )(14 16 )))(44 77 ))(26 73 )))))(67 (76 (12 (36 38 ))))))(24 ((23 (13 55 ))(21 22 ))))(74 (41 (57 58 ))))))(71 72 ))(11 (9 10 )))(61 (4 ((15 ((56 (45 ((60 (59 (29 (31 (28 30 )))))(51 52 ))))(69 70 )))(42 (18 19 )))))))))));
tree 590 = [&U](0 ((1 75 )(17 (49 (40 ((((63 (62 (((25 ((33 ((((50 (65 ((54 ((64 (66 ((2 3 )((32 34 )(39 46 )))))(27 35 )))(36 47 ))))(68 (8 (6 7 ))))(37 53 ))(48 (((43 ((5 20 )(14 16 )))(44 77 ))(26 73 )))))(67 (76 (12 38 )))))(24 ((23 (13 55 ))(21 22 ))))(74 (41 (57 58 ))))))(71 72 ))(11 (9 10 )))(61 (4 ((15 ((56 (45 ((60 (59 (29 (31 (28 30 )))))(51 52 ))))(69 70 )))(42 (18 19 )))))))))));
tree 591 = [&U](0 ((1 75 )(17 (((((((33 (37 (((50 (65 ((35 (27 (64 (66 ((54 (2 3 ))((32 34 )(39 46 )))))))(36 47 ))))(68 (8 (6 7 ))))(48 53 ))))(((43 ((5 20 )(14 16 )))(44 77 ))(26 73 )))((67 (76 (12 38 )))(25 (24 (23 (21 22 ))))))(63 (71 72 )))(62 (74 (41 (57 58 )))))(11 (9 10 )))(40 (49 (61 (4 (15 ((13 (55 (69 70 )))(56 (42 ((18 19 )(45 ((60 (59 (29 (31 (28 30 )))))(51 52 ))))))))))))))));
tree 592 = [&U](0 ((1 75 )(17 (((((((33 (37 (((50 (65 ((35 (27 (64 (66 ((54 (2 3 ))((32 34 )(39 46 )))))))(36 47 ))))(68 (8 (6 7 ))))(48 53 ))))(((43 ((5 20 )(14 16 )))(44 77 ))(26 73 )))((67 (76 (12 38 )))(25 (24 (23 (21 22 ))))))(63 (71 72 )))(62 (74 (41 (57 58 )))))(11 (9 10 )))(40 (49 (61 (4 (15 ((13 (55 (69 70 )))(56 (42 ((18 19 )(45 ((60 (59 (29 (30 (28 31 )))))(51 52 ))))))))))))))));
tree 593 = [&U](0 ((1 75 )(17 (((((((33 (37 (((50 (65 (((64 (66 ((54 (2 3 ))((32 34 )(39 46 )))))(27 35 ))(36 47 ))))(68 (8 (6 7 ))))(48 53 ))))(((43 ((5 20 )(14 16 )))(44 77 ))(26 73 )))((67 (76 (12 38 )))(25 (24 (23 (21 22 ))))))(63 (71 72 )))(62 (74 (41 (57 58 )))))(11 (9 10 )))(40 (49 (61 (4 (15 ((13 (55 (69 70 )))(56 (42 ((18 19 )(45 ((60 (59 (29 (31 (28 30 )))))(51 52 ))))))))))))))));
tree 594 = [&U](0 ((1 75 )(17 (((((((33 (37 (((50 (65 (47 (35 (27 (64 (66 ((54 (2 3 ))((32 34 )(39 46 ))))))))))(68 (8 (6 7 ))))(48 53 ))))(((43 ((5 20 )(14 16 )))(44 77 ))(26 73 )))((67 (36 (76 (12 38 ))))(25 (24 (23 (21 22 ))))))(63 (71 72 )))(62 (74 (41 (57 58 )))))(11 (9 10 )))(40 (49 (61 (4 (15 ((13 (55 (69 70 )))(56 (42 ((18 19 )(45 ((60 (59 (29 (31 (28 30 )))))(51 52 ))))))))))))))));
tree 595 = [&U](0 ((1 75 )(17 (((((((33 (37 (((50 (65 (47 (35 (27 (64 (66 ((54 (2 3 ))((32 34 )(39 46 ))))))))))(68 (8 (6 7 ))))(48 53 ))))(((43 ((5 20 )(14 16 )))(44 77 ))(26 73 )))((67 (76 (36 (12 38 ))))(25 (24 (23 (21 22 ))))))(63 (71 72 )))(62 (74 (41 (57 58 )))))(11 (9 10 )))(40 (49 (61 (4 (15 ((13 (55 (69 70 )))(56 (42 ((18 19 )(45 ((60 (59 (29 (31 (28 30 )))))(51 52 ))))))))))))))));
tree 596 = [&U](0 ((1 75 )(17 (((((((33 (37 (((50 (65 (47 (35 (27 (64 (66 ((54 (2 3 ))((32 34 )(39 46 ))))))))))(68 (8 (6 7 ))))(48 53 ))))(((43 ((5 20 )(14 16 )))(44 77 ))(26 73 )))((67 (76 (12 (36 38 ))))(25 (24 (23 (21 22 ))))))(63 (71 72 )))(62 (74 (41 (57 58 )))))(11 (9 10 )))(40 (49 (61 (4 (15 ((13 (55 (69 70 )))(56 (42 ((18 19 )(45 ((60 (59 (29 (31 (28 30 )))))(51 52 ))))))))))))))));
tree 597 = [&U](0 ((1 75 )(17 (((((((33 (37 (((50 (65 ((35 (27 (64 (66 ((54 (2 3 ))((32 34 )(39 46 )))))))(36 47 ))))(68 (8 (6 7 ))))(48 53 ))))((77 (43 (44 ((5 20 )(14 16 )))))(26 73 )))((67 (76 (12 38 )))(25 (24 (23 (21 22 ))))))(63 (71 72 )))(62 (74 (41 (57 58 )))))(11 (9 10 )))(40 (49 (61 (4 (15 ((13 (55 (69 70 )))(56 (42 ((18 19 )(45 ((60 (59 (29 (31 (28 30 )))))(51 52 ))))))))))))))));
tree 598 = [&U](0 ((1 75 )(17 (((((((33 (37 (((50 (65 ((35 (27 (64 (66 ((54 (2 3 ))(39 (34 (32 46 ))))))))(36 47 ))))(68 (8 (6 7 ))))(48 53 ))))(((43 ((5 20 )(14 16 )))(44 77 ))(26 73 )))((67 (76 (12 38 )))(25 (24 (23 (21 22 ))))))(63 (71 72 )))(62 (74 (41 (57 58 )))))(11 (9 10 )))(40 (49 (61 (4 (15 ((13 (55 (69 70 )))(56 (42 ((18 19 )(45 ((60 (59 (29 (31 (28 30 )))))(51 52 ))))))))))))))));
tree 599 = [&U](0 ((1 75 )(17 (((((((33 (37 (((50 (65 ((35 (27 (64 (66 ((54 (2 3 ))((32 34 )(39 46 )))))))(36 47 ))))(68 (8 (6 7 ))))(48 53 ))))(((43 ((5 20 )(14 16 )))(44 77 ))(26 73 )))((67 (76 (12 38 )))(25 (24 (23 (21 22 ))))))(63 (71 72 )))(62 (74 (41 (57 58 )))))(11 (9 10 )))(40 (49 (61 (4 (15 (((13 56 )(55 (69 70 )))(42 ((18 19 )(45 ((60 (59 (29 (31 (28 30 )))))(51 52 )))))))))))))));
tree 600 = [&U](0 ((1 75 )(17 (((((((33 (37 (((50 (65 ((35 (27 (64 (66 ((54 (2 3 ))((32 34 )(39 46 )))))))(36 47 ))))(68 (8 (6 7 ))))(48 53 ))))((77 (44 (43 ((5 20 )(14 16 )))))(26 73 )))((67 (76 (12 38 )))(25 (24 (23 (21 22 ))))))(63 (71 72 )))(62 (74 (41 (57 58 )))))(11 (9 10 )))(40 (49 (61 (4 (15 ((13 (55 (69 70 )))(56 (42 ((18 19 )(45 ((60 (59 (29 (31 (28 30 )))))(51 52 ))))))))))))))));
tree 601 = [&U](0 ((1 75 )(17 (49 (40 ((((((67 ((76 (53 (37 (((50 (65 ((54 ((64 (66 ((2 3 )((32 34 )(39 46 )))))(27 35 )))(36 47 ))))(68 (8 (6 7 ))))(33 (48 (((43 ((5 20 )(14 16 )))(44 77 ))(26 73 ))))))))(12 38 )))(25 (24 (21 (22 (13 (23 55 )))))))(63 (71 72 )))(62 (74 (41 (57 58 )))))(11 (9 10 )))(61 (4 ((15 ((56 (45 ((60 (59 (29 (31 (28 30 )))))(51 52 ))))(69 70 )))(42 (18 19 )))))))))));
tree 602 = [&U](0 ((1 75 )(17 (49 (40 ((((((67 ((76 (53 (37 (((50 (65 ((54 ((64 (66 ((2 3 )((32 34 )(39 46 )))))(27 35 )))(36 47 ))))(68 (8 (6 7 ))))(33 (48 (((43 ((5 20 )(14 16 )))(44 77 ))(26 73 ))))))))(12 38 )))(25 (24 (21 (22 (23 (13 55 )))))))(63 (71 72 )))(62 (74 (41 (57 58 )))))(11 (9 10 )))(61 (4 ((15 ((56 (45 ((60 (59 (29 (31 (28 30 )))))(51 52 ))))(69 70 )))(42 (18 19 )))))))))));
tree 603 = [&U](0 ((1 75 )(17 (49 (40 ((((((67 ((76 (53 (37 (((50 (65 ((54 ((64 (66 ((2 3 )((32 34 )(39 46 )))))(27 35 )))(36 47 ))))(68 (8 (6 7 ))))(33 (48 (((43 ((5 20 )(14 16 )))(44 77 ))(26 73 ))))))))(12 38 )))(25 (24 (21 (22 (13 (23 55 )))))))(63 (71 72 )))(62 (74 (41 (57 58 )))))(11 (9 10 )))(61 (4 ((15 ((56 (45 ((60 (59 (29 (30 (28 31 )))))(51 52 ))))(69 70 )))(42 (18 19 )))))))))));
tree 604 = [&U](0 ((1 75 )(17 (49 (40 ((((((67 ((76 (53 (37 (((50 (65 ((54 ((64 (66 ((2 3 )(39 (34 (32 46 ))))))(27 35 )))(36 47 ))))(68 (8 (6 7 ))))(33 (48 (((43 ((5 20 )(14 16 )))(44 77 ))(26 73 ))))))))(12 38 )))(25 (24 (21 (22 (13 (23 55 )))))))(63 (71 72 )))(62 (74 (41 (57 58 )))))(11 (9 10 )))(61 (4 ((15 ((56 (45 ((60 (59 (29 (31 (28 30 )))))(51 52 ))))(69 70 )))(42 (18 19 )))))))))));
tree 605 = [&U](0 ((1 75 )(17 (49 (40 ((((((67 ((76 (53 (37 (((50 (65 (((64 (66 ((54 (2 3 ))((32 34 )(39 46 )))))(27 35 ))(36 47 ))))(68 (8 (6 7 ))))(33 (48 (((43 ((5 20 )(14 16 )))(44 77 ))(26 73 ))))))))(12 38 )))(25 (24 (21 (22 (13 (23 55 )))))))(63 (71 72 )))(62 (74 (41 (57 58 )))))(11 (9 10 )))(61 (4 ((15 ((56 (45 ((60 (59 (29 (31 (28 30 )))))(51 52 ))))(69 70 )))(42 (18 19 )))))))))));
tree 606 = [&U](0 ((1 75 )(17 (49 (40 (((((((33 ((((50 (65 ((54 ((64 (66 ((2 3 )((32 34 )(39 46 )))))(27 35 )))(36 47 ))))(68 (8 (6 7 ))))(37 53 ))(48 (((43 ((5 20 )(14 16 )))(44 77 ))(26 73 )))))(67 (76 (12 38 ))))(25 (24 (21 (22 (13 (23 55 )))))))(63 (71 72 )))(62 (74 (41 (57 58 )))))(11 (9 10 )))(61 (4 ((15 ((56 (45 ((60 (59 (29 (31 (28 30 )))))(51 52 ))))(69 70 )))(42 (18 19 )))))))))));
tree 607 = [&U](0 ((1 75 )(17 (49 (40 ((((((67 ((76 (53 (37 (((50 (65 ((54 ((64 (66 ((2 3 )((32 34 )(39 46 )))))(27 35 )))(36 47 ))))(68 (8 (6 7 ))))(33 (48 (((43 ((5 20 )(14 16 )))(44 77 ))(26 73 ))))))))(12 38 )))(25 (24 ((23 (13 55 ))(21 22 )))))(63 (71 72 )))(62 (74 (41 (57 58 )))))(11 (9 10 )))(61 (4 ((15 ((56 (45 ((60 (59 (29 (31 (28 30 )))))(51 52 ))))(69 70 )))(42 (18 19 )))))))))));
tree 608 = [&U](0 ((1 75 )(17 (49 (40 ((((((67 ((76 (53 (37 (((50 (65 ((54 ((64 (66 ((2 3 )((32 34 )(39 46 )))))(27 35 )))(36 47 ))))(68 (8 (6 7 ))))(33 (48 (((43 ((5 20 )(14 16 )))(44 77 ))(26 73 ))))))))(12 38 )))(25 (24 (21 (22 (13 (23 55 )))))))(63 (71 72 )))(62 (74 (41 (57 58 )))))(11 (9 10 )))(61 (4 ((15 ((56 (45 (52 (51 ((29 (31 (28 30 )))(59 60 ))))))(69 70 )))(42 (18 19 )))))))))));
tree 609 = [&U](0 ((1 75 )(17 (49 (40 ((((((67 ((76 (53 (37 (((50 (65 ((54 ((64 (66 ((2 3 )((32 34 )(39 46 )))))(27 35 )))(36 47 ))))(68 (8 (6 7 ))))(33 (48 (((43 ((5 20 )(14 16 )))(44 77 ))(26 73 ))))))))(12 38 )))(25 (21 (24 (22 (23 (13 55 )))))))(63 (71 72 )))(62 (74 (41 (57 58 )))))(11 (9 10 )))(61 (4 ((15 ((56 (45 ((60 (59 (29 (31 (28 30 )))))(51 52 ))))(69 70 )))(42 (18 19 )))))))))));
tree 610 = [&U](0 ((1 75 )(17 (49 (40 ((((((67 ((76 (53 (37 (((50 (65 ((54 ((64 (66 ((2 3 )((32 34 )(39 46 )))))(27 35 )))(36 47 ))))(68 (8 (6 7 ))))(33 (48 (((43 ((5 20 )(14 16 )))(44 77 ))(26 73 ))))))))(12 38 )))(25 (24 (21 (22 (23 (13 55 )))))))(63 (71 72 )))(62 (74 (41 (57 58 )))))(11 (9 10 )))(61 (4 ((15 ((56 (45 ((60 (59 (29 (30 (28 31 )))))(51 52 ))))(69 70 )))(42 (18 19 )))))))))));
tree 611 = [&U](0 ((1 75 )(17 ((((((67 ((76 ((((50 (65 ((35 (27 (64 (66 ((54 (2 3 ))((32 34 )(39 46 )))))))(36 47 ))))(68 (8 (6 7 ))))(33 37 ))(53 (48 (((43 ((5 20 )(14 16 )))(44 77 ))(26 73 ))))))(12 38 )))(25 (24 ((23 (13 55 ))(21 22 )))))(63 (71 72 )))(62 (74 (41 (57 58 )))))(11 (9 10 )))(40 (49 (61 (4 ((15 ((56 (45 (((29 (31 (28 30 )))(59 60 ))(51 52 ))))(69 70 )))(42 (18 19 )))))))))));
tree 612 = [&U](0 ((1 75 )(17 ((((((67 ((76 ((((50 (65 (((64 (66 ((54 (2 3 ))((32 34 )(39 46 )))))(27 35 ))(36 47 ))))(68 (8 (6 7 ))))(33 37 ))(53 (48 (((43 ((5 20 )(14 16 )))(44 77 ))(26 73 ))))))(12 38 )))(25 (24 ((23 (13 55 ))(21 22 )))))(63 (71 72 )))(62 (74 (41 (57 58 )))))(11 (9 10 )))(40 (49 (61 (4 ((15 ((56 (45 (((29 (31 (28 30 )))(59 60 ))(51 52 ))))(69 70 )))(42 (18 19 )))))))))));
tree 613 = [&U](0 ((1 75 )(17 ((((((67 ((76 (53 ((((50 (65 ((35 (27 (64 (66 ((54 (2 3 ))((32 34 )(39 46 )))))))(36 47 ))))(68 (8 (6 7 ))))(33 37 ))(48 (((43 ((5 20 )(14 16 )))(44 77 ))(26 73 ))))))(12 38 )))(25 (24 ((23 (13 55 ))(21 22 )))))(63 (71 72 )))(62 (74 (41 (57 58 )))))(11 (9 10 )))(40 (49 (61 (4 ((15 ((56 (45 (((29 (31 (28 30 )))(59 60 ))(51 52 ))))(69 70 )))(42 (18 19 )))))))))));
tree 614 = [&U](0 ((1 75 )(17 ((((((67 ((76 ((((50 (65 ((35 (27 (64 (66 ((54 (2 3 ))((32 34 )(39 46 )))))))(36 47 ))))(68 (8 (6 7 ))))(33 37 ))(53 (48 (((43 ((5 20 )(14 16 )))(44 77 ))(26 73 ))))))(12 38 )))(25 ((23 (13 55 ))(24 (21 22 )))))(63 (71 72 )))(62 (74 (41 (57 58 )))))(11 (9 10 )))(40 (49 (61 (4 ((15 ((56 (45 (((29 (31 (28 30 )))(59 60 ))(51 52 ))))(69 70 )))(42 (18 19 )))))))))));
tree 615 = [&U](0 ((1 75 )(17 ((((((67 ((76 ((((50 (65 ((35 (27 (64 (66 ((54 (2 3 ))((32 34 )(39 46 )))))))(36 47 ))))(68 (8 (6 7 ))))(33 37 ))(53 (48 (((43 ((5 20 )(14 16 )))(44 77 ))(26 73 ))))))(12 38 )))(25 (24 (21 (22 (23 (13 55 )))))))(63 (71 72 )))(62 (74 (41 (57 58 )))))(11 (9 10 )))(40 (49 (61 (4 ((15 ((56 (45 (((29 (31 (28 30 )))(59 60 ))(51 52 ))))(69 70 )))(42 (18 19 )))))))))));
tree 616 = [&U](0 ((1 75 )(17 ((((((67 ((76 ((((50 (65 ((35 (27 (64 (66 ((54 (2 3 ))((32 34 )(39 46 )))))))(36 47 ))))(68 (8 (6 7 ))))(33 37 ))(53 (48 (((43 ((5 20 )(14 16 )))(44 77 ))(26 73 ))))))(12 38 )))(25 (24 (21 (22 (13 (23 55 )))))))(63 (71 72 )))(62 (74 (41 (57 58 )))))(11 (9 10 )))(40 (49 (61 (4 ((15 ((56 (45 (((29 (31 (28 30 )))(59 60 ))(51 52 ))))(69 70 )))(42 (18 19 )))))))))));
tree 617 = [&U](0 ((1 75 )(17 ((((((67 ((76 ((((50 (65 ((35 (27 (64 (66 ((54 (2 3 ))((32 34 )(39 46 )))))))(36 47 ))))(68 (8 (6 7 ))))(33 37 ))(53 (48 (((43 ((5 20 )(14 16 )))(44 77 ))(26 73 ))))))(12 38 )))(25 (24 ((23 (13 55 ))(21 22 )))))(63 (71 72 )))(62 (74 (41 (57 58 )))))(11 (9 10 )))(40 (49 (61 (4 ((15 ((56 (45 ((60 (59 (29 (31 (28 30 )))))(51 52 ))))(69 70 )))(42 (18 19 )))))))))));
tree 618 = [&U](0 ((1 75 )(17 ((((((67 ((76 ((((50 (65 ((35 (27 (64 (66 ((54 (2 3 ))((32 34 )(39 46 )))))))(36 47 ))))(68 (8 (6 7 ))))(33 37 ))(53 (48 (((43 ((5 20 )(14 16 )))(44 77 ))(26 73 ))))))(12 38 )))(25 (24 ((23 (13 55 ))(21 22 )))))(63 (71 72 )))(62 (74 (41 (57 58 )))))(11 (9 10 )))(40 (49 (61 (4 ((15 ((56 (45 (52 (51 ((29 (31 (28 30 )))(59 60 ))))))(69 70 )))(42 (18 19 )))))))))));
tree 619 = [&U](0 ((1 75 )(17 ((((((67 ((76 ((((50 (65 ((35 (27 (64 (66 ((54 (2 3 ))((32 34 )(39 46 )))))))(36 47 ))))(68 (8 (6 7 ))))(33 37 ))(53 (48 (((43 ((5 20 )(14 16 )))(44 77 ))(26 73 ))))))(12 38 )))(25 (21 (24 (22 (23 (13 55 )))))))(63 (71 72 )))(62 (74 (41 (57 58 )))))(11 (9 10 )))(40 (49 (61 (4 ((15 ((56 (45 (((29 (31 (28 30 )))(59 60 ))(51 52 ))))(69 70 )))(42 (18 19 )))))))))));
tree 620 = [&U](0 ((1 75 )(17 ((((((67 ((76 ((((50 (65 ((35 (27 (64 (66 ((54 (2 3 ))(39 (34 (32 46 ))))))))(36 47 ))))(68 (8 (6 7 ))))(33 37 ))(53 (48 (((43 ((5 20 )(14 16 )))(44 77 ))(26 73 ))))))(12 38 )))(25 (24 ((23 (13 55 ))(21 22 )))))(63 (71 72 )))(62 (74 (41 (57 58 )))))(11 (9 10 )))(40 (49 (61 (4 ((15 ((56 (45 (((29 (31 (28 30 )))(59 60 ))(51 52 ))))(69 70 )))(42 (18 19 )))))))))));
tree 621 = [&U](0 ((1 75 )(17 ((((((67 ((76 (33 ((((50 (65 ((54 (((2 3 )((39 (34 (32 46 )))(64 66 )))(27 35 )))(36 47 ))))(68 (8 (6 7 ))))(37 53 ))(48 (((43 ((5 20 )(14 16 )))(44 77 ))(26 73 ))))))(12 38 )))(25 (24 ((23 (13 55 ))(21 22 )))))(62 (63 (71 72 ))))(74 (41 (57 58 ))))(11 (9 10 )))(40 (49 (61 (4 ((15 ((56 (45 ((60 (59 (29 (31 (28 30 )))))(51 52 ))))(69 70 )))(42 (18 19 )))))))))));
tree 622 = [&U](0 ((1 75 )(17 ((((((67 ((76 (33 ((((50 (65 ((54 (((2 3 )(((32 34 )(39 46 ))(64 66 )))(27 35 )))(36 47 ))))(68 (8 (6 7 ))))(37 53 ))(48 (((43 ((5 20 )(14 16 )))(44 77 ))(26 73 ))))))(12 38 )))(25 (24 ((23 (13 55 ))(21 22 )))))(62 (63 (71 72 ))))(74 (41 (57 58 ))))(11 (9 10 )))(40 (49 (61 (4 ((15 ((56 (45 ((60 (59 (29 (31 (28 30 )))))(51 52 ))))(69 70 )))(42 (18 19 )))))))))));
tree 623 = [&U](0 ((1 75 )(17 ((((((67 ((76 (33 ((((50 (65 ((54 (((2 3 )((39 (34 (32 46 )))(64 66 )))(27 35 )))(36 47 ))))(68 (8 (6 7 ))))(37 53 ))(48 (((43 ((5 20 )(14 16 )))(44 77 ))(26 73 ))))))(12 38 )))(25 (24 ((23 (13 55 ))(21 22 )))))(62 (63 (71 72 ))))(74 (41 (57 58 ))))(11 (9 10 )))(40 (49 (61 (4 ((15 ((56 (45 (((29 (31 (28 30 )))(59 60 ))(51 52 ))))(69 70 )))(42 (18 19 )))))))))));
tree 624 = [&U](0 ((1 75 )(17 (((((((33 ((((50 (65 ((54 (((2 3 )((39 (34 (32 46 )))(64 66 )))(27 35 )))(36 47 ))))(68 (8 (6 7 ))))(37 53 ))(48 (((43 ((5 20 )(14 16 )))(44 77 ))(26 73 )))))(67 (76 (12 38 ))))(25 (24 ((23 (13 55 ))(21 22 )))))(62 (63 (71 72 ))))(74 (41 (57 58 ))))(11 (9 10 )))(40 (49 (61 (4 ((15 ((56 (45 ((60 (59 (29 (31 (28 30 )))))(51 52 ))))(69 70 )))(42 (18 19 )))))))))));
tree 625 = [&U](0 ((1 75 )(17 ((((((67 ((76 (33 ((((50 (65 ((54 (((2 3 )((39 (34 (32 46 )))(64 66 )))(27 35 )))(36 47 ))))(68 (8 (6 7 ))))(37 53 ))(48 (((43 ((5 20 )(14 16 )))(44 77 ))(26 73 ))))))(12 38 )))(25 ((23 (13 55 ))(24 (21 22 )))))(62 (63 (71 72 ))))(74 (41 (57 58 ))))(11 (9 10 )))(40 (49 (61 (4 ((15 ((56 (45 ((60 (59 (29 (31 (28 30 )))))(51 52 ))))(69 70 )))(42 (18 19 )))))))))));
tree 626 = [&U](0 ((1 75 )(17 ((((((67 ((76 (33 ((((50 (65 ((54 (((2 3 )((39 (34 (32 46 )))(64 66 )))(27 35 )))(36 47 ))))(68 (8 (6 7 ))))(37 53 ))(48 (((43 ((5 20 )(14 16 )))(44 77 ))(26 73 ))))))(12 38 )))(25 (24 (21 (22 (23 (13 55 )))))))(62 (63 (71 72 ))))(74 (41 (57 58 ))))(11 (9 10 )))(40 (49 (61 (4 ((15 ((56 (45 ((60 (59 (29 (31 (28 30 )))))(51 52 ))))(69 70 )))(42 (18 19 )))))))))));
tree 627 = [&U](0 ((1 75 )(17 ((((((67 ((76 (33 ((((50 (65 ((54 (((2 3 )((39 (34 (32 46 )))(64 66 )))(27 35 )))(36 47 ))))(68 (8 (6 7 ))))(37 53 ))(48 (((43 ((5 20 )(14 16 )))(44 77 ))(26 73 ))))))(12 38 )))(25 (24 (21 (22 (13 (23 55 )))))))(62 (63 (71 72 ))))(74 (41 (57 58 ))))(11 (9 10 )))(40 (49 (61 (4 ((15 ((56 (45 ((60 (59 (29 (31 (28 30 )))))(51 52 ))))(69 70 )))(42 (18 19 )))))))))));
tree 628 = [&U](0 ((1 75 )(17 ((((((67 ((76 (33 ((((50 (65 ((54 (((2 3 )((39 (34 (32 46 )))(64 66 )))(27 35 )))(36 47 ))))(68 (8 (6 7 ))))(37 53 ))(48 (((43 ((5 20 )(14 16 )))(44 77 ))(26 73 ))))))(12 38 )))(25 (24 ((23 (13 55 ))(21 22 )))))(62 (63 (71 72 ))))(74 (41 (57 58 ))))(11 (9 10 )))(40 (49 (61 (4 ((15 ((56 (45 ((60 (59 (29 (30 (28 31 )))))(51 52 ))))(69 70 )))(42 (18 19 )))))))))));
tree 629 = [&U](0 ((1 75 )(17 ((((((67 (((33 ((((50 (65 (47 (54 (((2 3 )((39 (34 (32 46 )))(64 66 )))(27 35 ))))))(68 (8 (6 7 ))))(37 53 ))(48 (((43 ((5 20 )(14 16 )))(44 77 ))(26 73 )))))(36 76 ))(12 38 )))(25 (24 ((23 (13 55 ))(21 22 )))))(62 (63 (71 72 ))))(74 (41 (57 58 ))))(11 (9 10 )))(40 (49 (61 (4 ((15 ((56 (45 ((60 (59 (29 (31 (28 30 )))))(51 52 ))))(69 70 )))(42 (18 19 )))))))))));
tree 630 = [&U](0 ((1 75 )(17 ((((((67 ((76 (33 ((((50 (65 ((54 (((2 3 )(((32 34 )(39 46 ))(64 66 )))(27 35 )))(36 47 ))))(68 (8 (6 7 ))))(37 53 ))(48 (((43 ((5 20 )(14 16 )))(44 77 ))(26 73 ))))))(12 38 )))(25 (24 (21 (22 (23 (13 55 )))))))(62 (63 (71 72 ))))(74 (41 (57 58 ))))(11 (9 10 )))(40 (49 (61 (4 ((15 ((56 (45 ((60 (59 (29 (31 (28 30 )))))(51 52 ))))(69 70 )))(42 (18 19 )))))))))));
tree 631 = [&U](0 ((1 75 )(17 (49 (40 ((((((67 ((76 (53 (37 (((50 (65 ((35 (27 (64 (66 ((54 (2 3 ))((32 34 )(39 46 )))))))(36 47 ))))(68 (8 (6 7 ))))(33 (48 (((43 ((5 20 )(14 16 )))(44 77 ))(26 73 ))))))))(12 38 )))(25 (24 (21 (22 (23 (13 55 )))))))(63 (71 72 )))(62 (74 (41 (57 58 )))))(11 (9 10 )))(61 (4 ((15 ((56 (45 ((60 (59 (29 (31 (28 30 )))))(51 52 ))))(69 70 )))(42 (18 19 )))))))))));
tree 632 = [&U](0 ((1 75 )(17 (49 (40 (((((((33 ((((50 (65 ((35 (27 (64 (66 ((54 (2 3 ))((32 34 )(39 46 )))))))(36 47 ))))(68 (8 (6 7 ))))(37 53 ))(48 (((43 ((5 20 )(14 16 )))(44 77 ))(26 73 )))))(67 (76 (12 38 ))))(25 (24 (21 (22 (23 (13 55 )))))))(63 (71 72 )))(62 (74 (41 (57 58 )))))(11 (9 10 )))(61 (4 ((15 ((56 (45 ((60 (59 (29 (31 (28 30 )))))(51 52 ))))(69 70 )))(42 (18 19 )))))))))));
tree 633 = [&U](0 ((1 75 )(17 (49 (40 ((((((67 ((76 (53 (37 (((50 (65 ((35 (27 (64 (66 ((54 (2 3 ))((32 34 )(39 46 )))))))(36 47 ))))(68 (8 (6 7 ))))(33 (48 (((43 ((5 20 )(14 16 )))(44 77 ))(26 73 ))))))))(12 38 )))(25 ((23 (13 55 ))(24 (21 22 )))))(63 (71 72 )))(62 (74 (41 (57 58 )))))(11 (9 10 )))(61 (4 ((15 ((56 (45 ((60 (59 (29 (31 (28 30 )))))(51 52 ))))(69 70 )))(42 (18 19 )))))))))));
tree 634 = [&U](0 ((1 75 )(17 (49 (40 ((((((67 ((76 (53 (37 (((50 (65 ((35 (27 (64 (66 ((54 (2 3 ))((32 34 )(39 46 )))))))(36 47 ))))(68 (8 (6 7 ))))(33 (48 (((43 ((5 20 )(14 16 )))(44 77 ))(26 73 ))))))))(12 38 )))(25 (24 ((23 (13 55 ))(21 22 )))))(63 (71 72 )))(62 (74 (41 (57 58 )))))(11 (9 10 )))(61 (4 ((15 ((56 (45 ((60 (59 (29 (31 (28 30 )))))(51 52 ))))(69 70 )))(42 (18 19 )))))))))));
tree 635 = [&U](0 ((1 75 )(17 (49 (40 ((((((67 ((76 (53 (37 (((50 (65 ((35 (27 (64 (66 ((54 (2 3 ))((32 34 )(39 46 )))))))(36 47 ))))(68 (8 (6 7 ))))(33 (48 (((43 ((5 20 )(14 16 )))(44 77 ))(26 73 ))))))))(12 38 )))(25 (24 (21 (22 (23 (13 55 )))))))(63 (71 72 )))(62 (74 (41 (57 58 )))))(11 (9 10 )))(61 (4 ((15 ((56 (45 (((29 (31 (28 30 )))(59 60 ))(51 52 ))))(69 70 )))(42 (18 19 )))))))))));
tree 636 = [&U](0 ((1 75 )(17 (49 (40 ((((((67 ((76 (53 (37 (((50 (65 ((35 (27 (64 (66 ((54 (2 3 ))((32 34 )(39 46 )))))))(36 47 ))))(68 (8 (6 7 ))))(33 (48 (((43 ((5 20 )(14 16 )))(44 77 ))(26 73 ))))))))(12 38 )))(25 (24 (21 (22 (23 (13 55 )))))))(63 (71 72 )))(62 (74 (41 (57 58 )))))(11 (9 10 )))(61 (4 ((15 ((56 (45 (52 (51 ((29 (31 (28 30 )))(59 60 ))))))(69 70 )))(42 (18 19 )))))))))));
tree 637 = [&U](0 ((1 75 )(17 (49 (40 ((((((67 ((76 (53 (37 (((50 (65 ((35 (27 (64 (66 ((54 (2 3 ))((32 34 )(39 46 )))))))(36 47 ))))(68 (8 (6 7 ))))(33 (48 (((43 ((5 20 )(14 16 )))(44 77 ))(26 73 ))))))))(12 38 )))(25 (24 (21 (22 (13 (23 55 )))))))(63 (71 72 )))(62 (74 (41 (57 58 )))))(11 (9 10 )))(61 (4 ((15 ((56 (45 ((60 (59 (29 (31 (28 30 )))))(51 52 ))))(69 70 )))(42 (18 19 )))))))))));
tree 638 = [&U](0 ((1 75 )(17 (49 (40 ((((((67 ((76 (53 (37 (((50 (65 ((35 (27 (64 (66 ((54 (2 3 ))((32 34 )(39 46 )))))))(36 47 ))))(68 (8 (6 7 ))))(33 (48 (((43 ((5 20 )(14 16 )))(44 77 ))(26 73 ))))))))(12 38 )))(25 (21 (24 (22 (23 (13 55 )))))))(63 (71 72 )))(62 (74 (41 (57 58 )))))(11 (9 10 )))(61 (4 ((15 ((56 (45 ((60 (59 (29 (31 (28 30 )))))(51 52 ))))(69 70 )))(42 (18 19 )))))))))));
tree 639 = [&U](0 ((1 75 )(17 (49 (40 ((((((67 ((76 (53 (37 (((50 (65 ((35 (27 (64 (66 ((54 (2 3 ))((32 34 )(39 46 )))))))(36 47 ))))(68 (8 (6 7 ))))(33 (48 (((43 ((5 20 )(14 16 )))(44 77 ))(26 73 ))))))))(12 38 )))(25 (24 (21 (22 (23 (13 55 )))))))(63 (71 72 )))(62 (74 (41 (57 58 )))))(11 (9 10 )))(61 (4 ((15 ((56 (45 ((60 (59 (29 (30 (28 31 )))))(51 52 ))))(69 70 )))(42 (18 19 )))))))))));
tree 640 = [&U](0 ((1 75 )(17 (49 (40 ((((((67 ((76 (53 (37 (((50 (65 (((64 (66 ((54 (2 3 ))((32 34 )(39 46 )))))(27 35 ))(36 47 ))))(68 (8 (6 7 ))))(33 (48 (((43 ((5 20 )(14 16 )))(44 77 ))(26 73 ))))))))(12 38 )))(25 (24 (21 (22 (23 (13 55 )))))))(63 (71 72 )))(62 (74 (41 (57 58 )))))(11 (9 10 )))(61 (4 ((15 ((56 (45 ((60 (59 (29 (31 (28 30 )))))(51 52 ))))(69 70 )))(42 (18 19 )))))))))));
tree 641 = [&U](0 ((1 75 )(17 ((((62 (((25 ((33 ((((50 (65 ((54 ((64 (66 ((2 3 )((32 34 )(39 46 )))))(27 35 )))(36 47 ))))(68 (8 (6 7 ))))(37 53 ))(48 (((43 ((5 20 )(14 16 )))(44 77 ))(26 73 )))))(67 (76 (12 38 )))))(24 ((23 (13 55 ))(21 22 ))))(74 (41 (57 58 )))))(63 (71 72 )))(11 (9 10 )))(40 (49 (61 (4 ((15 ((56 (45 ((60 (59 (29 (31 (28 30 )))))(51 52 ))))(69 70 )))(42 (18 19 )))))))))));
tree 642 = [&U](0 ((1 75 )(17 (((((((33 ((((50 (65 ((54 ((64 (66 ((2 3 )((32 34 )(39 46 )))))(27 35 )))(36 47 ))))(68 (8 (6 7 ))))(37 53 ))(48 (((43 ((5 20 )(14 16 )))(44 77 ))(26 73 )))))(67 (76 (12 38 ))))(25 (24 ((23 (13 55 ))(21 22 )))))(63 (71 72 )))(62 (74 (41 (57 58 )))))(11 (9 10 )))(40 (49 (61 (4 ((15 ((56 (45 ((60 (59 (29 (31 (28 30 )))))(51 52 ))))(69 70 )))(42 (18 19 )))))))))));
tree 643 = [&U](0 ((1 75 )(17 ((((62 (((25 ((33 ((((50 (65 ((54 ((64 (66 ((2 3 )((32 34 )(39 46 )))))(27 35 )))(36 47 ))))(68 (8 (6 7 ))))(37 53 ))(48 (((43 ((5 20 )(14 16 )))(44 77 ))(26 73 )))))(67 (76 (12 38 )))))(24 ((23 (13 55 ))(21 22 ))))(74 (41 (57 58 )))))(63 (71 72 )))(11 (9 10 )))(40 (49 (61 (4 ((15 ((56 (45 (((29 (31 (28 30 )))(59 60 ))(51 52 ))))(69 70 )))(42 (18 19 )))))))))));
tree 644 = [&U](0 ((1 75 )(17 ((((62 (((25 ((33 ((((50 (65 ((54 ((64 (66 ((2 3 )((32 34 )(39 46 )))))(27 35 )))(36 47 ))))(68 (8 (6 7 ))))(37 53 ))(48 (((43 ((5 20 )(14 16 )))(44 77 ))(26 73 )))))(67 (76 (12 38 )))))(24 ((23 (13 55 ))(21 22 ))))(74 (41 (57 58 )))))(63 (71 72 )))(11 (9 10 )))(40 (49 (61 (4 ((15 ((56 (45 (52 (51 ((29 (31 (28 30 )))(59 60 ))))))(69 70 )))(42 (18 19 )))))))))));
tree 645 = [&U](0 ((1 75 )(17 ((((62 (((25 ((33 ((((50 (65 ((54 ((64 (66 ((2 3 )((32 34 )(39 46 )))))(27 35 )))(36 47 ))))(68 (8 (6 7 ))))(37 53 ))(48 (((43 ((5 20 )(14 16 )))(44 77 ))(26 73 )))))(67 (76 (12 38 )))))(24 ((23 (13 55 ))(21 22 ))))(74 (41 (57 58 )))))(63 (71 72 )))(11 (9 10 )))(40 (49 (61 (4 ((15 ((56 (45 ((60 (59 (29 (30 (28 31 )))))(51 52 ))))(69 70 )))(42 (18 19 )))))))))));
tree 646 = [&U](0 ((1 75 )(17 ((((62 (((25 ((33 ((((50 (65 (47 (54 ((64 (66 ((2 3 )((32 34 )(39 46 )))))(27 35 ))))))(68 (8 (6 7 ))))(37 53 ))(48 (((43 ((5 20 )(14 16 )))(44 77 ))(26 73 )))))(67 (36 (76 (12 38 ))))))(24 ((23 (13 55 ))(21 22 ))))(74 (41 (57 58 )))))(63 (71 72 )))(11 (9 10 )))(40 (49 (61 (4 ((15 ((56 (45 ((60 (59 (29 (31 (28 30 )))))(51 52 ))))(69 70 )))(42 (18 19 )))))))))));
tree 647 = [&U](0 ((1 75 )(17 ((((62 (((25 ((33 ((((50 (65 (47 (54 ((64 (66 ((2 3 )((32 34 )(39 46 )))))(27 35 ))))))(68 (8 (6 7 ))))(37 53 ))(48 (((43 ((5 20 )(14 16 )))(44 77 ))(26 73 )))))(67 (76 (36 (12 38 ))))))(24 ((23 (13 55 ))(21 22 ))))(74 (41 (57 58 )))))(63 (71 72 )))(11 (9 10 )))(40 (49 (61 (4 ((15 ((56 (45 ((60 (59 (29 (31 (28 30 )))))(51 52 ))))(69 70 )))(42 (18 19 )))))))))));
tree 648 = [&U](0 ((1 75 )(17 ((((62 (((25 ((33 ((((50 (65 (47 (54 ((64 (66 ((2 3 )((32 34 )(39 46 )))))(27 35 ))))))(68 (8 (6 7 ))))(37 53 ))(48 (((43 ((5 20 )(14 16 )))(44 77 ))(26 73 )))))(67 (76 (12 (36 38 ))))))(24 ((23 (13 55 ))(21 22 ))))(74 (41 (57 58 )))))(63 (71 72 )))(11 (9 10 )))(40 (49 (61 (4 ((15 ((56 (45 ((60 (59 (29 (31 (28 30 )))))(51 52 ))))(69 70 )))(42 (18 19 )))))))))));
tree 649 = [&U](0 ((1 75 )(17 ((((62 (((25 ((33 ((((50 (65 ((54 ((64 (66 ((2 3 )(39 (34 (32 46 ))))))(27 35 )))(36 47 ))))(68 (8 (6 7 ))))(37 53 ))(48 (((43 ((5 20 )(14 16 )))(44 77 ))(26 73 )))))(67 (76 (12 38 )))))(24 ((23 (13 55 ))(21 22 ))))(74 (41 (57 58 )))))(63 (71 72 )))(11 (9 10 )))(40 (49 (61 (4 ((15 ((56 (45 ((60 (59 (29 (31 (28 30 )))))(51 52 ))))(69 70 )))(42 (18 19 )))))))))));
tree 650 = [&U](0 ((1 75 )(17 ((((62 (((25 ((33 ((((50 (65 (((64 (66 ((54 (2 3 ))((32 34 )(39 46 )))))(27 35 ))(36 47 ))))(68 (8 (6 7 ))))(37 53 ))(48 (((43 ((5 20 )(14 16 )))(44 77 ))(26 73 )))))(67 (76 (12 38 )))))(24 ((23 (13 55 ))(21 22 ))))(74 (41 (57 58 )))))(63 (71 72 )))(11 (9 10 )))(40 (49 (61 (4 ((15 ((56 (45 ((60 (59 (29 (31 (28 30 )))))(51 52 ))))(69 70 )))(42 (18 19 )))))))))));
tree 651 = [&U](0 ((1 75 )(17 (((((25 ((67 ((76 (33 ((((50 (65 ((54 ((64 (66 ((2 3 )((32 34 )(39 46 )))))(27 35 )))(36 47 ))))(68 (8 (6 7 ))))(37 53 ))(48 (((43 ((5 20 )(14 16 )))(44 77 ))(26 73 ))))))(12 38 )))((23 (13 55 ))(22 (21 24 )))))(62 (63 (71 72 ))))(74 (41 (57 58 ))))(11 (9 10 )))(40 (49 (61 (4 ((15 ((56 (45 (((29 (31 (28 30 )))(59 60 ))(51 52 ))))(69 70 )))(42 (18 19 )))))))))));
tree 652 = [&U](0 ((1 75 )(17 (((((25 ((67 ((76 (33 ((((50 (65 ((54 ((64 (66 ((2 3 )((32 34 )(39 46 )))))(27 35 )))(36 47 ))))(68 (8 (6 7 ))))(37 53 ))(48 (((43 ((5 20 )(14 16 )))(44 77 ))(26 73 ))))))(12 38 )))((23 (13 55 ))(24 (21 22 )))))(62 (63 (71 72 ))))(74 (41 (57 58 ))))(11 (9 10 )))(40 (49 (61 (4 ((15 ((56 (45 (((29 (31 (28 30 )))(59 60 ))(51 52 ))))(69 70 )))(42 (18 19 )))))))))));
tree 653 = [&U](0 ((1 75 )(17 (((((25 ((67 (((33 ((((50 (65 (47 (54 ((64 (66 ((2 3 )((32 34 )(39 46 )))))(27 35 ))))))(68 (8 (6 7 ))))(37 53 ))(48 (((43 ((5 20 )(14 16 )))(44 77 ))(26 73 )))))(36 76 ))(12 38 )))((23 (13 55 ))(22 (21 24 )))))(62 (63 (71 72 ))))(74 (41 (57 58 ))))(11 (9 10 )))(40 (49 (61 (4 ((15 ((56 (45 (((29 (31 (28 30 )))(59 60 ))(51 52 ))))(69 70 )))(42 (18 19 )))))))))));
tree 654 = [&U](0 ((1 75 )(17 (((((25 ((67 ((76 (33 ((((50 (65 ((54 ((64 (66 ((2 3 )(39 (34 (32 46 ))))))(27 35 )))(36 47 ))))(68 (8 (6 7 ))))(37 53 ))(48 (((43 ((5 20 )(14 16 )))(44 77 ))(26 73 ))))))(12 38 )))((23 (13 55 ))(22 (21 24 )))))(62 (63 (71 72 ))))(74 (41 (57 58 ))))(11 (9 10 )))(40 (49 (61 (4 ((15 ((56 (45 (((29 (31 (28 30 )))(59 60 ))(51 52 ))))(69 70 )))(42 (18 19 )))))))))));
tree 655 = [&U](0 ((1 75 )(17 (((((25 ((67 ((76 (33 ((((50 (65 ((54 ((64 (66 ((2 3 )((32 34 )(39 46 )))))(27 35 )))(36 47 ))))(68 (8 (6 7 ))))(37 53 ))(48 (((43 ((5 20 )(14 16 )))(44 77 ))(26 73 ))))))(12 38 )))((23 (13 55 ))(22 (21 24 )))))(62 (63 (71 72 ))))(74 (41 (57 58 ))))(11 (9 10 )))(40 (49 (61 (4 ((15 ((56 (45 (52 (51 ((29 (31 (28 30 )))(59 60 ))))))(69 70 )))(42 (18 19 )))))))))));
tree 656 = [&U](0 ((1 75 )(17 (((((25 ((67 ((76 (33 ((((50 (65 (((64 (66 ((54 (2 3 ))((32 34 )(39 46 )))))(27 35 ))(36 47 ))))(68 (8 (6 7 ))))(37 53 ))(48 (((43 ((5 20 )(14 16 )))(44 77 ))(26 73 ))))))(12 38 )))((23 (13 55 ))(22 (21 24 )))))(62 (63 (71 72 ))))(74 (41 (57 58 ))))(11 (9 10 )))(40 (49 (61 (4 ((15 ((56 (45 (((29 (31 (28 30 )))(59 60 ))(51 52 ))))(69 70 )))(42 (18 19 )))))))))));
tree 657 = [&U](0 ((1 75 )(17 (((((25 ((67 ((76 (33 ((((50 (65 ((54 ((64 (66 ((2 3 )((32 34 )(39 46 )))))(27 35 )))(36 47 ))))(68 (8 (6 7 ))))(37 53 ))(48 (((43 ((5 20 )(14 16 )))(44 77 ))(26 73 ))))))(12 38 )))((23 (13 55 ))(22 (21 24 )))))(62 (63 (71 72 ))))(74 (41 (57 58 ))))(11 (9 10 )))(40 (49 (61 (4 ((15 ((56 (45 ((60 (59 (29 (31 (28 30 )))))(51 52 ))))(69 70 )))(42 (18 19 )))))))))));
tree 658 = [&U](0 ((1 75 )(17 ((((((67 ((76 (33 ((((50 (65 ((54 ((64 (66 ((2 3 )((32 34 )(39 46 )))))(27 35 )))(36 47 ))))(68 (8 (6 7 ))))(37 53 ))(48 (((43 ((5 20 )(14 16 )))(44 77 ))(26 73 ))))))(12 38 )))(25 ((23 (13 55 ))(24 (21 22 )))))(62 (63 (71 72 ))))(74 (41 (57 58 ))))(11 (9 10 )))(40 (49 (61 (4 ((15 ((56 (45 (((29 (31 (28 30 )))(59 60 ))(51 52 ))))(69 70 )))(42 (18 19 )))))))))));
tree 659 = [&U](0 ((1 75 )(17 (((((25 ((67 (((33 ((((50 (65 (47 (54 ((64 (66 ((2 3 )((32 34 )(39 46 )))))(27 35 ))))))(68 (8 (6 7 ))))(37 53 ))(48 (((43 ((5 20 )(14 16 )))(44 77 ))(26 73 )))))(36 76 ))(12 38 )))((23 (13 55 ))(24 (21 22 )))))(62 (63 (71 72 ))))(74 (41 (57 58 ))))(11 (9 10 )))(40 (49 (61 (4 ((15 ((56 (45 (((29 (31 (28 30 )))(59 60 ))(51 52 ))))(69 70 )))(42 (18 19 )))))))))));
tree 660 = [&U](0 ((1 75 )(17 (((((25 ((67 ((76 (33 ((((50 (65 ((54 ((64 (66 ((2 3 )(39 (34 (32 46 ))))))(27 35 )))(36 47 ))))(68 (8 (6 7 ))))(37 53 ))(48 (((43 ((5 20 )(14 16 )))(44 77 ))(26 73 ))))))(12 38 )))((23 (13 55 ))(24 (21 22 )))))(62 (63 (71 72 ))))(74 (41 (57 58 ))))(11 (9 10 )))(40 (49 (61 (4 ((15 ((56 (45 (((29 (31 (28 30 )))(59 60 ))(51 52 ))))(69 70 )))(42 (18 19 )))))))))));
tree 661 = [&U](0 ((1 75 )(17 (49 (40 (((((((33 (37 (((50 (65 (47 (54 (((2 3 )(((32 34 )(39 46 ))(64 66 )))(27 35 ))))))(68 (8 (6 7 ))))(48 53 ))))((44 (77 (43 ((5 20 )(14 16 )))))(26 73 )))((67 (36 (76 (12 38 ))))(25 (24 ((23 (13 55 ))(21 22 ))))))(63 (71 72 )))(62 (74 (41 (57 58 )))))(11 (9 10 )))(61 (4 ((15 ((56 (45 (((29 (31 (28 30 )))(59 60 ))(51 52 ))))(69 70 )))(42 (18 19 )))))))))));
tree 662 = [&U](0 ((1 75 )(17 (49 (40 (((((((33 (37 (((50 (65 (47 (54 (((2 3 )(((32 34 )(39 46 ))(64 66 )))(27 35 ))))))(68 (8 (6 7 ))))(48 53 ))))((44 (77 (43 ((5 20 )(14 16 )))))(26 73 )))((67 (36 (76 (12 38 ))))(25 (21 (24 (22 (23 (13 55 ))))))))(63 (71 72 )))(62 (74 (41 (57 58 )))))(11 (9 10 )))(61 (4 ((15 ((56 (45 (((29 (31 (28 30 )))(59 60 ))(51 52 ))))(69 70 )))(42 (18 19 )))))))))));
tree 663 = [&U](0 ((1 75 )(17 (49 (40 (((((((33 (37 (((50 (65 (47 (54 (((2 3 )(((32 34 )(39 46 ))(64 66 )))(27 35 ))))))(68 (8 (6 7 ))))(48 53 ))))((44 (77 (43 ((5 20 )(14 16 )))))(26 73 )))((67 (76 (12 (36 38 ))))(25 (24 ((23 (13 55 ))(21 22 ))))))(63 (71 72 )))(62 (74 (41 (57 58 )))))(11 (9 10 )))(61 (4 ((15 ((56 (45 (((29 (31 (28 30 )))(59 60 ))(51 52 ))))(69 70 )))(42 (18 19 )))))))))));
tree 664 = [&U](0 ((1 75 )(17 (49 (40 (((((((33 (37 (((50 (65 (47 (54 (((2 3 )(((32 34 )(39 46 ))(64 66 )))(27 35 ))))))(68 (8 (6 7 ))))(48 53 ))))((44 (77 (43 ((5 20 )(14 16 )))))(26 73 )))((67 (36 (76 (12 38 ))))(25 (24 ((23 (13 55 ))(21 22 ))))))(63 (71 72 )))(62 (74 (41 (57 58 )))))(11 (9 10 )))(61 (4 ((15 ((56 (45 (52 (51 ((29 (31 (28 30 )))(59 60 ))))))(69 70 )))(42 (18 19 )))))))))));
tree 665 = [&U](0 ((1 75 )(17 (49 (40 (((((((33 (37 (((50 (65 (47 (54 (((2 3 )(((32 34 )(39 46 ))(64 66 )))(27 35 ))))))(68 (8 (6 7 ))))(48 53 ))))((44 (77 (43 ((5 20 )(14 16 )))))(26 73 )))((67 (36 (76 (12 38 ))))(25 (24 ((23 (13 55 ))(21 22 ))))))(63 (71 72 )))(62 (74 (41 (57 58 )))))(11 (9 10 )))(61 (4 ((15 ((56 (45 ((60 (59 (29 (31 (28 30 )))))(51 52 ))))(69 70 )))(42 (18 19 )))))))))));
tree 666 = [&U](0 ((1 75 )(17 (49 (40 (((((((33 (37 (((50 (65 (47 (54 (((2 3 )(((32 34 )(39 46 ))(64 66 )))(27 35 ))))))(68 (8 (6 7 ))))(48 53 ))))((44 (77 (43 ((5 20 )(14 16 )))))(26 73 )))((67 (76 (36 (12 38 ))))(25 (24 ((23 (13 55 ))(21 22 ))))))(63 (71 72 )))(62 (74 (41 (57 58 )))))(11 (9 10 )))(61 (4 ((15 ((56 (45 (((29 (31 (28 30 )))(59 60 ))(51 52 ))))(69 70 )))(42 (18 19 )))))))))));
tree 667 = [&U](0 ((1 75 )(17 (49 (40 (((((((33 (37 (((50 (65 (47 (54 (((2 3 )(((32 34 )(39 46 ))(64 66 )))(27 35 ))))))(68 (8 (6 7 ))))(48 53 ))))((77 (44 (43 ((5 20 )(14 16 )))))(26 73 )))((67 (36 (76 (12 38 ))))(25 (24 ((23 (13 55 ))(21 22 ))))))(63 (71 72 )))(62 (74 (41 (57 58 )))))(11 (9 10 )))(61 (4 ((15 ((56 (45 (((29 (31 (28 30 )))(59 60 ))(51 52 ))))(69 70 )))(42 (18 19 )))))))))));
tree 668 = [&U](0 ((1 75 )(17 (49 (40 (((((((33 (37 (((50 (65 (47 (54 (((2 3 )(((32 34 )(39 46 ))(64 66 )))(27 35 ))))))(68 (8 (6 7 ))))(48 53 ))))((44 (77 (43 ((5 20 )(14 16 )))))(26 73 )))((67 (36 (76 (12 38 ))))(25 (24 (21 (22 (13 (23 55 ))))))))(63 (71 72 )))(62 (74 (41 (57 58 )))))(11 (9 10 )))(61 (4 ((15 ((56 (45 (((29 (31 (28 30 )))(59 60 ))(51 52 ))))(69 70 )))(42 (18 19 )))))))))));
tree 669 = [&U](0 ((1 75 )(17 (49 (40 (((((((33 (37 (((50 (65 (47 (54 (((2 3 )(((32 34 )(39 46 ))(64 66 )))(27 35 ))))))(68 (8 (6 7 ))))(48 53 ))))((44 (77 (43 ((5 20 )(14 16 )))))(26 73 )))((67 (76 (12 (36 38 ))))(25 (21 (24 (22 (23 (13 55 ))))))))(63 (71 72 )))(62 (74 (41 (57 58 )))))(11 (9 10 )))(61 (4 ((15 ((56 (45 (((29 (31 (28 30 )))(59 60 ))(51 52 ))))(69 70 )))(42 (18 19 )))))))))));
tree 670 = [&U](0 ((1 75 )(17 (49 (40 (((((((33 (37 (((50 (65 (47 (54 (((2 3 )(((32 34 )(39 46 ))(64 66 )))(27 35 ))))))(68 (8 (6 7 ))))(48 53 ))))((77 (43 (44 ((5 20 )(14 16 )))))(26 73 )))((67 (36 (76 (12 38 ))))(25 (21 (24 (22 (23 (13 55 ))))))))(63 (71 72 )))(62 (74 (41 (57 58 )))))(11 (9 10 )))(61 (4 ((15 ((56 (45 (((29 (31 (28 30 )))(59 60 ))(51 52 ))))(69 70 )))(42 (18 19 )))))))))));
tree 671 = [&U](0 ((1 75 )(17 (49 (40 ((((63 (62 (((25 (67 ((76 (53 (37 (((50 (65 ((54 (((2 3 )(((32 34 )(39 46 ))(64 66 )))(27 35 )))(36 47 ))))(68 (8 (6 7 ))))(33 (48 (((43 ((5 20 )(14 16 )))(44 77 ))(26 73 ))))))))(12 38 ))))(24 ((23 (13 55 ))(21 22 ))))(74 (41 (57 58 ))))))(71 72 ))(11 (9 10 )))(61 (4 ((15 ((56 (45 (((29 (31 (28 30 )))(59 60 ))(51 52 ))))(69 70 )))(42 (18 19 )))))))))));
tree 672 = [&U](0 ((1 75 )(17 (49 (40 ((((63 (62 (((25 (67 ((76 (53 (37 (((50 (65 ((54 (((2 3 )(((32 34 )(39 46 ))(64 66 )))(27 35 )))(36 47 ))))(68 (8 (6 7 ))))(33 (48 (((43 ((5 20 )(14 16 )))(44 77 ))(26 73 ))))))))(12 38 ))))(24 ((23 (13 55 ))(21 22 ))))(74 (41 (57 58 ))))))(71 72 ))(11 (9 10 )))(61 (4 ((15 ((56 (45 (52 (51 ((29 (31 (28 30 )))(59 60 ))))))(69 70 )))(42 (18 19 )))))))))));
tree 673 = [&U](0 ((1 75 )(17 (49 (40 (((((63 (((33 (37 (((50 (65 ((54 (((2 3 )(((32 34 )(39 46 ))(64 66 )))(27 35 )))(36 47 ))))(68 (8 (6 7 ))))(48 53 ))))((77 (((5 20 )(14 16 ))(43 44 )))(26 73 )))(67 (76 (12 38 )))))(71 72 ))(62 ((25 (24 ((23 (13 55 ))(21 22 ))))(74 (41 (57 58 ))))))(11 (9 10 )))(61 (4 ((15 ((56 (45 (((29 (31 (28 30 )))(59 60 ))(51 52 ))))(69 70 )))(42 (18 19 )))))))))));
tree 674 = [&U](0 ((1 75 )(17 (49 (40 (((((63 (((33 (37 (((50 (65 ((54 (((2 3 )(((32 34 )(39 46 ))(64 66 )))(27 35 )))(36 47 ))))(68 (8 (6 7 ))))(48 53 ))))((77 (((5 20 )(14 16 ))(43 44 )))(26 73 )))(67 (76 (12 38 )))))(71 72 ))(62 ((25 (24 ((23 (13 55 ))(21 22 ))))(74 (41 (57 58 ))))))(11 (9 10 )))(61 (4 ((15 ((56 (45 ((60 (59 (29 (31 (28 30 )))))(51 52 ))))(69 70 )))(42 (18 19 )))))))))));
tree 675 = [&U](0 ((1 75 )(17 (49 (40 (((((63 (((33 (37 (((50 (65 ((54 (((2 3 )(((32 34 )(39 46 ))(64 66 )))(27 35 )))(36 47 ))))(68 (8 (6 7 ))))(48 53 ))))((77 (44 (43 ((5 20 )(14 16 )))))(26 73 )))(67 (76 (12 38 )))))(71 72 ))(62 ((25 (24 ((23 (13 55 ))(21 22 ))))(74 (41 (57 58 ))))))(11 (9 10 )))(61 (4 ((15 ((56 (45 (((29 (31 (28 30 )))(59 60 ))(51 52 ))))(69 70 )))(42 (18 19 )))))))))));
tree 676 = [&U](0 ((1 75 )(17 (49 (40 (((((63 (((33 (37 (((50 (65 ((54 (((2 3 )(((32 34 )(39 46 ))(64 66 )))(27 35 )))(36 47 ))))(68 (8 (6 7 ))))(48 53 ))))((77 (((5 20 )(14 16 ))(43 44 )))(26 73 )))(67 (76 (12 38 )))))(71 72 ))(62 ((25 (24 ((23 (13 55 ))(21 22 ))))(74 (41 (57 58 ))))))(11 (9 10 )))(61 (4 ((15 ((56 (45 ((60 (59 (29 (30 (28 31 )))))(51 52 ))))(69 70 )))(42 (18 19 )))))))))));
tree 677 = [&U](0 ((1 75 )(17 (49 (40 (((((63 (((33 (37 (((50 (65 ((54 (((2 3 )(((32 34 )(39 46 ))(64 66 )))(27 35 )))(36 47 ))))(68 (8 (6 7 ))))(48 53 ))))((44 (77 (43 ((5 20 )(14 16 )))))(26 73 )))(67 (76 (12 38 )))))(71 72 ))(62 ((25 (24 ((23 (13 55 ))(21 22 ))))(74 (41 (57 58 ))))))(11 (9 10 )))(61 (4 ((15 ((56 (45 ((60 (59 (29 (31 (28 30 )))))(51 52 ))))(69 70 )))(42 (18 19 )))))))))));
tree 678 = [&U](0 ((1 75 )(17 (49 (40 (((((63 (((33 (37 (((50 (65 ((54 (((2 3 )(((32 34 )(39 46 ))(64 66 )))(27 35 )))(36 47 ))))(68 (8 (6 7 ))))(48 53 ))))((77 (44 (43 ((5 20 )(14 16 )))))(26 73 )))(67 (76 (12 38 )))))(71 72 ))(62 ((25 (24 ((23 (13 55 ))(21 22 ))))(74 (41 (57 58 ))))))(11 (9 10 )))(61 (4 ((15 ((56 (45 ((60 (59 (29 (31 (28 30 )))))(51 52 ))))(69 70 )))(42 (18 19 )))))))))));
tree 679 = [&U](0 ((1 75 )(17 (49 (40 (((((63 (((33 (37 (((50 (65 ((54 (((2 3 )((39 (34 (32 46 )))(64 66 )))(27 35 )))(36 47 ))))(68 (8 (6 7 ))))(48 53 ))))((77 (44 (43 ((5 20 )(14 16 )))))(26 73 )))(67 (76 (12 38 )))))(71 72 ))(62 ((25 (24 ((23 (13 55 ))(21 22 ))))(74 (41 (57 58 ))))))(11 (9 10 )))(61 (4 ((15 ((56 (45 (((29 (31 (28 30 )))(59 60 ))(51 52 ))))(69 70 )))(42 (18 19 )))))))))));
tree 680 = [&U](0 ((1 75 )(17 (49 (40 (((((63 (((33 (37 (((50 (65 ((54 (((2 3 )(((32 34 )(39 46 ))(64 66 )))(27 35 )))(36 47 ))))(68 (8 (6 7 ))))(48 53 ))))((77 (44 (43 ((5 20 )(14 16 )))))(26 73 )))(67 (76 (12 38 )))))(71 72 ))(62 ((25 (24 ((23 (13 55 ))(21 22 ))))(74 (41 (57 58 ))))))(11 (9 10 )))(61 (4 ((15 ((56 (45 (52 (51 ((29 (31 (28 30 )))(59 60 ))))))(69 70 )))(42 (18 19 )))))))))));
tree 681 = [&U](0 ((1 75 )(17 (49 (40 (((((63 (((33 (37 (((50 (65 ((54 (((2 3 )(((32 34 )(39 46 ))(64 66 )))(27 35 )))(36 47 ))))(68 (8 (6 7 ))))(48 53 ))))((44 (77 (43 ((5 20 )(14 16 )))))(26 73 )))(67 (76 (12 38 )))))(71 72 ))(62 ((25 (24 ((23 (13 55 ))(21 22 ))))(74 (41 (57 58 ))))))(11 (9 10 )))(61 (4 ((15 ((56 (45 ((60 (59 (29 (30 (28 31 )))))(51 52 ))))(69 70 )))(42 (18 19 )))))))))));
tree 682 = [&U](0 ((1 75 )(17 (49 (40 (((((63 (((33 (37 (((50 (65 ((54 (((2 3 )(((32 34 )(39 46 ))(64 66 )))(27 35 )))(36 47 ))))(68 (8 (6 7 ))))(48 53 ))))((77 (44 (43 ((5 20 )(14 16 )))))(26 73 )))(67 (76 (12 38 )))))(71 72 ))(62 ((25 (24 ((23 (13 55 ))(21 22 ))))(74 (41 (57 58 ))))))(11 (9 10 )))(61 (4 ((15 ((56 (45 ((60 (59 (29 (30 (28 31 )))))(51 52 ))))(69 70 )))(42 (18 19 )))))))))));
tree 683 = [&U](0 ((1 75 )(17 (49 (40 (((((((33 (37 (((50 (65 (47 (54 ((64 (66 ((2 3 )((32 34 )(39 46 )))))(27 35 ))))))(68 (8 (6 7 ))))(48 53 ))))(((43 ((5 20 )(14 16 )))(44 77 ))(26 73 )))((67 ((56 (12 38 ))(36 76 )))(25 (24 (23 (21 22 ))))))(63 (71 72 )))(62 (74 (41 (57 58 )))))(11 (9 10 )))(61 (4 (15 ((13 (55 (69 70 )))(42 ((18 19 )(45 ((60 (59 (29 (30 (28 31 )))))(51 52 )))))))))))))));
tree 684 = [&U](0 ((1 75 )(17 (49 (40 (((((((33 (37 (((50 (65 (47 (54 ((64 (66 ((2 3 )((32 34 )(39 46 )))))(27 35 ))))))(68 (8 (6 7 ))))(48 53 ))))((77 (((5 20 )(14 16 ))(43 44 )))(26 73 )))((67 ((56 (12 38 ))(36 76 )))(25 (24 (23 (21 22 ))))))(63 (71 72 )))(62 (74 (41 (57 58 )))))(11 (9 10 )))(61 (4 (15 ((13 (55 (69 70 )))(42 ((18 19 )(45 ((60 (59 (29 (30 (28 31 )))))(51 52 )))))))))))))));
tree 685 = [&U](0 ((1 75 )(17 (49 (40 (((((((33 (37 (((50 (65 (47 (54 ((64 (66 ((2 3 )(39 (34 (32 46 ))))))(27 35 ))))))(68 (8 (6 7 ))))(48 53 ))))(((43 ((5 20 )(14 16 )))(44 77 ))(26 73 )))((67 ((56 (12 38 ))(36 76 )))(25 (24 (23 (21 22 ))))))(63 (71 72 )))(62 (74 (41 (57 58 )))))(11 (9 10 )))(61 (4 (15 ((13 (55 (69 70 )))(42 ((18 19 )(45 ((60 (59 (29 (30 (28 31 )))))(51 52 )))))))))))))));
tree 686 = [&U](0 ((1 75 )(17 (49 (40 (((((((33 (37 (((50 (65 (47 ((64 (66 ((54 (2 3 ))((32 34 )(39 46 )))))(27 35 )))))(68 (8 (6 7 ))))(48 53 ))))(((43 ((5 20 )(14 16 )))(44 77 ))(26 73 )))((67 ((56 (12 38 ))(36 76 )))(25 (24 (23 (21 22 ))))))(63 (71 72 )))(62 (74 (41 (57 58 )))))(11 (9 10 )))(61 (4 (15 ((13 (55 (69 70 )))(42 ((18 19 )(45 ((60 (59 (29 (30 (28 31 )))))(51 52 )))))))))))))));
tree 687 = [&U](0 ((1 75 )(17 (49 (40 (((((((33 (37 (((50 (65 (47 (54 ((64 (66 ((2 3 )((32 34 )(39 46 )))))(27 35 ))))))(68 (8 (6 7 ))))(48 53 ))))(((43 ((5 20 )(14 16 )))(44 77 ))(26 73 )))((67 ((12 38 )(36 76 )))(25 (24 (23 (21 22 ))))))(63 (71 72 )))(62 (74 (41 (57 58 )))))(11 (9 10 )))(61 (4 (15 ((13 (55 (69 70 )))(56 (42 ((18 19 )(45 ((60 (59 (29 (30 (28 31 )))))(51 52 ))))))))))))))));
tree 688 = [&U](0 ((1 75 )(17 (49 (40 (((((((33 (37 (((50 (65 (47 (54 ((64 (66 ((2 3 )((32 34 )(39 46 )))))(27 35 ))))))(68 (8 (6 7 ))))(48 53 ))))(((43 ((5 20 )(14 16 )))(44 77 ))(26 73 )))((67 ((12 38 )(36 76 )))(25 (24 (23 (21 22 ))))))(63 (71 72 )))(62 (74 (41 (57 58 )))))(11 (9 10 )))(61 (4 (15 (((13 56 )(55 (69 70 )))(42 ((18 19 )(45 ((60 (59 (29 (30 (28 31 )))))(51 52 )))))))))))))));
tree 689 = [&U](0 ((1 75 )(17 (49 (40 (((((((33 (37 (((50 (65 (47 (54 ((64 (66 ((2 3 )((32 34 )(39 46 )))))(27 35 ))))))(68 (8 (6 7 ))))(48 53 ))))(((43 ((5 20 )(14 16 )))(44 77 ))(26 73 )))((67 (76 (36 (56 (12 38 )))))(25 (24 (23 (21 22 ))))))(63 (71 72 )))(62 (74 (41 (57 58 )))))(11 (9 10 )))(61 (4 (15 ((13 (55 (69 70 )))(42 ((18 19 )(45 ((60 (59 (29 (30 (28 31 )))))(51 52 )))))))))))))));
tree 690 = [&U](0 ((1 75 )(17 (49 (40 (((((((33 (37 (((50 (65 (47 (54 ((64 (66 ((2 3 )((32 34 )(39 46 )))))(27 35 ))))))(68 (8 (6 7 ))))(48 53 ))))((77 (44 (43 ((5 20 )(14 16 )))))(26 73 )))((67 ((56 (12 38 ))(36 76 )))(25 (24 (23 (21 22 ))))))(63 (71 72 )))(62 (74 (41 (57 58 )))))(11 (9 10 )))(61 (4 (15 ((13 (55 (69 70 )))(42 ((18 19 )(45 ((60 (59 (29 (30 (28 31 )))))(51 52 )))))))))))))));
tree 691 = [&U](0 ((1 75 )(17 (49 (40 (((((((33 (37 (((50 (65 (47 (54 ((64 (66 ((2 3 )((32 34 )(39 46 )))))(27 35 ))))))(68 (8 (6 7 ))))(48 53 ))))(((43 ((5 20 )(14 16 )))(44 77 ))(26 73 )))((67 ((56 (12 38 ))(36 76 )))(25 (24 (23 (21 22 ))))))(63 (71 72 )))(62 (74 (41 (57 58 )))))(11 (9 10 )))(61 (4 (15 ((13 (55 (69 70 )))(42 ((18 19 )(45 ((60 (59 (29 (31 (28 30 )))))(51 52 )))))))))))))));
tree 692 = [&U](0 ((1 75 )(17 (49 (40 (((((((33 (37 (((50 (65 (47 (54 ((64 (66 ((2 3 )((32 34 )(39 46 )))))(27 35 ))))))(68 (8 (6 7 ))))(48 53 ))))(((43 ((5 20 )(14 16 )))(44 77 ))(26 73 )))((67 (76 ((12 38 )(36 56 ))))(25 (24 (23 (21 22 ))))))(63 (71 72 )))(62 (74 (41 (57 58 )))))(11 (9 10 )))(61 (4 (15 ((13 (55 (69 70 )))(42 ((18 19 )(45 ((60 (59 (29 (30 (28 31 )))))(51 52 )))))))))))))));
tree 693 = [&U](0 ((1 75 )(17 ((((((67 ((76 (53 ((((50 (65 ((54 (((2 3 )(((32 34 )(39 46 ))(64 66 )))(27 35 )))(36 47 ))))(68 (8 (6 7 ))))(33 37 ))(48 (((43 ((5 20 )(14 16 )))(44 77 ))(26 73 ))))))(12 38 )))(25 (24 (21 (22 (23 (13 55 )))))))(62 (63 (71 72 ))))(74 (41 (57 58 ))))(11 (9 10 )))(40 (49 (61 (4 ((15 ((56 (45 ((60 (59 (29 (31 (28 30 )))))(51 52 ))))(69 70 )))(42 (18 19 )))))))))));
tree 694 = [&U](0 ((1 75 )(17 ((((((67 ((76 (53 ((((50 (65 ((54 (((2 3 )(((32 34 )(39 46 ))(64 66 )))(27 35 )))(36 47 ))))(68 (8 (6 7 ))))(33 37 ))(48 (((43 ((5 20 )(14 16 )))(44 77 ))(26 73 ))))))(12 38 )))(25 (24 (21 (22 (13 (23 55 )))))))(62 (63 (71 72 ))))(74 (41 (57 58 ))))(11 (9 10 )))(40 (49 (61 (4 ((15 ((56 (45 ((60 (59 (29 (31 (28 30 )))))(51 52 ))))(69 70 )))(42 (18 19 )))))))))));
tree 695 = [&U](0 ((1 75 )(17 ((((((67 ((76 (53 ((((50 (65 ((54 (((2 3 )(((32 34 )(39 46 ))(64 66 )))(27 35 )))(36 47 ))))(68 (8 (6 7 ))))(33 37 ))(48 (((43 ((5 20 )(14 16 )))(44 77 ))(26 73 ))))))(12 38 )))(25 (24 ((23 (13 55 ))(21 22 )))))(62 (63 (71 72 ))))(74 (41 (57 58 ))))(11 (9 10 )))(40 (49 (61 (4 ((15 ((56 (45 ((60 (59 (29 (31 (28 30 )))))(51 52 ))))(69 70 )))(42 (18 19 )))))))))));
tree 696 = [&U](0 ((1 75 )(17 ((((((67 ((76 (53 ((((50 (65 ((54 (((2 3 )(((32 34 )(39 46 ))(64 66 )))(27 35 )))(36 47 ))))(68 (8 (6 7 ))))(33 37 ))(48 (((43 ((5 20 )(14 16 )))(44 77 ))(26 73 ))))))(12 38 )))(25 (24 (21 (22 (23 (13 55 )))))))(62 (63 (71 72 ))))(74 (41 (57 58 ))))(11 (9 10 )))(40 (49 (61 (4 ((15 ((56 (45 ((60 (59 (29 (30 (28 31 )))))(51 52 ))))(69 70 )))(42 (18 19 )))))))))));
tree 697 = [&U](0 ((1 75 )(17 ((((((67 ((76 (53 ((((50 (65 ((54 (((2 3 )((39 (34 (32 46 )))(64 66 )))(27 35 )))(36 47 ))))(68 (8 (6 7 ))))(33 37 ))(48 (((43 ((5 20 )(14 16 )))(44 77 ))(26 73 ))))))(12 38 )))(25 (24 (21 (22 (23 (13 55 )))))))(62 (63 (71 72 ))))(74 (41 (57 58 ))))(11 (9 10 )))(40 (49 (61 (4 ((15 ((56 (45 ((60 (59 (29 (31 (28 30 )))))(51 52 ))))(69 70 )))(42 (18 19 )))))))))));
tree 698 = [&U](0 ((1 75 )(17 ((((((67 ((76 ((((50 (65 ((54 (((2 3 )(((32 34 )(39 46 ))(64 66 )))(27 35 )))(36 47 ))))(68 (8 (6 7 ))))(33 37 ))(53 (48 (((43 ((5 20 )(14 16 )))(44 77 ))(26 73 ))))))(12 38 )))(25 (24 (21 (22 (23 (13 55 )))))))(62 (63 (71 72 ))))(74 (41 (57 58 ))))(11 (9 10 )))(40 (49 (61 (4 ((15 ((56 (45 ((60 (59 (29 (31 (28 30 )))))(51 52 ))))(69 70 )))(42 (18 19 )))))))))));
tree 699 = [&U](0 ((1 75 )(17 ((((((67 ((76 (53 ((((50 (65 ((54 (((2 3 )(((32 34 )(39 46 ))(64 66 )))(27 35 )))(36 47 ))))(68 (8 (6 7 ))))(33 37 ))(48 (((43 ((5 20 )(14 16 )))(44 77 ))(26 73 ))))))(12 38 )))(25 (24 (21 (22 (23 (13 55 )))))))(62 (63 (71 72 ))))(74 (41 (57 58 ))))(11 (9 10 )))(40 (49 (61 (4 ((15 ((56 (45 (((29 (31 (28 30 )))(59 60 ))(51 52 ))))(69 70 )))(42 (18 19 )))))))))));
tree 700 = [&U](0 ((1 75 )(17 ((((((67 ((76 (53 ((((50 (65 ((54 (((2 3 )(((32 34 )(39 46 ))(64 66 )))(27 35 )))(36 47 ))))(68 (8 (6 7 ))))(33 37 ))(48 (((43 ((5 20 )(14 16 )))(44 77 ))(26 73 ))))))(12 38 )))(25 (24 (21 (22 (23 (13 55 )))))))(63 (71 72 )))(62 (74 (41 (57 58 )))))(11 (9 10 )))(40 (49 (61 (4 ((15 ((56 (45 ((60 (59 (29 (31 (28 30 )))))(51 52 ))))(69 70 )))(42 (18 19 )))))))))));
tree 701 = [&U](0 ((1 75 )(17 ((((((67 ((76 (53 ((((50 (65 ((54 (((2 3 )(((32 34 )(39 46 ))(64 66 )))(27 35 )))(36 47 ))))(68 (8 (6 7 ))))(33 37 ))(48 (((43 ((5 20 )(14 16 )))(44 77 ))(26 73 ))))))(12 38 )))(25 ((23 (13 55 ))(24 (21 22 )))))(62 (63 (71 72 ))))(74 (41 (57 58 ))))(11 (9 10 )))(40 (49 (61 (4 ((15 ((56 (45 ((60 (59 (29 (31 (28 30 )))))(51 52 ))))(69 70 )))(42 (18 19 )))))))))));
tree 702 = [&U](0 ((1 75 )(17 ((((((67 ((76 (53 ((((50 (65 ((54 (((2 3 )(((32 34 )(39 46 ))(64 66 )))(27 35 )))(36 47 ))))(68 (8 (6 7 ))))(33 37 ))(48 (((43 ((5 20 )(14 16 )))(44 77 ))(26 73 ))))))(12 38 )))(25 (24 (21 (22 (23 (13 55 )))))))(62 (63 (71 72 ))))(74 (41 (57 58 ))))(11 (9 10 )))(40 (49 (61 (4 ((15 ((56 (45 (52 (51 ((29 (31 (28 30 )))(59 60 ))))))(69 70 )))(42 (18 19 )))))))))));
tree 703 = [&U](0 ((1 75 )(17 (49 (40 (((((((33 ((37 (53 ((50 (65 ((35 (27 (64 (66 ((54 (2 3 ))((32 34 )(39 46 )))))))(36 47 ))))(68 (8 (6 7 ))))))(48 (((43 ((5 20 )(14 16 )))(44 77 ))(26 73 )))))(67 (76 (12 38 ))))(25 (24 ((23 (13 55 ))(21 22 )))))(63 (71 72 )))(62 (74 (41 (57 58 )))))(11 (9 10 )))(61 (4 ((15 ((56 (45 ((60 (59 (29 (30 (28 31 )))))(51 52 ))))(69 70 )))(42 (18 19 )))))))))));
tree 704 = [&U](0 ((1 75 )(17 (49 (40 (((((((33 ((37 (53 ((50 (65 ((35 (27 (64 (66 ((54 (2 3 ))((32 34 )(39 46 )))))))(36 47 ))))(68 (8 (6 7 ))))))(48 (((43 ((5 20 )(14 16 )))(44 77 ))(26 73 )))))(67 (76 (12 38 ))))(25 (24 (21 (22 (23 (13 55 )))))))(63 (71 72 )))(62 (74 (41 (57 58 )))))(11 (9 10 )))(61 (4 ((15 ((56 (45 ((60 (59 (29 (30 (28 31 )))))(51 52 ))))(69 70 )))(42 (18 19 )))))))))));
tree 705 = [&U](0 ((1 75 )(17 (49 (40 (((((((33 ((37 (53 ((50 (65 ((35 (27 (64 (66 ((54 (2 3 ))((32 34 )(39 46 )))))))(36 47 ))))(68 (8 (6 7 ))))))(48 (((43 ((5 20 )(14 16 )))(44 77 ))(26 73 )))))(67 (76 (12 38 ))))(25 (24 (21 (22 (13 (23 55 )))))))(63 (71 72 )))(62 (74 (41 (57 58 )))))(11 (9 10 )))(61 (4 ((15 ((56 (45 ((60 (59 (29 (30 (28 31 )))))(51 52 ))))(69 70 )))(42 (18 19 )))))))))));
tree 706 = [&U](0 ((1 75 )(17 (49 (40 (((((((33 ((37 (53 ((50 (65 ((35 (27 (64 (66 ((54 (2 3 ))((32 34 )(39 46 )))))))(36 47 ))))(68 (8 (6 7 ))))))(48 (((43 ((5 20 )(14 16 )))(44 77 ))(26 73 )))))(67 (76 (12 38 ))))(25 (21 (24 (22 (23 (13 55 )))))))(63 (71 72 )))(62 (74 (41 (57 58 )))))(11 (9 10 )))(61 (4 ((15 ((56 (45 ((60 (59 (29 (30 (28 31 )))))(51 52 ))))(69 70 )))(42 (18 19 )))))))))));
tree 707 = [&U](0 ((1 75 )(17 (49 (40 (((((((33 ((37 (53 ((50 (65 ((35 (27 (64 (66 ((54 (2 3 ))((32 34 )(39 46 )))))))(36 47 ))))(68 (8 (6 7 ))))))(48 (((43 ((5 20 )(14 16 )))(44 77 ))(26 73 )))))(67 (76 (12 38 ))))(25 (24 ((23 (13 55 ))(21 22 )))))(63 (71 72 )))(62 (74 (41 (57 58 )))))(11 (9 10 )))(61 (4 ((15 ((56 (45 ((60 (59 (29 (31 (28 30 )))))(51 52 ))))(69 70 )))(42 (18 19 )))))))))));
tree 708 = [&U](0 ((1 75 )(17 (49 (40 (((((((33 ((37 (53 ((50 (65 (((64 (66 ((54 (2 3 ))((32 34 )(39 46 )))))(27 35 ))(36 47 ))))(68 (8 (6 7 ))))))(48 (((43 ((5 20 )(14 16 )))(44 77 ))(26 73 )))))(67 (76 (12 38 ))))(25 (24 ((23 (13 55 ))(21 22 )))))(63 (71 72 )))(62 (74 (41 (57 58 )))))(11 (9 10 )))(61 (4 ((15 ((56 (45 ((60 (59 (29 (30 (28 31 )))))(51 52 ))))(69 70 )))(42 (18 19 )))))))))));
tree 709 = [&U](0 ((1 75 )(17 (49 (40 (((((((33 ((37 (53 ((50 (65 (47 (35 (27 (64 (66 ((54 (2 3 ))((32 34 )(39 46 ))))))))))(68 (8 (6 7 ))))))(48 (((43 ((5 20 )(14 16 )))(44 77 ))(26 73 )))))(67 (36 (76 (12 38 )))))(25 (24 ((23 (13 55 ))(21 22 )))))(63 (71 72 )))(62 (74 (41 (57 58 )))))(11 (9 10 )))(61 (4 ((15 ((56 (45 ((60 (59 (29 (30 (28 31 )))))(51 52 ))))(69 70 )))(42 (18 19 )))))))))));
tree 710 = [&U](0 ((1 75 )(17 (49 (40 (((((((33 ((37 (53 ((50 (65 (47 (35 (27 (64 (66 ((54 (2 3 ))((32 34 )(39 46 ))))))))))(68 (8 (6 7 ))))))(48 (((43 ((5 20 )(14 16 )))(44 77 ))(26 73 )))))(67 (76 (36 (12 38 )))))(25 (24 ((23 (13 55 ))(21 22 )))))(63 (71 72 )))(62 (74 (41 (57 58 )))))(11 (9 10 )))(61 (4 ((15 ((56 (45 ((60 (59 (29 (30 (28 31 )))))(51 52 ))))(69 70 )))(42 (18 19 )))))))))));
tree 711 = [&U](0 ((1 75 )(17 (49 (40 (((((((33 ((37 (53 ((50 (65 (47 (35 (27 (64 (66 ((54 (2 3 ))((32 34 )(39 46 ))))))))))(68 (8 (6 7 ))))))(48 (((43 ((5 20 )(14 16 )))(44 77 ))(26 73 )))))(67 (76 (12 (36 38 )))))(25 (24 ((23 (13 55 ))(21 22 )))))(63 (71 72 )))(62 (74 (41 (57 58 )))))(11 (9 10 )))(61 (4 ((15 ((56 (45 ((60 (59 (29 (30 (28 31 )))))(51 52 ))))(69 70 )))(42 (18 19 )))))))))));
tree 712 = [&U](0 ((1 75 )(17 (49 (40 (((((((33 ((((50 (65 ((35 (27 (64 (66 ((54 (2 3 ))((32 34 )(39 46 )))))))(36 47 ))))(68 (8 (6 7 ))))(37 53 ))(48 (((43 ((5 20 )(14 16 )))(44 77 ))(26 73 )))))(67 (76 (12 38 ))))(25 (24 ((23 (13 55 ))(21 22 )))))(63 (71 72 )))(62 (74 (41 (57 58 )))))(11 (9 10 )))(61 (4 ((15 ((56 (45 ((60 (59 (29 (30 (28 31 )))))(51 52 ))))(69 70 )))(42 (18 19 )))))))))));
tree 713 = [&U](0 ((1 75 )(17 (49 (40 (((((((33 (37 (((50 (65 ((54 ((64 (66 ((2 3 )(39 (34 (32 46 ))))))(27 35 )))(36 47 ))))(68 (8 (6 7 ))))(48 53 ))))((77 (((5 20 )(14 16 ))(43 44 )))(26 73 )))((67 (76 (12 38 )))(25 (24 ((23 (13 55 ))(21 22 ))))))(63 (71 72 )))(62 (74 (41 (57 58 )))))(11 (9 10 )))(61 (4 ((15 ((56 (45 (((29 (31 (28 30 )))(59 60 ))(51 52 ))))(69 70 )))(42 (18 19 )))))))))));
tree 714 = [&U](0 ((1 75 )(17 (49 (40 (((((((33 (37 (((50 (65 ((54 ((64 (66 ((2 3 )(39 (34 (32 46 ))))))(27 35 )))(36 47 ))))(68 (8 (6 7 ))))(48 53 ))))((77 (((5 20 )(14 16 ))(43 44 )))(26 73 )))((67 (76 (12 38 )))(25 (21 (24 (22 (23 (13 55 ))))))))(63 (71 72 )))(62 (74 (41 (57 58 )))))(11 (9 10 )))(61 (4 ((15 ((56 (45 (((29 (31 (28 30 )))(59 60 ))(51 52 ))))(69 70 )))(42 (18 19 )))))))))));
tree 715 = [&U](0 ((1 75 )(17 (49 (40 (((((((33 (37 (((50 (65 ((54 ((64 (66 ((2 3 )(39 (34 (32 46 ))))))(27 35 )))(36 47 ))))(68 (8 (6 7 ))))(48 53 ))))((77 (((5 20 )(14 16 ))(43 44 )))(26 73 )))((67 (76 (12 38 )))(25 (24 (21 (22 (23 (13 55 ))))))))(63 (71 72 )))(62 (74 (41 (57 58 )))))(11 (9 10 )))(61 (4 ((15 ((56 (45 (((29 (31 (28 30 )))(59 60 ))(51 52 ))))(69 70 )))(42 (18 19 )))))))))));
tree 716 = [&U](0 ((1 75 )(17 (49 (40 (((((((33 (37 (((50 (65 (47 (54 ((64 (66 ((2 3 )(39 (34 (32 46 ))))))(27 35 ))))))(68 (8 (6 7 ))))(48 53 ))))((77 (((5 20 )(14 16 ))(43 44 )))(26 73 )))((67 (36 (76 (12 38 ))))(25 (24 ((23 (13 55 ))(21 22 ))))))(63 (71 72 )))(62 (74 (41 (57 58 )))))(11 (9 10 )))(61 (4 ((15 ((56 (45 (((29 (31 (28 30 )))(59 60 ))(51 52 ))))(69 70 )))(42 (18 19 )))))))))));
tree 717 = [&U](0 ((1 75 )(17 (49 (40 (((((((33 (37 (((50 (65 (47 (54 ((64 (66 ((2 3 )(39 (34 (32 46 ))))))(27 35 ))))))(68 (8 (6 7 ))))(48 53 ))))((77 (((5 20 )(14 16 ))(43 44 )))(26 73 )))((67 (76 (36 (12 38 ))))(25 (24 ((23 (13 55 ))(21 22 ))))))(63 (71 72 )))(62 (74 (41 (57 58 )))))(11 (9 10 )))(61 (4 ((15 ((56 (45 (((29 (31 (28 30 )))(59 60 ))(51 52 ))))(69 70 )))(42 (18 19 )))))))))));
tree 718 = [&U](0 ((1 75 )(17 (49 (40 (((((((33 (37 (((50 (65 (47 (54 ((64 (66 ((2 3 )(39 (34 (32 46 ))))))(27 35 ))))))(68 (8 (6 7 ))))(48 53 ))))((77 (((5 20 )(14 16 ))(43 44 )))(26 73 )))((67 (76 (12 (36 38 ))))(25 (24 ((23 (13 55 ))(21 22 ))))))(63 (71 72 )))(62 (74 (41 (57 58 )))))(11 (9 10 )))(61 (4 ((15 ((56 (45 (((29 (31 (28 30 )))(59 60 ))(51 52 ))))(69 70 )))(42 (18 19 )))))))))));
tree 719 = [&U](0 ((1 75 )(17 (49 (40 (((((((33 (37 (((50 (65 ((54 ((64 (66 ((2 3 )(39 (34 (32 46 ))))))(27 35 )))(36 47 ))))(68 (8 (6 7 ))))(48 53 ))))((77 (44 (43 ((5 20 )(14 16 )))))(26 73 )))((67 (76 (12 38 )))(25 (24 ((23 (13 55 ))(21 22 ))))))(63 (71 72 )))(62 (74 (41 (57 58 )))))(11 (9 10 )))(61 (4 ((15 ((56 (45 (((29 (31 (28 30 )))(59 60 ))(51 52 ))))(69 70 )))(42 (18 19 )))))))))));
tree 720 = [&U](0 ((1 75 )(17 (49 (40 (((((((33 (37 (((50 (65 ((54 ((64 (66 ((2 3 )(39 (34 (32 46 ))))))(27 35 )))(36 47 ))))(68 (8 (6 7 ))))(48 53 ))))((77 (((5 20 )(14 16 ))(43 44 )))(26 73 )))((67 (76 (12 38 )))(25 (24 ((23 (13 55 ))(21 22 ))))))(63 (71 72 )))(62 (74 (41 (57 58 )))))(11 (9 10 )))(61 (4 ((15 ((56 (45 (52 (51 ((29 (31 (28 30 )))(59 60 ))))))(69 70 )))(42 (18 19 )))))))))));
tree 721 = [&U](0 ((1 75 )(17 (49 (40 (((((((33 (37 (((50 (65 (((64 (66 ((54 (2 3 ))(39 (34 (32 46 ))))))(27 35 ))(36 47 ))))(68 (8 (6 7 ))))(48 53 ))))((77 (((5 20 )(14 16 ))(43 44 )))(26 73 )))((67 (76 (12 38 )))(25 (24 ((23 (13 55 ))(21 22 ))))))(63 (71 72 )))(62 (74 (41 (57 58 )))))(11 (9 10 )))(61 (4 ((15 ((56 (45 (((29 (31 (28 30 )))(59 60 ))(51 52 ))))(69 70 )))(42 (18 19 )))))))))));
tree 722 = [&U](0 ((1 75 )(17 (49 (40 (((((((33 (37 (((50 (65 ((54 ((64 (66 ((2 3 )(39 (34 (32 46 ))))))(27 35 )))(36 47 ))))(68 (8 (6 7 ))))(48 53 ))))((77 (((5 20 )(14 16 ))(43 44 )))(26 73 )))((67 (76 (12 38 )))(25 (24 ((23 (13 55 ))(21 22 ))))))(63 (71 72 )))(62 (74 (41 (57 58 )))))(11 (9 10 )))(61 (4 ((15 ((56 (45 ((60 (59 (29 (31 (28 30 )))))(51 52 ))))(69 70 )))(42 (18 19 )))))))))));
tree 723 = [&U](0 ((1 75 )(17 (49 (40 ((((62 (((25 ((33 ((((50 (65 (47 (54 ((64 (66 ((2 3 )(39 (34 (32 46 ))))))(27 35 ))))))(68 (8 (6 7 ))))(37 53 ))(48 (((43 ((5 20 )(14 16 )))(44 77 ))(26 73 )))))(67 ((12 38 )(36 76 )))))(24 ((23 (13 55 ))(21 22 ))))(74 (41 (57 58 )))))(63 (71 72 )))(11 (9 10 )))(61 (4 ((15 ((56 (45 (((29 (31 (28 30 )))(59 60 ))(51 52 ))))(69 70 )))(42 (18 19 )))))))))));
tree 724 = [&U](0 ((1 75 )(17 (49 (40 ((((63 (62 (((25 ((33 ((((50 (65 (47 (54 ((64 (66 ((2 3 )(39 (34 (32 46 ))))))(27 35 ))))))(68 (8 (6 7 ))))(37 53 ))(48 (((43 ((5 20 )(14 16 )))(44 77 ))(26 73 )))))(67 ((12 38 )(36 76 )))))(24 ((23 (13 55 ))(21 22 ))))(74 (41 (57 58 ))))))(71 72 ))(11 (9 10 )))(61 (4 ((15 ((56 (45 (((29 (31 (28 30 )))(59 60 ))(51 52 ))))(69 70 )))(42 (18 19 )))))))))));
tree 725 = [&U](0 ((1 75 )(17 (49 (40 ((((62 (((25 ((33 ((((50 (65 (47 (54 ((64 (66 ((2 3 )(39 (34 (32 46 ))))))(27 35 ))))))(68 (8 (6 7 ))))(37 53 ))(48 (((43 ((5 20 )(14 16 )))(44 77 ))(26 73 )))))(67 (76 (12 (36 38 ))))))(24 ((23 (13 55 ))(21 22 ))))(74 (41 (57 58 )))))(63 (71 72 )))(11 (9 10 )))(61 (4 ((15 ((56 (45 (((29 (31 (28 30 )))(59 60 ))(51 52 ))))(69 70 )))(42 (18 19 )))))))))));
tree 726 = [&U](0 ((1 75 )(17 (49 (40 ((((62 (((25 ((33 ((((50 (65 ((54 ((64 (66 ((2 3 )(39 (34 (32 46 ))))))(27 35 )))(36 47 ))))(68 (8 (6 7 ))))(37 53 ))(48 (((43 ((5 20 )(14 16 )))(44 77 ))(26 73 )))))(67 (76 (12 38 )))))(24 ((23 (13 55 ))(21 22 ))))(74 (41 (57 58 )))))(63 (71 72 )))(11 (9 10 )))(61 (4 ((15 ((56 (45 (((29 (31 (28 30 )))(59 60 ))(51 52 ))))(69 70 )))(42 (18 19 )))))))))));
tree 727 = [&U](0 ((1 75 )(17 (49 (40 ((((62 (((25 ((33 ((((50 (65 (47 (54 ((64 (66 ((2 3 )((32 34 )(39 46 )))))(27 35 ))))))(68 (8 (6 7 ))))(37 53 ))(48 (((43 ((5 20 )(14 16 )))(44 77 ))(26 73 )))))(67 ((12 38 )(36 76 )))))(24 ((23 (13 55 ))(21 22 ))))(74 (41 (57 58 )))))(63 (71 72 )))(11 (9 10 )))(61 (4 ((15 ((56 (45 (((29 (31 (28 30 )))(59 60 ))(51 52 ))))(69 70 )))(42 (18 19 )))))))))));
tree 728 = [&U](0 ((1 75 )(17 (49 (40 ((((62 (((25 ((33 ((((50 (65 (47 (54 ((64 (66 ((2 3 )(39 (34 (32 46 ))))))(27 35 ))))))(68 (8 (6 7 ))))(37 53 ))(48 (((43 ((5 20 )(14 16 )))(44 77 ))(26 73 )))))(67 ((12 38 )(36 76 )))))(24 ((23 (13 55 ))(21 22 ))))(74 (41 (57 58 )))))(63 (71 72 )))(11 (9 10 )))(61 (4 ((15 ((56 (45 (52 (51 ((29 (31 (28 30 )))(59 60 ))))))(69 70 )))(42 (18 19 )))))))))));
tree 729 = [&U](0 ((1 75 )(17 (49 (40 ((((62 (((25 ((33 ((((50 (65 (47 ((64 (66 ((54 (2 3 ))(39 (34 (32 46 ))))))(27 35 )))))(68 (8 (6 7 ))))(37 53 ))(48 (((43 ((5 20 )(14 16 )))(44 77 ))(26 73 )))))(67 ((12 38 )(36 76 )))))(24 ((23 (13 55 ))(21 22 ))))(74 (41 (57 58 )))))(63 (71 72 )))(11 (9 10 )))(61 (4 ((15 ((56 (45 (((29 (31 (28 30 )))(59 60 ))(51 52 ))))(69 70 )))(42 (18 19 )))))))))));
tree 730 = [&U](0 ((1 75 )(17 (49 (40 ((((62 (((25 ((33 ((((50 (65 (47 (54 ((64 (66 ((2 3 )(39 (34 (32 46 ))))))(27 35 ))))))(68 (8 (6 7 ))))(37 53 ))(48 (((43 ((5 20 )(14 16 )))(44 77 ))(26 73 )))))(67 ((12 38 )(36 76 )))))(24 ((23 (13 55 ))(21 22 ))))(74 (41 (57 58 )))))(63 (71 72 )))(11 (9 10 )))(61 (4 ((15 ((56 (45 ((60 (59 (29 (31 (28 30 )))))(51 52 ))))(69 70 )))(42 (18 19 )))))))))));
tree 731 = [&U](0 ((1 75 )(17 (49 (40 ((((62 (((25 ((33 ((((50 (65 (47 (54 ((64 (66 ((2 3 )(39 (34 (32 46 ))))))(27 35 ))))))(68 (8 (6 7 ))))(37 53 ))(48 (((43 ((5 20 )(14 16 )))(44 77 ))(26 73 )))))(67 (76 (36 (12 38 ))))))(24 ((23 (13 55 ))(21 22 ))))(74 (41 (57 58 )))))(63 (71 72 )))(11 (9 10 )))(61 (4 ((15 ((56 (45 (((29 (31 (28 30 )))(59 60 ))(51 52 ))))(69 70 )))(42 (18 19 )))))))))));
tree 732 = [&U](0 ((1 75 )(17 (49 (40 (((((((33 ((((50 (65 (47 (54 ((64 (66 ((2 3 )(39 (34 (32 46 ))))))(27 35 ))))))(68 (8 (6 7 ))))(37 53 ))(48 (((43 ((5 20 )(14 16 )))(44 77 ))(26 73 )))))(67 ((12 38 )(36 76 ))))(25 (24 ((23 (13 55 ))(21 22 )))))(63 (71 72 )))(62 (74 (41 (57 58 )))))(11 (9 10 )))(61 (4 ((15 ((56 (45 (((29 (31 (28 30 )))(59 60 ))(51 52 ))))(69 70 )))(42 (18 19 )))))))))));
tree 733 = [&U](0 ((1 75 )(17 ((((((67 ((76 (53 ((((50 (65 ((54 (((2 3 )(((32 34 )(39 46 ))(64 66 )))(27 35 )))(36 47 ))))(68 (8 (6 7 ))))(33 37 ))(48 (((43 ((5 20 )(14 16 )))(44 77 ))(26 73 ))))))(12 38 )))(25 (24 ((23 (13 55 ))(21 22 )))))(62 (63 (71 72 ))))(74 (41 (57 58 ))))(11 (9 10 )))(40 (49 (61 (4 ((15 ((56 (45 (((29 (31 (28 30 )))(59 60 ))(51 52 ))))(69 70 )))(42 (18 19 )))))))))));
tree 734 = [&U](0 ((1 75 )(17 ((((((67 ((76 (53 ((((50 (65 ((54 (((2 3 )(((32 34 )(39 46 ))(64 66 )))(27 35 )))(36 47 ))))(68 (8 (6 7 ))))(33 37 ))(48 (((43 ((5 20 )(14 16 )))(44 77 ))(26 73 ))))))(12 38 )))(25 (24 ((23 (13 55 ))(21 22 )))))(62 (63 (71 72 ))))(74 (41 (57 58 ))))(11 (9 10 )))(40 (49 (61 (4 ((15 ((56 (45 (52 (51 ((29 (31 (28 30 )))(59 60 ))))))(69 70 )))(42 (18 19 )))))))))));
tree 735 = [&U](0 ((1 75 )(17 ((((((67 ((76 ((((50 (65 ((54 (((2 3 )(((32 34 )(39 46 ))(64 66 )))(27 35 )))(36 47 ))))(68 (8 (6 7 ))))(33 37 ))(53 (48 (((43 ((5 20 )(14 16 )))(44 77 ))(26 73 ))))))(12 38 )))(25 (24 ((23 (13 55 ))(21 22 )))))(62 (63 (71 72 ))))(74 (41 (57 58 ))))(11 (9 10 )))(40 (49 (61 (4 ((15 ((56 (45 (((29 (31 (28 30 )))(59 60 ))(51 52 ))))(69 70 )))(42 (18 19 )))))))))));
tree 736 = [&U](0 ((1 75 )(17 ((((((67 ((76 (53 ((((50 (65 ((54 (((2 3 )(((32 34 )(39 46 ))(64 66 )))(27 35 )))(36 47 ))))(68 (8 (6 7 ))))(33 37 ))(48 (((43 ((5 20 )(14 16 )))(44 77 ))(26 73 ))))))(12 38 )))(25 (24 ((23 (13 55 ))(21 22 )))))(63 (71 72 )))(62 (74 (41 (57 58 )))))(11 (9 10 )))(40 (49 (61 (4 ((15 ((56 (45 (((29 (31 (28 30 )))(59 60 ))(51 52 ))))(69 70 )))(42 (18 19 )))))))))));
tree 737 = [&U](0 ((1 75 )(17 ((((((67 ((76 (53 ((((50 (65 ((54 (((2 3 )(((32 34 )(39 46 ))(64 66 )))(27 35 )))(36 47 ))))(68 (8 (6 7 ))))(33 37 ))(48 (((43 ((5 20 )(14 16 )))(44 77 ))(26 73 ))))))(12 38 )))(25 ((23 (13 55 ))(24 (21 22 )))))(62 (63 (71 72 ))))(74 (41 (57 58 ))))(11 (9 10 )))(40 (49 (61 (4 ((15 ((56 (45 (((29 (31 (28 30 )))(59 60 ))(51 52 ))))(69 70 )))(42 (18 19 )))))))))));
tree 738 = [&U](0 ((1 75 )(17 ((((((67 ((76 (53 ((((50 (65 ((54 (((2 3 )(((32 34 )(39 46 ))(64 66 )))(27 35 )))(36 47 ))))(68 (8 (6 7 ))))(33 37 ))(48 (((43 ((5 20 )(14 16 )))(44 77 ))(26 73 ))))))(12 38 )))(25 (24 (21 (22 (13 (23 55 )))))))(62 (63 (71 72 ))))(74 (41 (57 58 ))))(11 (9 10 )))(40 (49 (61 (4 ((15 ((56 (45 (((29 (31 (28 30 )))(59 60 ))(51 52 ))))(69 70 )))(42 (18 19 )))))))))));
tree 739 = [&U](0 ((1 75 )(17 ((((((67 ((76 (53 ((((50 (65 ((54 (((2 3 )((39 (34 (32 46 )))(64 66 )))(27 35 )))(36 47 ))))(68 (8 (6 7 ))))(33 37 ))(48 (((43 ((5 20 )(14 16 )))(44 77 ))(26 73 ))))))(12 38 )))(25 (24 ((23 (13 55 ))(21 22 )))))(62 (63 (71 72 ))))(74 (41 (57 58 ))))(11 (9 10 )))(40 (49 (61 (4 ((15 ((56 (45 (((29 (31 (28 30 )))(59 60 ))(51 52 ))))(69 70 )))(42 (18 19 )))))))))));
tree 740 = [&U](0 ((1 75 )(17 ((((((67 ((76 (53 ((((50 (65 ((54 (((2 3 )(((32 34 )(39 46 ))(64 66 )))(27 35 )))(36 47 ))))(68 (8 (6 7 ))))(33 37 ))(48 (((43 ((5 20 )(14 16 )))(44 77 ))(26 73 ))))))(12 38 )))(25 ((23 (13 55 ))(24 (21 22 )))))(62 (63 (71 72 ))))(74 (41 (57 58 ))))(11 (9 10 )))(40 (49 (61 (4 ((15 ((56 (45 (52 (51 ((29 (31 (28 30 )))(59 60 ))))))(69 70 )))(42 (18 19 )))))))))));
tree 741 = [&U](0 ((1 75 )(17 ((((((67 ((76 (53 ((((50 (65 ((54 (((2 3 )(((32 34 )(39 46 ))(64 66 )))(27 35 )))(36 47 ))))(68 (8 (6 7 ))))(33 37 ))(48 (((43 ((5 20 )(14 16 )))(44 77 ))(26 73 ))))))(12 38 )))(25 (24 ((23 (13 55 ))(21 22 )))))(63 (71 72 )))(62 (74 (41 (57 58 )))))(11 (9 10 )))(40 (49 (61 (4 ((15 ((56 (45 (52 (51 ((29 (31 (28 30 )))(59 60 ))))))(69 70 )))(42 (18 19 )))))))))));
tree 742 = [&U](0 ((1 75 )(17 ((((((67 ((76 (53 ((((50 (65 ((54 (((2 3 )(((32 34 )(39 46 ))(64 66 )))(27 35 )))(36 47 ))))(68 (8 (6 7 ))))(33 37 ))(48 (((43 ((5 20 )(14 16 )))(44 77 ))(26 73 ))))))(12 38 )))(25 (24 (21 (22 (13 (23 55 )))))))(62 (63 (71 72 ))))(74 (41 (57 58 ))))(11 (9 10 )))(40 (49 (61 (4 ((15 ((56 (45 (52 (51 ((29 (31 (28 30 )))(59 60 ))))))(69 70 )))(42 (18 19 )))))))))));
tree 743 = [&U](0 ((1 75 )(17 (49 (40 ((((((67 ((76 (53 (37 (((50 (65 ((54 (((2 3 )((39 (34 (32 46 )))(64 66 )))(27 35 )))(36 47 ))))(68 (8 (6 7 ))))(33 (48 (((43 ((5 20 )(14 16 )))(44 77 ))(26 73 ))))))))(12 38 )))(25 ((23 (13 55 ))(24 (21 22 )))))(63 (71 72 )))(62 (74 (41 (57 58 )))))(11 (9 10 )))(61 (4 ((15 ((56 (45 ((60 (59 (29 (31 (28 30 )))))(51 52 ))))(69 70 )))(42 (18 19 )))))))))));
tree 744 = [&U](0 ((1 75 )(17 (49 (40 ((((((67 ((76 (53 (37 (((50 (65 ((54 (((2 3 )((39 (34 (32 46 )))(64 66 )))(27 35 )))(36 47 ))))(68 (8 (6 7 ))))(33 (48 (((43 ((5 20 )(14 16 )))(44 77 ))(26 73 ))))))))(12 38 )))(25 (24 ((23 (13 55 ))(21 22 )))))(63 (71 72 )))(62 (74 (41 (57 58 )))))(11 (9 10 )))(61 (4 ((15 ((56 (45 ((60 (59 (29 (31 (28 30 )))))(51 52 ))))(69 70 )))(42 (18 19 )))))))))));
tree 745 = [&U](0 ((1 75 )(17 (49 (40 ((((((67 ((76 (53 (37 (((50 (65 ((54 (((2 3 )((39 (34 (32 46 )))(64 66 )))(27 35 )))(36 47 ))))(68 (8 (6 7 ))))(33 (48 (((43 ((5 20 )(14 16 )))(44 77 ))(26 73 ))))))))(12 38 )))(25 (24 (21 (22 (23 (13 55 )))))))(63 (71 72 )))(62 (74 (41 (57 58 )))))(11 (9 10 )))(61 (4 ((15 ((56 (45 ((60 (59 (29 (31 (28 30 )))))(51 52 ))))(69 70 )))(42 (18 19 )))))))))));
tree 746 = [&U](0 ((1 75 )(17 (49 (40 ((((((67 ((76 (53 (37 (((50 (65 ((54 (((2 3 )((39 (34 (32 46 )))(64 66 )))(27 35 )))(36 47 ))))(68 (8 (6 7 ))))(33 (48 (((43 ((5 20 )(14 16 )))(44 77 ))(26 73 ))))))))(12 38 )))(25 (24 (21 (22 (13 (23 55 )))))))(63 (71 72 )))(62 (74 (41 (57 58 )))))(11 (9 10 )))(61 (4 ((15 ((56 (45 ((60 (59 (29 (31 (28 30 )))))(51 52 ))))(69 70 )))(42 (18 19 )))))))))));
tree 747 = [&U](0 ((1 75 )(17 (49 (40 ((((((67 ((76 (53 (37 (((50 (65 ((54 (((2 3 )((39 (34 (32 46 )))(64 66 )))(27 35 )))(36 47 ))))(68 (8 (6 7 ))))(33 (48 (((43 ((5 20 )(14 16 )))(44 77 ))(26 73 ))))))))(12 38 )))(25 ((23 (13 55 ))(24 (21 22 )))))(63 (71 72 )))(62 (74 (41 (57 58 )))))(11 (9 10 )))(61 (4 ((15 ((56 (45 (52 (51 ((29 (31 (28 30 )))(59 60 ))))))(69 70 )))(42 (18 19 )))))))))));
tree 748 = [&U](0 ((1 75 )(17 (49 (40 ((((((67 ((76 (53 (37 (((50 (65 ((54 (((2 3 )((39 (34 (32 46 )))(64 66 )))(27 35 )))(36 47 ))))(68 (8 (6 7 ))))(33 (48 (((43 ((5 20 )(14 16 )))(44 77 ))(26 73 ))))))))(12 38 )))(25 ((23 (13 55 ))(24 (21 22 )))))(63 (71 72 )))(62 (74 (41 (57 58 )))))(11 (9 10 )))(61 (4 ((15 ((56 (45 ((60 (59 (29 (30 (28 31 )))))(51 52 ))))(69 70 )))(42 (18 19 )))))))))));
tree 749 = [&U](0 ((1 75 )(17 (49 (40 ((((((67 ((76 (53 (37 (((50 (65 ((54 (((2 3 )((39 (34 (32 46 )))(64 66 )))(27 35 )))(36 47 ))))(68 (8 (6 7 ))))(33 (48 (((43 ((5 20 )(14 16 )))(44 77 ))(26 73 ))))))))(12 38 )))(25 (21 (24 (22 (23 (13 55 )))))))(63 (71 72 )))(62 (74 (41 (57 58 )))))(11 (9 10 )))(61 (4 ((15 ((56 (45 ((60 (59 (29 (31 (28 30 )))))(51 52 ))))(69 70 )))(42 (18 19 )))))))))));
tree 750 = [&U](0 ((1 75 )(17 (49 (40 ((((((67 ((76 (53 (37 (((50 (65 ((54 (((2 3 )((39 (34 (32 46 )))(64 66 )))(27 35 )))(36 47 ))))(68 (8 (6 7 ))))(33 (48 (((43 ((5 20 )(14 16 )))(44 77 ))(26 73 ))))))))(12 38 )))(25 (24 ((23 (13 55 ))(21 22 )))))(63 (71 72 )))(62 (74 (41 (57 58 )))))(11 (9 10 )))(61 (4 ((15 ((56 (45 ((60 (59 (29 (30 (28 31 )))))(51 52 ))))(69 70 )))(42 (18 19 )))))))))));
tree 751 = [&U](0 ((1 75 )(17 (49 (40 ((((((67 ((76 (53 (37 (((50 (65 ((54 (((2 3 )(((32 34 )(39 46 ))(64 66 )))(27 35 )))(36 47 ))))(68 (8 (6 7 ))))(33 (48 (((43 ((5 20 )(14 16 )))(44 77 ))(26 73 ))))))))(12 38 )))(25 (24 ((23 (13 55 ))(21 22 )))))(63 (71 72 )))(62 (74 (41 (57 58 )))))(11 (9 10 )))(61 (4 ((15 ((56 (45 ((60 (59 (29 (31 (28 30 )))))(51 52 ))))(69 70 )))(42 (18 19 )))))))))));
tree 752 = [&U](0 ((1 75 )(17 (49 (40 (((((((33 ((((50 (65 ((54 (((2 3 )((39 (34 (32 46 )))(64 66 )))(27 35 )))(36 47 ))))(68 (8 (6 7 ))))(37 53 ))(48 (((43 ((5 20 )(14 16 )))(44 77 ))(26 73 )))))(67 (76 (12 38 ))))(25 (24 ((23 (13 55 ))(21 22 )))))(63 (71 72 )))(62 (74 (41 (57 58 )))))(11 (9 10 )))(61 (4 ((15 ((56 (45 ((60 (59 (29 (31 (28 30 )))))(51 52 ))))(69 70 )))(42 (18 19 )))))))))));
tree 753 = [&U](0 ((1 75 )(17 (49 (40 ((((63 (62 (((25 (67 ((76 (53 (37 (((50 (65 ((54 ((64 (66 ((2 3 )((32 34 )(39 46 )))))(27 35 )))(36 47 ))))(68 (8 (6 7 ))))(33 (48 (((43 ((5 20 )(14 16 )))(44 77 ))(26 73 ))))))))(12 38 ))))(24 ((23 (13 55 ))(21 22 ))))(74 (41 (57 58 ))))))(71 72 ))(11 (9 10 )))(61 (4 ((15 ((56 (45 (((29 (31 (28 30 )))(59 60 ))(51 52 ))))(69 70 )))(42 (18 19 )))))))))));
tree 754 = [&U](0 ((1 75 )(17 (49 (40 ((((63 (62 (((25 (67 ((76 (53 (37 (((50 (65 ((54 ((64 (66 ((2 3 )((32 34 )(39 46 )))))(27 35 )))(36 47 ))))(68 (8 (6 7 ))))(33 (48 (((43 ((5 20 )(14 16 )))(44 77 ))(26 73 ))))))))(12 38 ))))(24 ((23 (13 55 ))(21 22 ))))(74 (41 (57 58 ))))))(71 72 ))(11 (9 10 )))(61 (4 ((15 ((56 (45 (52 (51 ((29 (31 (28 30 )))(59 60 ))))))(69 70 )))(42 (18 19 )))))))))));
tree 755 = [&U](0 ((1 75 )(17 (49 (40 ((((63 (62 (((25 (67 ((76 (53 (37 (((50 (65 (((64 (66 ((54 (2 3 ))((32 34 )(39 46 )))))(27 35 ))(36 47 ))))(68 (8 (6 7 ))))(33 (48 (((43 ((5 20 )(14 16 )))(44 77 ))(26 73 ))))))))(12 38 ))))(24 ((23 (13 55 ))(21 22 ))))(74 (41 (57 58 ))))))(71 72 ))(11 (9 10 )))(61 (4 ((15 ((56 (45 (((29 (31 (28 30 )))(59 60 ))(51 52 ))))(69 70 )))(42 (18 19 )))))))))));
tree 756 = [&U](0 ((1 75 )(17 (49 (40 ((((63 (62 (((25 ((33 ((((50 (65 ((54 ((64 (66 ((2 3 )((32 34 )(39 46 )))))(27 35 )))(36 47 ))))(68 (8 (6 7 ))))(37 53 ))(48 (((43 ((5 20 )(14 16 )))(44 77 ))(26 73 )))))(67 (76 (12 38 )))))(24 ((23 (13 55 ))(21 22 ))))(74 (41 (57 58 ))))))(71 72 ))(11 (9 10 )))(61 (4 ((15 ((56 (45 (((29 (31 (28 30 )))(59 60 ))(51 52 ))))(69 70 )))(42 (18 19 )))))))))));
tree 757 = [&U](0 ((1 75 )(17 (49 (40 ((((63 (62 (((25 (67 ((76 (53 (37 (((50 (65 (((64 (66 ((54 (2 3 ))((32 34 )(39 46 )))))(27 35 ))(36 47 ))))(68 (8 (6 7 ))))(33 (48 (((43 ((5 20 )(14 16 )))(44 77 ))(26 73 ))))))))(12 38 ))))(24 ((23 (13 55 ))(21 22 ))))(74 (41 (57 58 ))))))(71 72 ))(11 (9 10 )))(61 (4 ((15 ((56 (45 (52 (51 ((29 (31 (28 30 )))(59 60 ))))))(69 70 )))(42 (18 19 )))))))))));
tree 758 = [&U](0 ((1 75 )(17 (49 (40 ((((63 (62 (((25 ((33 ((((50 (65 ((54 ((64 (66 ((2 3 )((32 34 )(39 46 )))))(27 35 )))(36 47 ))))(68 (8 (6 7 ))))(37 53 ))(48 (((43 ((5 20 )(14 16 )))(44 77 ))(26 73 )))))(67 (76 (12 38 )))))(24 ((23 (13 55 ))(21 22 ))))(74 (41 (57 58 ))))))(71 72 ))(11 (9 10 )))(61 (4 ((15 ((56 (45 (52 (51 ((29 (31 (28 30 )))(59 60 ))))))(69 70 )))(42 (18 19 )))))))))));
tree 759 = [&U](0 ((1 75 )(17 (49 (40 ((((63 (62 (((25 (67 ((76 (53 (37 (((50 (65 (((64 (66 ((54 (2 3 ))(39 (34 (32 46 ))))))(27 35 ))(36 47 ))))(68 (8 (6 7 ))))(33 (48 (((43 ((5 20 )(14 16 )))(44 77 ))(26 73 ))))))))(12 38 ))))(24 ((23 (13 55 ))(21 22 ))))(74 (41 (57 58 ))))))(71 72 ))(11 (9 10 )))(61 (4 ((15 ((56 (45 (((29 (31 (28 30 )))(59 60 ))(51 52 ))))(69 70 )))(42 (18 19 )))))))))));
tree 760 = [&U](0 ((1 75 )(17 (49 (40 ((((63 (62 (((25 ((33 ((((50 (65 (((64 (66 ((54 (2 3 ))((32 34 )(39 46 )))))(27 35 ))(36 47 ))))(68 (8 (6 7 ))))(37 53 ))(48 (((43 ((5 20 )(14 16 )))(44 77 ))(26 73 )))))(67 (76 (12 38 )))))(24 ((23 (13 55 ))(21 22 ))))(74 (41 (57 58 ))))))(71 72 ))(11 (9 10 )))(61 (4 ((15 ((56 (45 (((29 (31 (28 30 )))(59 60 ))(51 52 ))))(69 70 )))(42 (18 19 )))))))))));
tree 761 = [&U](0 ((1 75 )(17 (49 (40 ((((63 (62 (((25 ((33 ((((50 (65 (47 (54 ((64 (66 ((2 3 )((32 34 )(39 46 )))))(27 35 ))))))(68 (8 (6 7 ))))(37 53 ))(48 (((43 ((5 20 )(14 16 )))(44 77 ))(26 73 )))))(67 (36 (76 (12 38 ))))))(24 ((23 (13 55 ))(21 22 ))))(74 (41 (57 58 ))))))(71 72 ))(11 (9 10 )))(61 (4 ((15 ((56 (45 (((29 (31 (28 30 )))(59 60 ))(51 52 ))))(69 70 )))(42 (18 19 )))))))))));
tree 762 = [&U](0 ((1 75 )(17 (49 (40 ((((63 (62 (((25 ((33 ((((50 (65 (47 (54 ((64 (66 ((2 3 )((32 34 )(39 46 )))))(27 35 ))))))(68 (8 (6 7 ))))(37 53 ))(48 (((43 ((5 20 )(14 16 )))(44 77 ))(26 73 )))))(67 (76 (36 (12 38 ))))))(24 ((23 (13 55 ))(21 22 ))))(74 (41 (57 58 ))))))(71 72 ))(11 (9 10 )))(61 (4 ((15 ((56 (45 (((29 (31 (28 30 )))(59 60 ))(51 52 ))))(69 70 )))(42 (18 19 )))))))))));
tree 763 = [&U](0 ((1 75 )(17 (((((((33 (37 (((50 (65 ((54 ((64 (66 ((2 3 )((32 34 )(39 46 )))))(27 35 )))(36 47 ))))(68 (8 (6 7 ))))(48 53 ))))(((43 ((5 20 )(14 16 )))(44 77 ))(26 73 )))((67 (76 (56 (12 38 ))))(25 (24 (23 (21 22 ))))))(63 (71 72 )))(62 (74 (41 (57 58 )))))(11 (9 10 )))(40 (49 (61 (4 (15 ((13 (55 (69 70 )))(42 ((18 19 )(45 ((60 (59 (29 (30 (28 31 )))))(51 52 )))))))))))))));
tree 764 = [&U](0 ((1 75 )(17 (((((((33 (37 (((50 (65 (47 (54 ((64 (66 ((2 3 )((32 34 )(39 46 )))))(27 35 ))))))(68 (8 (6 7 ))))(48 53 ))))(((43 ((5 20 )(14 16 )))(44 77 ))(26 73 )))((67 (76 (36 (56 (12 38 )))))(25 (24 (23 (21 22 ))))))(63 (71 72 )))(62 (74 (41 (57 58 )))))(11 (9 10 )))(40 (49 (61 (4 (15 ((13 (55 (69 70 )))(42 ((18 19 )(45 ((60 (59 (29 (30 (28 31 )))))(51 52 )))))))))))))));
tree 765 = [&U](0 ((1 75 )(17 (((((((33 (37 (((50 (65 (47 (54 ((64 (66 ((2 3 )((32 34 )(39 46 )))))(27 35 ))))))(68 (8 (6 7 ))))(48 53 ))))(((43 ((5 20 )(14 16 )))(44 77 ))(26 73 )))((67 (76 ((12 38 )(36 56 ))))(25 (24 (23 (21 22 ))))))(63 (71 72 )))(62 (74 (41 (57 58 )))))(11 (9 10 )))(40 (49 (61 (4 (15 ((13 (55 (69 70 )))(42 ((18 19 )(45 ((60 (59 (29 (30 (28 31 )))))(51 52 )))))))))))))));
tree 766 = [&U](0 ((1 75 )(17 (((((((33 (37 (((50 (65 (47 (54 ((64 (66 ((2 3 )((32 34 )(39 46 )))))(27 35 ))))))(68 (8 (6 7 ))))(48 53 ))))(((43 ((5 20 )(14 16 )))(44 77 ))(26 73 )))((67 (76 (56 (36 (12 38 )))))(25 (24 (23 (21 22 ))))))(63 (71 72 )))(62 (74 (41 (57 58 )))))(11 (9 10 )))(40 (49 (61 (4 (15 ((13 (55 (69 70 )))(42 ((18 19 )(45 ((60 (59 (29 (30 (28 31 )))))(51 52 )))))))))))))));
tree 767 = [&U](0 ((1 75 )(17 (((((((33 (37 (((50 (65 (47 (54 ((64 (66 ((2 3 )((32 34 )(39 46 )))))(27 35 ))))))(68 (8 (6 7 ))))(48 53 ))))(((43 ((5 20 )(14 16 )))(44 77 ))(26 73 )))((67 (76 (56 (12 (36 38 )))))(25 (24 (23 (21 22 ))))))(63 (71 72 )))(62 (74 (41 (57 58 )))))(11 (9 10 )))(40 (49 (61 (4 (15 ((13 (55 (69 70 )))(42 ((18 19 )(45 ((60 (59 (29 (30 (28 31 )))))(51 52 )))))))))))))));
tree 768 = [&U](0 ((1 75 )(17 (((((((33 (37 (((50 (65 ((54 ((64 (66 ((2 3 )((32 34 )(39 46 )))))(27 35 )))(36 47 ))))(68 (8 (6 7 ))))(48 53 ))))((77 (43 (44 ((5 20 )(14 16 )))))(26 73 )))((67 (76 (56 (12 38 ))))(25 (24 (23 (21 22 ))))))(63 (71 72 )))(62 (74 (41 (57 58 )))))(11 (9 10 )))(40 (49 (61 (4 (15 ((13 (55 (69 70 )))(42 ((18 19 )(45 ((60 (59 (29 (30 (28 31 )))))(51 52 )))))))))))))));
tree 769 = [&U](0 ((1 75 )(17 (((((((33 (37 (((50 (65 ((54 ((64 (66 ((2 3 )(39 (34 (32 46 ))))))(27 35 )))(36 47 ))))(68 (8 (6 7 ))))(48 53 ))))(((43 ((5 20 )(14 16 )))(44 77 ))(26 73 )))((67 (76 (56 (12 38 ))))(25 (24 (23 (21 22 ))))))(63 (71 72 )))(62 (74 (41 (57 58 )))))(11 (9 10 )))(40 (49 (61 (4 (15 ((13 (55 (69 70 )))(42 ((18 19 )(45 ((60 (59 (29 (30 (28 31 )))))(51 52 )))))))))))))));
tree 770 = [&U](0 ((1 75 )(17 (((((((33 (37 (((50 (65 (((64 (66 ((54 (2 3 ))((32 34 )(39 46 )))))(27 35 ))(36 47 ))))(68 (8 (6 7 ))))(48 53 ))))(((43 ((5 20 )(14 16 )))(44 77 ))(26 73 )))((67 (76 (56 (12 38 ))))(25 (24 (23 (21 22 ))))))(63 (71 72 )))(62 (74 (41 (57 58 )))))(11 (9 10 )))(40 (49 (61 (4 (15 ((13 (55 (69 70 )))(42 ((18 19 )(45 ((60 (59 (29 (30 (28 31 )))))(51 52 )))))))))))))));
tree 771 = [&U](0 ((1 75 )(17 (((((((33 (37 (((50 (65 ((54 ((64 (66 ((2 3 )((32 34 )(39 46 )))))(27 35 )))(36 47 ))))(68 (8 (6 7 ))))(48 53 ))))(((43 ((5 20 )(14 16 )))(44 77 ))(26 73 )))((67 (76 (12 38 )))(25 (24 (23 (21 22 ))))))(63 (71 72 )))(62 (74 (41 (57 58 )))))(11 (9 10 )))(40 (49 (61 (4 (15 ((13 (55 (69 70 )))(56 (42 ((18 19 )(45 ((60 (59 (29 (30 (28 31 )))))(51 52 ))))))))))))))));
tree 772 = [&U](0 ((1 75 )(17 (((((((33 (37 (((50 (65 ((54 ((64 (66 ((2 3 )((32 34 )(39 46 )))))(27 35 )))(36 47 ))))(68 (8 (6 7 ))))(48 53 ))))(((43 ((5 20 )(14 16 )))(44 77 ))(26 73 )))((67 (76 (12 38 )))(25 (24 (23 (21 22 ))))))(63 (71 72 )))(62 (74 (41 (57 58 )))))(11 (9 10 )))(40 (49 (61 (4 (15 (((13 56 )(55 (69 70 )))(42 ((18 19 )(45 ((60 (59 (29 (30 (28 31 )))))(51 52 )))))))))))))));
tree 773 = [&U](0 ((1 75 )(17 (((((25 ((67 ((76 ((((50 (65 ((54 (((2 3 )(((32 34 )(39 46 ))(64 66 )))(27 35 )))(36 47 ))))(68 (8 (6 7 ))))(33 37 ))(53 (48 (((43 ((5 20 )(14 16 )))(44 77 ))(26 73 ))))))(12 38 )))((23 (13 55 ))(22 (21 24 )))))(62 (63 (71 72 ))))(74 (41 (57 58 ))))(11 (9 10 )))(40 (49 (61 (4 ((15 ((56 (45 ((60 (59 (29 (30 (28 31 )))))(51 52 ))))(69 70 )))(42 (18 19 )))))))))));
tree 774 = [&U](0 ((1 75 )(17 (((((25 ((67 ((76 ((((50 (65 ((54 (((2 3 )((39 (34 (32 46 )))(64 66 )))(27 35 )))(36 47 ))))(68 (8 (6 7 ))))(33 37 ))(53 (48 (((43 ((5 20 )(14 16 )))(44 77 ))(26 73 ))))))(12 38 )))((23 (13 55 ))(22 (21 24 )))))(62 (63 (71 72 ))))(74 (41 (57 58 ))))(11 (9 10 )))(40 (49 (61 (4 ((15 ((56 (45 ((60 (59 (29 (30 (28 31 )))))(51 52 ))))(69 70 )))(42 (18 19 )))))))))));
tree 775 = [&U](0 ((1 75 )(17 (((((25 ((67 ((76 (53 ((((50 (65 ((54 (((2 3 )(((32 34 )(39 46 ))(64 66 )))(27 35 )))(36 47 ))))(68 (8 (6 7 ))))(33 37 ))(48 (((43 ((5 20 )(14 16 )))(44 77 ))(26 73 ))))))(12 38 )))((23 (13 55 ))(22 (21 24 )))))(62 (63 (71 72 ))))(74 (41 (57 58 ))))(11 (9 10 )))(40 (49 (61 (4 ((15 ((56 (45 ((60 (59 (29 (30 (28 31 )))))(51 52 ))))(69 70 )))(42 (18 19 )))))))))));
tree 776 = [&U](0 ((1 75 )(17 (((((25 ((67 ((76 ((((50 (65 ((54 (((2 3 )(((32 34 )(39 46 ))(64 66 )))(27 35 )))(36 47 ))))(68 (8 (6 7 ))))(33 37 ))(53 (48 (((43 ((5 20 )(14 16 )))(44 77 ))(26 73 ))))))(12 38 )))((23 (13 55 ))(24 (21 22 )))))(62 (63 (71 72 ))))(74 (41 (57 58 ))))(11 (9 10 )))(40 (49 (61 (4 ((15 ((56 (45 ((60 (59 (29 (30 (28 31 )))))(51 52 ))))(69 70 )))(42 (18 19 )))))))))));
tree 777 = [&U](0 ((1 75 )(17 (((((25 ((67 ((76 ((((50 (65 ((54 (((2 3 )(((32 34 )(39 46 ))(64 66 )))(27 35 )))(36 47 ))))(68 (8 (6 7 ))))(33 37 ))(53 (48 (((43 ((5 20 )(14 16 )))(44 77 ))(26 73 ))))))(12 38 )))((23 (13 55 ))(22 (21 24 )))))(62 (63 (71 72 ))))(74 (41 (57 58 ))))(11 (9 10 )))(40 (49 (61 (4 ((15 ((56 (45 ((60 (59 (29 (31 (28 30 )))))(51 52 ))))(69 70 )))(42 (18 19 )))))))))));
tree 778 = [&U](0 ((1 75 )(17 (((((25 ((67 ((76 ((((50 (65 ((54 (((2 3 )((39 (34 (32 46 )))(64 66 )))(27 35 )))(36 47 ))))(68 (8 (6 7 ))))(33 37 ))(53 (48 (((43 ((5 20 )(14 16 )))(44 77 ))(26 73 ))))))(12 38 )))((23 (13 55 ))(24 (21 22 )))))(62 (63 (71 72 ))))(74 (41 (57 58 ))))(11 (9 10 )))(40 (49 (61 (4 ((15 ((56 (45 ((60 (59 (29 (30 (28 31 )))))(51 52 ))))(69 70 )))(42 (18 19 )))))))))));
tree 779 = [&U](0 ((1 75 )(17 (((((25 ((67 ((76 ((((50 (65 ((54 (((2 3 )((39 (34 (32 46 )))(64 66 )))(27 35 )))(36 47 ))))(68 (8 (6 7 ))))(33 37 ))(53 (48 (((43 ((5 20 )(14 16 )))(44 77 ))(26 73 ))))))(12 38 )))((23 (13 55 ))(22 (21 24 )))))(62 (63 (71 72 ))))(74 (41 (57 58 ))))(11 (9 10 )))(40 (49 (61 (4 ((15 ((56 (45 ((60 (59 (29 (31 (28 30 )))))(51 52 ))))(69 70 )))(42 (18 19 )))))))))));
tree 780 = [&U](0 ((1 75 )(17 (((((25 ((67 ((76 (53 ((((50 (65 ((54 (((2 3 )((39 (34 (32 46 )))(64 66 )))(27 35 )))(36 47 ))))(68 (8 (6 7 ))))(33 37 ))(48 (((43 ((5 20 )(14 16 )))(44 77 ))(26 73 ))))))(12 38 )))((23 (13 55 ))(22 (21 24 )))))(62 (63 (71 72 ))))(74 (41 (57 58 ))))(11 (9 10 )))(40 (49 (61 (4 ((15 ((56 (45 ((60 (59 (29 (30 (28 31 )))))(51 52 ))))(69 70 )))(42 (18 19 )))))))))));
tree 781 = [&U](0 ((1 75 )(17 (((((25 ((67 ((76 (53 ((((50 (65 ((54 (((2 3 )(((32 34 )(39 46 ))(64 66 )))(27 35 )))(36 47 ))))(68 (8 (6 7 ))))(33 37 ))(48 (((43 ((5 20 )(14 16 )))(44 77 ))(26 73 ))))))(12 38 )))((23 (13 55 ))(24 (21 22 )))))(62 (63 (71 72 ))))(74 (41 (57 58 ))))(11 (9 10 )))(40 (49 (61 (4 ((15 ((56 (45 ((60 (59 (29 (30 (28 31 )))))(51 52 ))))(69 70 )))(42 (18 19 )))))))))));
tree 782 = [&U](0 ((1 75 )(17 (((((25 ((67 ((76 (53 ((((50 (65 ((54 (((2 3 )(((32 34 )(39 46 ))(64 66 )))(27 35 )))(36 47 ))))(68 (8 (6 7 ))))(33 37 ))(48 (((43 ((5 20 )(14 16 )))(44 77 ))(26 73 ))))))(12 38 )))((23 (13 55 ))(22 (21 24 )))))(62 (63 (71 72 ))))(74 (41 (57 58 ))))(11 (9 10 )))(40 (49 (61 (4 ((15 ((56 (45 ((60 (59 (29 (31 (28 30 )))))(51 52 ))))(69 70 )))(42 (18 19 )))))))))));
tree 783 = [&U](0 ((1 75 )(17 (49 (40 (((((((33 ((37 (53 ((50 (65 ((35 (27 (64 (66 ((54 (2 3 ))((32 34 )(39 46 )))))))(36 47 ))))(68 (8 (6 7 ))))))(48 (((43 ((5 20 )(14 16 )))(44 77 ))(26 73 )))))(67 (76 (12 38 ))))(25 (24 ((23 (13 55 ))(21 22 )))))(63 (71 72 )))(62 (74 (41 (57 58 )))))(11 (9 10 )))(61 (4 ((15 ((56 (45 (((29 (31 (28 30 )))(59 60 ))(51 52 ))))(69 70 )))(42 (18 19 )))))))))));
tree 784 = [&U](0 ((1 75 )(17 (49 (40 (((((((33 ((37 (53 ((50 (65 ((35 (27 (64 (66 ((54 (2 3 ))((32 34 )(39 46 )))))))(36 47 ))))(68 (8 (6 7 ))))))(48 (((43 ((5 20 )(14 16 )))(44 77 ))(26 73 )))))(67 (76 (12 38 ))))(25 (24 (21 (22 (23 (13 55 )))))))(63 (71 72 )))(62 (74 (41 (57 58 )))))(11 (9 10 )))(61 (4 ((15 ((56 (45 (((29 (31 (28 30 )))(59 60 ))(51 52 ))))(69 70 )))(42 (18 19 )))))))))));
tree 785 = [&U](0 ((1 75 )(17 (49 (40 (((((((33 ((37 (53 ((50 (65 ((35 (27 (64 (66 ((54 (2 3 ))((32 34 )(39 46 )))))))(36 47 ))))(68 (8 (6 7 ))))))(48 (((43 ((5 20 )(14 16 )))(44 77 ))(26 73 )))))(67 (76 (12 38 ))))(25 (24 (21 (22 (13 (23 55 )))))))(63 (71 72 )))(62 (74 (41 (57 58 )))))(11 (9 10 )))(61 (4 ((15 ((56 (45 (((29 (31 (28 30 )))(59 60 ))(51 52 ))))(69 70 )))(42 (18 19 )))))))))));
tree 786 = [&U](0 ((1 75 )(17 (49 (40 (((((((33 ((37 (53 ((50 (65 ((35 (27 (64 (66 ((54 (2 3 ))((32 34 )(39 46 )))))))(36 47 ))))(68 (8 (6 7 ))))))(48 (((43 ((5 20 )(14 16 )))(44 77 ))(26 73 )))))(67 (76 (12 38 ))))(25 (24 ((23 (13 55 ))(21 22 )))))(63 (71 72 )))(62 (74 (41 (57 58 )))))(11 (9 10 )))(61 (4 ((15 ((56 (45 (52 (51 ((29 (31 (28 30 )))(59 60 ))))))(69 70 )))(42 (18 19 )))))))))));
tree 787 = [&U](0 ((1 75 )(17 (49 (40 (((((((33 ((37 (53 ((50 (65 ((35 (27 (64 (66 ((54 (2 3 ))((32 34 )(39 46 )))))))(36 47 ))))(68 (8 (6 7 ))))))(48 (((43 ((5 20 )(14 16 )))(44 77 ))(26 73 )))))(67 (76 (12 38 ))))(25 (21 (24 (22 (23 (13 55 )))))))(63 (71 72 )))(62 (74 (41 (57 58 )))))(11 (9 10 )))(61 (4 ((15 ((56 (45 (((29 (31 (28 30 )))(59 60 ))(51 52 ))))(69 70 )))(42 (18 19 )))))))))));
tree 788 = [&U](0 ((1 75 )(17 (49 (40 (((((((33 ((37 (53 ((50 (65 (((64 (66 ((54 (2 3 ))((32 34 )(39 46 )))))(27 35 ))(36 47 ))))(68 (8 (6 7 ))))))(48 (((43 ((5 20 )(14 16 )))(44 77 ))(26 73 )))))(67 (76 (12 38 ))))(25 (24 ((23 (13 55 ))(21 22 )))))(63 (71 72 )))(62 (74 (41 (57 58 )))))(11 (9 10 )))(61 (4 ((15 ((56 (45 (((29 (31 (28 30 )))(59 60 ))(51 52 ))))(69 70 )))(42 (18 19 )))))))))));
tree 789 = [&U](0 ((1 75 )(17 (49 (40 (((((((33 ((37 (53 ((50 (65 (47 (35 (27 (64 (66 ((54 (2 3 ))((32 34 )(39 46 ))))))))))(68 (8 (6 7 ))))))(48 (((43 ((5 20 )(14 16 )))(44 77 ))(26 73 )))))(67 (36 (76 (12 38 )))))(25 (24 ((23 (13 55 ))(21 22 )))))(63 (71 72 )))(62 (74 (41 (57 58 )))))(11 (9 10 )))(61 (4 ((15 ((56 (45 (((29 (31 (28 30 )))(59 60 ))(51 52 ))))(69 70 )))(42 (18 19 )))))))))));
tree 790 = [&U](0 ((1 75 )(17 (49 (40 (((((((33 ((37 (53 ((50 (65 (47 (35 (27 (64 (66 ((54 (2 3 ))((32 34 )(39 46 ))))))))))(68 (8 (6 7 ))))))(48 (((43 ((5 20 )(14 16 )))(44 77 ))(26 73 )))))(67 (76 (36 (12 38 )))))(25 (24 ((23 (13 55 ))(21 22 )))))(63 (71 72 )))(62 (74 (41 (57 58 )))))(11 (9 10 )))(61 (4 ((15 ((56 (45 (((29 (31 (28 30 )))(59 60 ))(51 52 ))))(69 70 )))(42 (18 19 )))))))))));
tree 791 = [&U](0 ((1 75 )(17 (49 (40 (((((((33 ((37 (53 ((50 (65 (47 (35 (27 (64 (66 ((54 (2 3 ))((32 34 )(39 46 ))))))))))(68 (8 (6 7 ))))))(48 (((43 ((5 20 )(14 16 )))(44 77 ))(26 73 )))))(67 (76 (12 (36 38 )))))(25 (24 ((23 (13 55 ))(21 22 )))))(63 (71 72 )))(62 (74 (41 (57 58 )))))(11 (9 10 )))(61 (4 ((15 ((56 (45 (((29 (31 (28 30 )))(59 60 ))(51 52 ))))(69 70 )))(42 (18 19 )))))))))));
tree 792 = [&U](0 ((1 75 )(17 (49 (40 (((((((33 ((((50 (65 ((35 (27 (64 (66 ((54 (2 3 ))((32 34 )(39 46 )))))))(36 47 ))))(68 (8 (6 7 ))))(37 53 ))(48 (((43 ((5 20 )(14 16 )))(44 77 ))(26 73 )))))(67 (76 (12 38 ))))(25 (24 ((23 (13 55 ))(21 22 )))))(63 (71 72 )))(62 (74 (41 (57 58 )))))(11 (9 10 )))(61 (4 ((15 ((56 (45 (((29 (31 (28 30 )))(59 60 ))(51 52 ))))(69 70 )))(42 (18 19 )))))))))));
tree 793 = [&U](0 ((1 75 )(17 ((((((67 ((76 (33 ((((50 (65 ((35 (27 (64 (66 ((54 (2 3 ))((32 34 )(39 46 )))))))(36 47 ))))(68 (8 (6 7 ))))(37 53 ))(48 (((43 ((5 20 )(14 16 )))(44 77 ))(26 73 ))))))(12 38 )))(25 (24 ((23 (13 55 ))(21 22 )))))(62 (63 (71 72 ))))(74 (41 (57 58 ))))(11 (9 10 )))(40 (49 (61 (4 ((15 ((56 (45 ((60 (59 (29 (31 (28 30 )))))(51 52 ))))(69 70 )))(42 (18 19 )))))))))));
tree 794 = [&U](0 ((1 75 )(17 ((((((67 ((76 (33 ((((50 (65 (((64 (66 ((54 (2 3 ))((32 34 )(39 46 )))))(27 35 ))(36 47 ))))(68 (8 (6 7 ))))(37 53 ))(48 (((43 ((5 20 )(14 16 )))(44 77 ))(26 73 ))))))(12 38 )))(25 (24 ((23 (13 55 ))(21 22 )))))(62 (63 (71 72 ))))(74 (41 (57 58 ))))(11 (9 10 )))(40 (49 (61 (4 ((15 ((56 (45 ((60 (59 (29 (31 (28 30 )))))(51 52 ))))(69 70 )))(42 (18 19 )))))))))));
tree 795 = [&U](0 ((1 75 )(17 (((((((33 ((((50 (65 ((35 (27 (64 (66 ((54 (2 3 ))((32 34 )(39 46 )))))))(36 47 ))))(68 (8 (6 7 ))))(37 53 ))(48 (((43 ((5 20 )(14 16 )))(44 77 ))(26 73 )))))(67 (76 (12 38 ))))(25 (24 ((23 (13 55 ))(21 22 )))))(62 (63 (71 72 ))))(74 (41 (57 58 ))))(11 (9 10 )))(40 (49 (61 (4 ((15 ((56 (45 ((60 (59 (29 (31 (28 30 )))))(51 52 ))))(69 70 )))(42 (18 19 )))))))))));
tree 796 = [&U](0 ((1 75 )(17 ((((((67 ((76 (33 ((((50 (65 ((35 (27 (64 (66 ((54 (2 3 ))((32 34 )(39 46 )))))))(36 47 ))))(68 (8 (6 7 ))))(37 53 ))(48 (((43 ((5 20 )(14 16 )))(44 77 ))(26 73 ))))))(12 38 )))(25 (24 (21 (22 (23 (13 55 )))))))(62 (63 (71 72 ))))(74 (41 (57 58 ))))(11 (9 10 )))(40 (49 (61 (4 ((15 ((56 (45 ((60 (59 (29 (31 (28 30 )))))(51 52 ))))(69 70 )))(42 (18 19 )))))))))));
tree 797 = [&U](0 ((1 75 )(17 ((((((67 ((76 (33 ((((50 (65 ((35 (27 (64 (66 ((54 (2 3 ))((32 34 )(39 46 )))))))(36 47 ))))(68 (8 (6 7 ))))(37 53 ))(48 (((43 ((5 20 )(14 16 )))(44 77 ))(26 73 ))))))(12 38 )))(25 (24 (21 (22 (13 (23 55 )))))))(62 (63 (71 72 ))))(74 (41 (57 58 ))))(11 (9 10 )))(40 (49 (61 (4 ((15 ((56 (45 ((60 (59 (29 (31 (28 30 )))))(51 52 ))))(69 70 )))(42 (18 19 )))))))))));
tree 798 = [&U](0 ((1 75 )(17 ((((((67 ((76 (33 ((((50 (65 ((35 (27 (64 (66 ((54 (2 3 ))((32 34 )(39 46 )))))))(36 47 ))))(68 (8 (6 7 ))))(37 53 ))(48 (((43 ((5 20 )(14 16 )))(44 77 ))(26 73 ))))))(12 38 )))(25 (24 ((23 (13 55 ))(21 22 )))))(62 (63 (71 72 ))))(74 (41 (57 58 ))))(11 (9 10 )))(40 (49 (61 (4 ((15 ((56 (45 (52 (51 ((29 (31 (28 30 )))(59 60 ))))))(69 70 )))(42 (18 19 )))))))))));
tree 799 = [&U](0 ((1 75 )(17 ((((((67 ((76 (33 ((((50 (65 ((35 (27 (64 (66 ((54 (2 3 ))((32 34 )(39 46 )))))))(36 47 ))))(68 (8 (6 7 ))))(37 53 ))(48 (((43 ((5 20 )(14 16 )))(44 77 ))(26 73 ))))))(12 38 )))(25 (24 ((23 (13 55 ))(21 22 )))))(62 (63 (71 72 ))))(74 (41 (57 58 ))))(11 (9 10 )))(40 (49 (61 (4 ((15 ((56 (45 ((60 (59 (29 (30 (28 31 )))))(51 52 ))))(69 70 )))(42 (18 19 )))))))))));
tree 800 = [&U](0 ((1 75 )(17 ((((((67 (((33 ((((50 (65 (47 (35 (27 (64 (66 ((54 (2 3 ))((32 34 )(39 46 ))))))))))(68 (8 (6 7 ))))(37 53 ))(48 (((43 ((5 20 )(14 16 )))(44 77 ))(26 73 )))))(36 76 ))(12 38 )))(25 (24 ((23 (13 55 ))(21 22 )))))(62 (63 (71 72 ))))(74 (41 (57 58 ))))(11 (9 10 )))(40 (49 (61 (4 ((15 ((56 (45 ((60 (59 (29 (31 (28 30 )))))(51 52 ))))(69 70 )))(42 (18 19 )))))))))));
tree 801 = [&U](0 ((1 75 )(17 ((((((67 ((76 (33 ((((50 (65 ((35 (27 (64 (66 ((54 (2 3 ))(39 (34 (32 46 ))))))))(36 47 ))))(68 (8 (6 7 ))))(37 53 ))(48 (((43 ((5 20 )(14 16 )))(44 77 ))(26 73 ))))))(12 38 )))(25 (24 ((23 (13 55 ))(21 22 )))))(62 (63 (71 72 ))))(74 (41 (57 58 ))))(11 (9 10 )))(40 (49 (61 (4 ((15 ((56 (45 ((60 (59 (29 (31 (28 30 )))))(51 52 ))))(69 70 )))(42 (18 19 )))))))))));
tree 802 = [&U](0 ((1 75 )(17 ((((((67 ((76 (33 ((((50 (65 (((64 (66 ((54 (2 3 ))((32 34 )(39 46 )))))(27 35 ))(36 47 ))))(68 (8 (6 7 ))))(37 53 ))(48 (((43 ((5 20 )(14 16 )))(44 77 ))(26 73 ))))))(12 38 )))(25 (24 (21 (22 (23 (13 55 )))))))(62 (63 (71 72 ))))(74 (41 (57 58 ))))(11 (9 10 )))(40 (49 (61 (4 ((15 ((56 (45 ((60 (59 (29 (31 (28 30 )))))(51 52 ))))(69 70 )))(42 (18 19 )))))))))));
tree 803 = [&U](0 ((1 75 )(17 ((((((67 ((76 ((((50 (65 ((54 (((2 3 )(((32 34 )(39 46 ))(64 66 )))(27 35 )))(36 47 ))))(68 (8 (6 7 ))))(33 37 ))(53 (48 (((43 ((5 20 )(14 16 )))(44 77 ))(26 73 ))))))(12 38 )))(25 (24 ((23 (13 55 ))(21 22 )))))(63 (71 72 )))(62 (74 (41 (57 58 )))))(11 (9 10 )))(40 (49 (61 (4 ((15 ((56 (45 (((29 (31 (28 30 )))(59 60 ))(51 52 ))))(69 70 )))(42 (18 19 )))))))))));
tree 804 = [&U](0 ((1 75 )(17 ((((((67 ((76 ((((50 (65 ((54 (((2 3 )(((32 34 )(39 46 ))(64 66 )))(27 35 )))(36 47 ))))(68 (8 (6 7 ))))(33 37 ))(53 (48 (((43 ((5 20 )(14 16 )))(44 77 ))(26 73 ))))))(12 38 )))(25 ((23 (13 55 ))(24 (21 22 )))))(63 (71 72 )))(62 (74 (41 (57 58 )))))(11 (9 10 )))(40 (49 (61 (4 ((15 ((56 (45 (((29 (31 (28 30 )))(59 60 ))(51 52 ))))(69 70 )))(42 (18 19 )))))))))));
tree 805 = [&U](0 ((1 75 )(17 ((((((67 ((76 ((((50 (65 ((54 (((2 3 )(((32 34 )(39 46 ))(64 66 )))(27 35 )))(36 47 ))))(68 (8 (6 7 ))))(33 37 ))(53 (48 (((43 ((5 20 )(14 16 )))(44 77 ))(26 73 ))))))(12 38 )))(25 (24 (21 (22 (23 (13 55 )))))))(63 (71 72 )))(62 (74 (41 (57 58 )))))(11 (9 10 )))(40 (49 (61 (4 ((15 ((56 (45 (((29 (31 (28 30 )))(59 60 ))(51 52 ))))(69 70 )))(42 (18 19 )))))))))));
tree 806 = [&U](0 ((1 75 )(17 ((((((67 ((76 ((((50 (65 ((54 (((2 3 )(((32 34 )(39 46 ))(64 66 )))(27 35 )))(36 47 ))))(68 (8 (6 7 ))))(33 37 ))(53 (48 (((43 ((5 20 )(14 16 )))(44 77 ))(26 73 ))))))(12 38 )))(25 (24 (21 (22 (13 (23 55 )))))))(63 (71 72 )))(62 (74 (41 (57 58 )))))(11 (9 10 )))(40 (49 (61 (4 ((15 ((56 (45 (((29 (31 (28 30 )))(59 60 ))(51 52 ))))(69 70 )))(42 (18 19 )))))))))));
tree 807 = [&U](0 ((1 75 )(17 ((((((67 ((76 ((((50 (65 ((54 (((2 3 )(((32 34 )(39 46 ))(64 66 )))(27 35 )))(36 47 ))))(68 (8 (6 7 ))))(33 37 ))(53 (48 (((43 ((5 20 )(14 16 )))(44 77 ))(26 73 ))))))(12 38 )))(25 (24 ((23 (13 55 ))(21 22 )))))(63 (71 72 )))(62 (74 (41 (57 58 )))))(11 (9 10 )))(40 (49 (61 (4 ((15 ((56 (45 ((60 (59 (29 (31 (28 30 )))))(51 52 ))))(69 70 )))(42 (18 19 )))))))))));
tree 808 = [&U](0 ((1 75 )(17 ((((((67 ((76 ((((50 (65 ((54 (((2 3 )(((32 34 )(39 46 ))(64 66 )))(27 35 )))(36 47 ))))(68 (8 (6 7 ))))(33 37 ))(53 (48 (((43 ((5 20 )(14 16 )))(44 77 ))(26 73 ))))))(12 38 )))(25 (24 ((23 (13 55 ))(21 22 )))))(63 (71 72 )))(62 (74 (41 (57 58 )))))(11 (9 10 )))(40 (49 (61 (4 ((15 ((56 (45 (52 (51 ((29 (31 (28 30 )))(59 60 ))))))(69 70 )))(42 (18 19 )))))))))));
tree 809 = [&U](0 ((1 75 )(17 ((((((67 ((76 ((((50 (65 ((54 (((2 3 )(((32 34 )(39 46 ))(64 66 )))(27 35 )))(36 47 ))))(68 (8 (6 7 ))))(33 37 ))(53 (48 (((43 ((5 20 )(14 16 )))(44 77 ))(26 73 ))))))(12 38 )))(25 (21 (24 (22 (23 (13 55 )))))))(63 (71 72 )))(62 (74 (41 (57 58 )))))(11 (9 10 )))(40 (49 (61 (4 ((15 ((56 (45 (((29 (31 (28 30 )))(59 60 ))(51 52 ))))(69 70 )))(42 (18 19 )))))))))));
tree 810 = [&U](0 ((1 75 )(17 ((((((67 ((76 ((((50 (65 ((54 (((2 3 )((39 (34 (32 46 )))(64 66 )))(27 35 )))(36 47 ))))(68 (8 (6 7 ))))(33 37 ))(53 (48 (((43 ((5 20 )(14 16 )))(44 77 ))(26 73 ))))))(12 38 )))(25 (24 ((23 (13 55 ))(21 22 )))))(63 (71 72 )))(62 (74 (41 (57 58 )))))(11 (9 10 )))(40 (49 (61 (4 ((15 ((56 (45 (((29 (31 (28 30 )))(59 60 ))(51 52 ))))(69 70 )))(42 (18 19 )))))))))));
tree 811 = [&U](0 ((1 75 )(17 ((((((67 ((76 ((((50 (65 ((54 (((2 3 )((39 (34 (32 46 )))(64 66 )))(27 35 )))(36 47 ))))(68 (8 (6 7 ))))(33 37 ))(53 (48 (((43 ((5 20 )(14 16 )))(44 77 ))(26 73 ))))))(12 38 )))(25 ((23 (13 55 ))(24 (21 22 )))))(63 (71 72 )))(62 (74 (41 (57 58 )))))(11 (9 10 )))(40 (49 (61 (4 ((15 ((56 (45 (((29 (31 (28 30 )))(59 60 ))(51 52 ))))(69 70 )))(42 (18 19 )))))))))));
tree 812 = [&U](0 ((1 75 )(17 ((((((67 ((76 ((((50 (65 ((54 (((2 3 )(((32 34 )(39 46 ))(64 66 )))(27 35 )))(36 47 ))))(68 (8 (6 7 ))))(33 37 ))(53 (48 (((43 ((5 20 )(14 16 )))(44 77 ))(26 73 ))))))(12 38 )))(25 ((23 (13 55 ))(24 (21 22 )))))(63 (71 72 )))(62 (74 (41 (57 58 )))))(11 (9 10 )))(40 (49 (61 (4 ((15 ((56 (45 (52 (51 ((29 (31 (28 30 )))(59 60 ))))))(69 70 )))(42 (18 19 )))))))))));
tree 813 = [&U](0 ((1 75 )(17 (49 (40 ((((63 (62 (((25 ((33 ((((50 (65 ((54 (((2 3 )((39 (34 (32 46 )))(64 66 )))(27 35 )))(36 47 ))))(68 (8 (6 7 ))))(37 53 ))(48 (((43 ((5 20 )(14 16 )))(44 77 ))(26 73 )))))(67 (76 (12 38 )))))(24 ((23 (13 55 ))(21 22 ))))(74 (41 (57 58 ))))))(71 72 ))(11 (9 10 )))(61 (4 ((15 ((56 (45 (((29 (31 (28 30 )))(59 60 ))(51 52 ))))(69 70 )))(42 (18 19 )))))))))));
tree 814 = [&U](0 ((1 75 )(17 (49 (40 ((((62 (((25 ((33 ((((50 (65 ((54 (((2 3 )((39 (34 (32 46 )))(64 66 )))(27 35 )))(36 47 ))))(68 (8 (6 7 ))))(37 53 ))(48 (((43 ((5 20 )(14 16 )))(44 77 ))(26 73 )))))(67 (76 (12 38 )))))(24 ((23 (13 55 ))(21 22 ))))(74 (41 (57 58 )))))(63 (71 72 )))(11 (9 10 )))(61 (4 ((15 ((56 (45 (((29 (31 (28 30 )))(59 60 ))(51 52 ))))(69 70 )))(42 (18 19 )))))))))));
tree 815 = [&U](0 ((1 75 )(17 (49 (40 ((((63 (62 (((25 ((33 ((((50 (65 ((54 (((2 3 )((39 (34 (32 46 )))(64 66 )))(27 35 )))(36 47 ))))(68 (8 (6 7 ))))(37 53 ))(48 (((43 ((5 20 )(14 16 )))(44 77 ))(26 73 )))))(67 (76 (12 38 )))))(24 ((23 (13 55 ))(21 22 ))))(74 (41 (57 58 ))))))(71 72 ))(11 (9 10 )))(61 (4 ((15 ((56 (45 (52 (51 ((29 (31 (28 30 )))(59 60 ))))))(69 70 )))(42 (18 19 )))))))))));
tree 816 = [&U](0 ((1 75 )(17 (49 (40 ((((63 (62 (((25 ((33 ((((50 (65 (47 (54 (((2 3 )((39 (34 (32 46 )))(64 66 )))(27 35 ))))))(68 (8 (6 7 ))))(37 53 ))(48 (((43 ((5 20 )(14 16 )))(44 77 ))(26 73 )))))(67 (36 (76 (12 38 ))))))(24 ((23 (13 55 ))(21 22 ))))(74 (41 (57 58 ))))))(71 72 ))(11 (9 10 )))(61 (4 ((15 ((56 (45 (((29 (31 (28 30 )))(59 60 ))(51 52 ))))(69 70 )))(42 (18 19 )))))))))));
tree 817 = [&U](0 ((1 75 )(17 (49 (40 ((((63 (62 (((25 ((33 ((((50 (65 (47 (54 (((2 3 )((39 (34 (32 46 )))(64 66 )))(27 35 ))))))(68 (8 (6 7 ))))(37 53 ))(48 (((43 ((5 20 )(14 16 )))(44 77 ))(26 73 )))))(67 (76 (36 (12 38 ))))))(24 ((23 (13 55 ))(21 22 ))))(74 (41 (57 58 ))))))(71 72 ))(11 (9 10 )))(61 (4 ((15 ((56 (45 (((29 (31 (28 30 )))(59 60 ))(51 52 ))))(69 70 )))(42 (18 19 )))))))))));
tree 818 = [&U](0 ((1 75 )(17 (49 (40 ((((63 (62 (((25 ((33 ((((50 (65 (47 (54 (((2 3 )((39 (34 (32 46 )))(64 66 )))(27 35 ))))))(68 (8 (6 7 ))))(37 53 ))(48 (((43 ((5 20 )(14 16 )))(44 77 ))(26 73 )))))(67 (76 (12 (36 38 ))))))(24 ((23 (13 55 ))(21 22 ))))(74 (41 (57 58 ))))))(71 72 ))(11 (9 10 )))(61 (4 ((15 ((56 (45 (((29 (31 (28 30 )))(59 60 ))(51 52 ))))(69 70 )))(42 (18 19 )))))))))));
tree 819 = [&U](0 ((1 75 )(17 (49 (40 ((((62 (((25 ((33 ((((50 (65 (47 (54 (((2 3 )((39 (34 (32 46 )))(64 66 )))(27 35 ))))))(68 (8 (6 7 ))))(37 53 ))(48 (((43 ((5 20 )(14 16 )))(44 77 ))(26 73 )))))(67 (36 (76 (12 38 ))))))(24 ((23 (13 55 ))(21 22 ))))(74 (41 (57 58 )))))(63 (71 72 )))(11 (9 10 )))(61 (4 ((15 ((56 (45 (((29 (31 (28 30 )))(59 60 ))(51 52 ))))(69 70 )))(42 (18 19 )))))))))));
tree 820 = [&U](0 ((1 75 )(17 (49 (40 ((((62 (((25 ((33 ((((50 (65 (47 (54 (((2 3 )((39 (34 (32 46 )))(64 66 )))(27 35 ))))))(68 (8 (6 7 ))))(37 53 ))(48 (((43 ((5 20 )(14 16 )))(44 77 ))(26 73 )))))(67 (76 (36 (12 38 ))))))(24 ((23 (13 55 ))(21 22 ))))(74 (41 (57 58 )))))(63 (71 72 )))(11 (9 10 )))(61 (4 ((15 ((56 (45 (((29 (31 (28 30 )))(59 60 ))(51 52 ))))(69 70 )))(42 (18 19 )))))))))));
tree 821 = [&U](0 ((1 75 )(17 (49 (40 ((((62 (((25 ((33 ((((50 (65 (47 (54 (((2 3 )((39 (34 (32 46 )))(64 66 )))(27 35 ))))))(68 (8 (6 7 ))))(37 53 ))(48 (((43 ((5 20 )(14 16 )))(44 77 ))(26 73 )))))(67 (76 (12 (36 38 ))))))(24 ((23 (13 55 ))(21 22 ))))(74 (41 (57 58 )))))(63 (71 72 )))(11 (9 10 )))(61 (4 ((15 ((56 (45 (((29 (31 (28 30 )))(59 60 ))(51 52 ))))(69 70 )))(42 (18 19 )))))))))));
tree 822 = [&U](0 ((1 75 )(17 (49 (40 ((((62 (((25 ((33 ((((50 (65 ((54 (((2 3 )(((32 34 )(39 46 ))(64 66 )))(27 35 )))(36 47 ))))(68 (8 (6 7 ))))(37 53 ))(48 (((43 ((5 20 )(14 16 )))(44 77 ))(26 73 )))))(67 (76 (12 38 )))))(24 ((23 (13 55 ))(21 22 ))))(74 (41 (57 58 )))))(63 (71 72 )))(11 (9 10 )))(61 (4 ((15 ((56 (45 (((29 (31 (28 30 )))(59 60 ))(51 52 ))))(69 70 )))(42 (18 19 )))))))))));
tree 823 = [&U](0 ((1 75 )(17 (((((((33 (37 (((50 (65 ((35 (27 (64 (66 ((54 (2 3 ))((32 34 )(39 46 )))))))(36 47 ))))(68 (8 (6 7 ))))(48 53 ))))(((43 ((5 20 )(14 16 )))(44 77 ))(26 73 )))((67 (76 (12 38 )))(25 (24 ((23 (13 55 ))(21 22 ))))))(63 (71 72 )))(62 (74 (41 (57 58 )))))(11 (9 10 )))(40 (49 (61 (4 ((15 ((56 (45 (((29 (31 (28 30 )))(59 60 ))(51 52 ))))(69 70 )))(42 (18 19 )))))))))));
tree 824 = [&U](0 ((1 75 )(17 (((((((33 (37 (((50 (65 ((35 (27 (64 (66 ((54 (2 3 ))((32 34 )(39 46 )))))))(36 47 ))))(68 (8 (6 7 ))))(48 53 ))))(((43 ((5 20 )(14 16 )))(44 77 ))(26 73 )))((67 (76 (12 38 )))(25 (24 (21 (22 (23 (13 55 ))))))))(63 (71 72 )))(62 (74 (41 (57 58 )))))(11 (9 10 )))(40 (49 (61 (4 ((15 ((56 (45 (((29 (31 (28 30 )))(59 60 ))(51 52 ))))(69 70 )))(42 (18 19 )))))))))));
tree 825 = [&U](0 ((1 75 )(17 (((((((33 (37 (((50 (65 ((35 (27 (64 (66 ((54 (2 3 ))((32 34 )(39 46 )))))))(36 47 ))))(68 (8 (6 7 ))))(48 53 ))))(((43 ((5 20 )(14 16 )))(44 77 ))(26 73 )))((67 (76 (12 38 )))(25 (24 (21 (22 (13 (23 55 ))))))))(63 (71 72 )))(62 (74 (41 (57 58 )))))(11 (9 10 )))(40 (49 (61 (4 ((15 ((56 (45 (((29 (31 (28 30 )))(59 60 ))(51 52 ))))(69 70 )))(42 (18 19 )))))))))));
tree 826 = [&U](0 ((1 75 )(17 (((((((33 (37 (((50 (65 ((35 (27 (64 (66 ((54 (2 3 ))((32 34 )(39 46 )))))))(36 47 ))))(68 (8 (6 7 ))))(48 53 ))))(((43 ((5 20 )(14 16 )))(44 77 ))(26 73 )))((67 (76 (12 38 )))(25 (24 ((23 (13 55 ))(21 22 ))))))(63 (71 72 )))(62 (74 (41 (57 58 )))))(11 (9 10 )))(40 (49 (61 (4 ((15 ((56 (45 (52 (51 ((29 (31 (28 30 )))(59 60 ))))))(69 70 )))(42 (18 19 )))))))))));
tree 827 = [&U](0 ((1 75 )(17 (((((((33 (37 (((50 (65 (((64 (66 ((54 (2 3 ))((32 34 )(39 46 )))))(27 35 ))(36 47 ))))(68 (8 (6 7 ))))(48 53 ))))(((43 ((5 20 )(14 16 )))(44 77 ))(26 73 )))((67 (76 (12 38 )))(25 (24 ((23 (13 55 ))(21 22 ))))))(63 (71 72 )))(62 (74 (41 (57 58 )))))(11 (9 10 )))(40 (49 (61 (4 ((15 ((56 (45 (((29 (31 (28 30 )))(59 60 ))(51 52 ))))(69 70 )))(42 (18 19 )))))))))));
tree 828 = [&U](0 ((1 75 )(17 (((((((33 (37 (((50 (65 (47 (35 (27 (64 (66 ((54 (2 3 ))((32 34 )(39 46 ))))))))))(68 (8 (6 7 ))))(48 53 ))))(((43 ((5 20 )(14 16 )))(44 77 ))(26 73 )))((67 (36 (76 (12 38 ))))(25 (24 ((23 (13 55 ))(21 22 ))))))(63 (71 72 )))(62 (74 (41 (57 58 )))))(11 (9 10 )))(40 (49 (61 (4 ((15 ((56 (45 (((29 (31 (28 30 )))(59 60 ))(51 52 ))))(69 70 )))(42 (18 19 )))))))))));
tree 829 = [&U](0 ((1 75 )(17 (((((((33 (37 (((50 (65 (47 (35 (27 (64 (66 ((54 (2 3 ))((32 34 )(39 46 ))))))))))(68 (8 (6 7 ))))(48 53 ))))(((43 ((5 20 )(14 16 )))(44 77 ))(26 73 )))((67 (76 (36 (12 38 ))))(25 (24 ((23 (13 55 ))(21 22 ))))))(63 (71 72 )))(62 (74 (41 (57 58 )))))(11 (9 10 )))(40 (49 (61 (4 ((15 ((56 (45 (((29 (31 (28 30 )))(59 60 ))(51 52 ))))(69 70 )))(42 (18 19 )))))))))));
tree 830 = [&U](0 ((1 75 )(17 (((((((33 (37 (((50 (65 (47 (35 (27 (64 (66 ((54 (2 3 ))((32 34 )(39 46 ))))))))))(68 (8 (6 7 ))))(48 53 ))))(((43 ((5 20 )(14 16 )))(44 77 ))(26 73 )))((67 (76 (12 (36 38 ))))(25 (24 ((23 (13 55 ))(21 22 ))))))(63 (71 72 )))(62 (74 (41 (57 58 )))))(11 (9 10 )))(40 (49 (61 (4 ((15 ((56 (45 (((29 (31 (28 30 )))(59 60 ))(51 52 ))))(69 70 )))(42 (18 19 )))))))))));
tree 831 = [&U](0 ((1 75 )(17 (((((((33 (37 (((50 (65 ((35 (27 (64 (66 ((54 (2 3 ))((32 34 )(39 46 )))))))(36 47 ))))(68 (8 (6 7 ))))(48 53 ))))((77 (43 (44 ((5 20 )(14 16 )))))(26 73 )))((67 (76 (12 38 )))(25 (24 ((23 (13 55 ))(21 22 ))))))(63 (71 72 )))(62 (74 (41 (57 58 )))))(11 (9 10 )))(40 (49 (61 (4 ((15 ((56 (45 (((29 (31 (28 30 )))(59 60 ))(51 52 ))))(69 70 )))(42 (18 19 )))))))))));
tree 832 = [&U](0 ((1 75 )(17 (((((((33 (37 (((50 (65 ((35 (27 (64 (66 ((54 (2 3 ))(39 (34 (32 46 ))))))))(36 47 ))))(68 (8 (6 7 ))))(48 53 ))))(((43 ((5 20 )(14 16 )))(44 77 ))(26 73 )))((67 (76 (12 38 )))(25 (24 ((23 (13 55 ))(21 22 ))))))(63 (71 72 )))(62 (74 (41 (57 58 )))))(11 (9 10 )))(40 (49 (61 (4 ((15 ((56 (45 (((29 (31 (28 30 )))(59 60 ))(51 52 ))))(69 70 )))(42 (18 19 )))))))))));
tree 833 = [&U](0 ((1 75 )(17 (49 (40 ((((63 (62 (((25 ((33 ((((50 (65 (47 (54 (((2 3 )(((32 34 )(39 46 ))(64 66 )))(27 35 ))))))(68 (8 (6 7 ))))(37 53 ))(48 (((43 ((5 20 )(14 16 )))(44 77 ))(26 73 )))))(67 (36 (76 (12 38 ))))))(24 ((23 (13 55 ))(21 22 ))))(74 (41 (57 58 ))))))(71 72 ))(11 (9 10 )))(61 (4 ((15 ((56 (45 (((29 (31 (28 30 )))(59 60 ))(51 52 ))))(69 70 )))(42 (18 19 )))))))))));
tree 834 = [&U](0 ((1 75 )(17 (49 (40 ((((63 (62 (((25 ((33 ((((50 (65 (47 (54 (((2 3 )(((32 34 )(39 46 ))(64 66 )))(27 35 ))))))(68 (8 (6 7 ))))(37 53 ))(48 (((43 ((5 20 )(14 16 )))(44 77 ))(26 73 )))))(67 (76 (36 (12 38 ))))))(24 ((23 (13 55 ))(21 22 ))))(74 (41 (57 58 ))))))(71 72 ))(11 (9 10 )))(61 (4 ((15 ((56 (45 (((29 (31 (28 30 )))(59 60 ))(51 52 ))))(69 70 )))(42 (18 19 )))))))))));
tree 835 = [&U](0 ((1 75 )(17 (49 (40 ((((63 (62 (((25 ((33 ((((50 (65 (47 (54 (((2 3 )(((32 34 )(39 46 ))(64 66 )))(27 35 ))))))(68 (8 (6 7 ))))(37 53 ))(48 (((43 ((5 20 )(14 16 )))(44 77 ))(26 73 )))))(67 (76 (12 (36 38 ))))))(24 ((23 (13 55 ))(21 22 ))))(74 (41 (57 58 ))))))(71 72 ))(11 (9 10 )))(61 (4 ((15 ((56 (45 (((29 (31 (28 30 )))(59 60 ))(51 52 ))))(69 70 )))(42 (18 19 )))))))))));
tree 836 = [&U](0 ((1 75 )(17 (49 (40 ((((63 (62 (((25 ((33 ((((50 (65 (47 (54 (((2 3 )(((32 34 )(39 46 ))(64 66 )))(27 35 ))))))(68 (8 (6 7 ))))(37 53 ))(48 (((43 ((5 20 )(14 16 )))(44 77 ))(26 73 )))))(67 (36 (76 (12 38 ))))))(24 ((23 (13 55 ))(21 22 ))))(74 (41 (57 58 ))))))(71 72 ))(11 (9 10 )))(61 (4 ((15 ((56 (45 (52 (51 ((29 (31 (28 30 )))(59 60 ))))))(69 70 )))(42 (18 19 )))))))))));
tree 837 = [&U](0 ((1 75 )(17 (49 (40 ((((62 (((25 ((33 ((((50 (65 (47 (54 (((2 3 )(((32 34 )(39 46 ))(64 66 )))(27 35 ))))))(68 (8 (6 7 ))))(37 53 ))(48 (((43 ((5 20 )(14 16 )))(44 77 ))(26 73 )))))(67 (36 (76 (12 38 ))))))(24 ((23 (13 55 ))(21 22 ))))(74 (41 (57 58 )))))(63 (71 72 )))(11 (9 10 )))(61 (4 ((15 ((56 (45 (((29 (31 (28 30 )))(59 60 ))(51 52 ))))(69 70 )))(42 (18 19 )))))))))));
tree 838 = [&U](0 ((1 75 )(17 (49 (40 ((((63 (62 (((25 ((33 ((((50 (65 (47 (54 (((2 3 )(((32 34 )(39 46 ))(64 66 )))(27 35 ))))))(68 (8 (6 7 ))))(37 53 ))(48 (((43 ((5 20 )(14 16 )))(44 77 ))(26 73 )))))(67 (76 (36 (12 38 ))))))(24 ((23 (13 55 ))(21 22 ))))(74 (41 (57 58 ))))))(71 72 ))(11 (9 10 )))(61 (4 ((15 ((56 (45 (52 (51 ((29 (31 (28 30 )))(59 60 ))))))(69 70 )))(42 (18 19 )))))))))));
tree 839 = [&U](0 ((1 75 )(17 (49 (40 ((((62 (((25 ((33 ((((50 (65 (47 (54 (((2 3 )(((32 34 )(39 46 ))(64 66 )))(27 35 ))))))(68 (8 (6 7 ))))(37 53 ))(48 (((43 ((5 20 )(14 16 )))(44 77 ))(26 73 )))))(67 (76 (36 (12 38 ))))))(24 ((23 (13 55 ))(21 22 ))))(74 (41 (57 58 )))))(63 (71 72 )))(11 (9 10 )))(61 (4 ((15 ((56 (45 (((29 (31 (28 30 )))(59 60 ))(51 52 ))))(69 70 )))(42 (18 19 )))))))))));
tree 840 = [&U](0 ((1 75 )(17 (49 (40 ((((63 (62 (((25 ((33 ((((50 (65 (47 (54 (((2 3 )(((32 34 )(39 46 ))(64 66 )))(27 35 ))))))(68 (8 (6 7 ))))(37 53 ))(48 (((43 ((5 20 )(14 16 )))(44 77 ))(26 73 )))))(67 (76 (12 (36 38 ))))))(24 ((23 (13 55 ))(21 22 ))))(74 (41 (57 58 ))))))(71 72 ))(11 (9 10 )))(61 (4 ((15 ((56 (45 (52 (51 ((29 (31 (28 30 )))(59 60 ))))))(69 70 )))(42 (18 19 )))))))))));
tree 841 = [&U](0 ((1 75 )(17 (49 (40 ((((62 (((25 ((33 ((((50 (65 (47 (54 (((2 3 )(((32 34 )(39 46 ))(64 66 )))(27 35 ))))))(68 (8 (6 7 ))))(37 53 ))(48 (((43 ((5 20 )(14 16 )))(44 77 ))(26 73 )))))(67 (76 (12 (36 38 ))))))(24 ((23 (13 55 ))(21 22 ))))(74 (41 (57 58 )))))(63 (71 72 )))(11 (9 10 )))(61 (4 ((15 ((56 (45 (((29 (31 (28 30 )))(59 60 ))(51 52 ))))(69 70 )))(42 (18 19 )))))))))));
tree 842 = [&U](0 ((1 75 )(17 (49 (40 ((((63 (62 (((25 ((33 ((((50 (65 (47 (54 (((2 3 )((39 (34 (32 46 )))(64 66 )))(27 35 ))))))(68 (8 (6 7 ))))(37 53 ))(48 (((43 ((5 20 )(14 16 )))(44 77 ))(26 73 )))))(67 (36 (76 (12 38 ))))))(24 ((23 (13 55 ))(21 22 ))))(74 (41 (57 58 ))))))(71 72 ))(11 (9 10 )))(61 (4 ((15 ((56 (45 (52 (51 ((29 (31 (28 30 )))(59 60 ))))))(69 70 )))(42 (18 19 )))))))))));
tree 843 = [&U](0 ((1 75 )(17 ((((((67 ((76 (53 (37 (((50 (65 ((54 (((2 3 )(((32 34 )(39 46 ))(64 66 )))(27 35 )))(36 47 ))))(68 (8 (6 7 ))))(33 (48 (((43 ((5 20 )(14 16 )))(44 77 ))(26 73 ))))))))(12 38 )))(25 (24 (21 (22 (23 (13 55 )))))))(62 (63 (71 72 ))))(74 (41 (57 58 ))))(11 (9 10 )))(40 (49 (61 (4 ((15 ((56 (45 (((29 (31 (28 30 )))(59 60 ))(51 52 ))))(69 70 )))(42 (18 19 )))))))))));
tree 844 = [&U](0 ((1 75 )(17 ((((((67 ((76 (53 (37 (((50 (65 ((54 (((2 3 )(((32 34 )(39 46 ))(64 66 )))(27 35 )))(36 47 ))))(68 (8 (6 7 ))))(33 (48 (((43 ((5 20 )(14 16 )))(44 77 ))(26 73 ))))))))(12 38 )))(25 (24 (21 (22 (23 (13 55 )))))))(62 (63 (71 72 ))))(74 (41 (57 58 ))))(11 (9 10 )))(40 (49 (61 (4 ((15 ((56 (45 (52 (51 ((29 (31 (28 30 )))(59 60 ))))))(69 70 )))(42 (18 19 )))))))))));
tree 845 = [&U](0 ((1 75 )(17 ((((((67 ((76 (53 (37 (((50 (65 ((54 (((2 3 )(((32 34 )(39 46 ))(64 66 )))(27 35 )))(36 47 ))))(68 (8 (6 7 ))))(33 (48 (((43 ((5 20 )(14 16 )))(44 77 ))(26 73 ))))))))(12 38 )))(25 (24 (21 (22 (23 (13 55 )))))))(62 (63 (71 72 ))))(74 (41 (57 58 ))))(11 (9 10 )))(40 (49 (61 (4 ((15 ((56 (45 ((60 (59 (29 (31 (28 30 )))))(51 52 ))))(69 70 )))(42 (18 19 )))))))))));
tree 846 = [&U](0 ((1 75 )(17 ((((((67 ((76 (53 (37 (((50 (65 ((54 (((2 3 )(((32 34 )(39 46 ))(64 66 )))(27 35 )))(36 47 ))))(68 (8 (6 7 ))))(33 (48 (((43 ((5 20 )(14 16 )))(44 77 ))(26 73 ))))))))(12 38 )))(25 ((23 (13 55 ))(24 (21 22 )))))(62 (63 (71 72 ))))(74 (41 (57 58 ))))(11 (9 10 )))(40 (49 (61 (4 ((15 ((56 (45 (((29 (31 (28 30 )))(59 60 ))(51 52 ))))(69 70 )))(42 (18 19 )))))))))));
tree 847 = [&U](0 ((1 75 )(17 ((((((67 ((76 (53 (37 (((50 (65 ((54 (((2 3 )(((32 34 )(39 46 ))(64 66 )))(27 35 )))(36 47 ))))(68 (8 (6 7 ))))(33 (48 (((43 ((5 20 )(14 16 )))(44 77 ))(26 73 ))))))))(12 38 )))(25 (24 ((23 (13 55 ))(21 22 )))))(62 (63 (71 72 ))))(74 (41 (57 58 ))))(11 (9 10 )))(40 (49 (61 (4 ((15 ((56 (45 (((29 (31 (28 30 )))(59 60 ))(51 52 ))))(69 70 )))(42 (18 19 )))))))))));
tree 848 = [&U](0 ((1 75 )(17 ((((((67 ((76 (53 (37 (((50 (65 ((54 (((2 3 )(((32 34 )(39 46 ))(64 66 )))(27 35 )))(36 47 ))))(68 (8 (6 7 ))))(33 (48 (((43 ((5 20 )(14 16 )))(44 77 ))(26 73 ))))))))(12 38 )))(25 (24 (21 (22 (13 (23 55 )))))))(62 (63 (71 72 ))))(74 (41 (57 58 ))))(11 (9 10 )))(40 (49 (61 (4 ((15 ((56 (45 (52 (51 ((29 (31 (28 30 )))(59 60 ))))))(69 70 )))(42 (18 19 )))))))))));
tree 849 = [&U](0 ((1 75 )(17 ((((((67 ((76 (53 (37 (((50 (65 ((54 (((2 3 )(((32 34 )(39 46 ))(64 66 )))(27 35 )))(36 47 ))))(68 (8 (6 7 ))))(33 (48 (((43 ((5 20 )(14 16 )))(44 77 ))(26 73 ))))))))(12 38 )))(25 (24 ((23 (13 55 ))(21 22 )))))(62 (63 (71 72 ))))(74 (41 (57 58 ))))(11 (9 10 )))(40 (49 (61 (4 ((15 ((56 (45 (52 (51 ((29 (31 (28 30 )))(59 60 ))))))(69 70 )))(42 (18 19 )))))))))));
tree 850 = [&U](0 ((1 75 )(17 ((((((67 ((76 (53 (37 (((50 (65 ((54 (((2 3 )((39 (34 (32 46 )))(64 66 )))(27 35 )))(36 47 ))))(68 (8 (6 7 ))))(33 (48 (((43 ((5 20 )(14 16 )))(44 77 ))(26 73 ))))))))(12 38 )))(25 (24 (21 (22 (23 (13 55 )))))))(62 (63 (71 72 ))))(74 (41 (57 58 ))))(11 (9 10 )))(40 (49 (61 (4 ((15 ((56 (45 (52 (51 ((29 (31 (28 30 )))(59 60 ))))))(69 70 )))(42 (18 19 )))))))))));
tree 851 = [&U](0 ((1 75 )(17 ((((((67 ((76 (53 (37 (((50 (65 ((54 (((2 3 )(((32 34 )(39 46 ))(64 66 )))(27 35 )))(36 47 ))))(68 (8 (6 7 ))))(33 (48 (((43 ((5 20 )(14 16 )))(44 77 ))(26 73 ))))))))(12 38 )))(25 (24 (21 (22 (23 (13 55 )))))))(63 (71 72 )))(62 (74 (41 (57 58 )))))(11 (9 10 )))(40 (49 (61 (4 ((15 ((56 (45 (52 (51 ((29 (31 (28 30 )))(59 60 ))))))(69 70 )))(42 (18 19 )))))))))));
tree 852 = [&U](0 ((1 75 )(17 (((((((33 ((((50 (65 ((54 (((2 3 )(((32 34 )(39 46 ))(64 66 )))(27 35 )))(36 47 ))))(68 (8 (6 7 ))))(37 53 ))(48 (((43 ((5 20 )(14 16 )))(44 77 ))(26 73 )))))(67 (76 (12 38 ))))(25 (24 (21 (22 (23 (13 55 )))))))(62 (63 (71 72 ))))(74 (41 (57 58 ))))(11 (9 10 )))(40 (49 (61 (4 ((15 ((56 (45 (52 (51 ((29 (31 (28 30 )))(59 60 ))))))(69 70 )))(42 (18 19 )))))))))));
tree 853 = [&U](0 ((1 75 )(17 (49 (40 (((((((33 (37 (((50 (65 ((54 (((2 3 )(((32 34 )(39 46 ))(64 66 )))(27 35 )))(36 47 ))))(68 (8 (6 7 ))))(48 53 ))))((77 (((5 20 )(14 16 ))(43 44 )))(26 73 )))((67 (76 (12 38 )))(25 (21 (24 (22 (23 (13 55 ))))))))(63 (71 72 )))(62 (74 (41 (57 58 )))))(11 (9 10 )))(61 (4 ((15 ((56 (45 ((60 (59 (29 (30 (28 31 )))))(51 52 ))))(69 70 )))(42 (18 19 )))))))))));
tree 854 = [&U](0 ((1 75 )(17 (49 (40 (((((((33 (37 (((50 (65 ((54 (((2 3 )(((32 34 )(39 46 ))(64 66 )))(27 35 )))(36 47 ))))(68 (8 (6 7 ))))(48 53 ))))((77 (((5 20 )(14 16 ))(43 44 )))(26 73 )))((67 (76 (12 38 )))(25 (24 (21 (22 (23 (13 55 ))))))))(63 (71 72 )))(62 (74 (41 (57 58 )))))(11 (9 10 )))(61 (4 ((15 ((56 (45 ((60 (59 (29 (30 (28 31 )))))(51 52 ))))(69 70 )))(42 (18 19 )))))))))));
tree 855 = [&U](0 ((1 75 )(17 (49 (40 (((((((33 (37 (((50 (65 ((54 (((2 3 )(((32 34 )(39 46 ))(64 66 )))(27 35 )))(36 47 ))))(68 (8 (6 7 ))))(48 53 ))))((77 (((5 20 )(14 16 ))(43 44 )))(26 73 )))((67 (76 (12 38 )))(25 (24 ((23 (13 55 ))(21 22 ))))))(63 (71 72 )))(62 (74 (41 (57 58 )))))(11 (9 10 )))(61 (4 ((15 ((56 (45 ((60 (59 (29 (30 (28 31 )))))(51 52 ))))(69 70 )))(42 (18 19 )))))))))));
tree 856 = [&U](0 ((1 75 )(17 (49 (40 (((((((33 (37 (((50 (65 ((54 (((2 3 )(((32 34 )(39 46 ))(64 66 )))(27 35 )))(36 47 ))))(68 (8 (6 7 ))))(48 53 ))))((77 (((5 20 )(14 16 ))(43 44 )))(26 73 )))((67 (76 (12 38 )))(25 (21 (24 (22 (23 (13 55 ))))))))(63 (71 72 )))(62 (74 (41 (57 58 )))))(11 (9 10 )))(61 (4 ((15 ((56 (45 ((60 (59 (29 (31 (28 30 )))))(51 52 ))))(69 70 )))(42 (18 19 )))))))))));
tree 857 = [&U](0 ((1 75 )(17 (49 (40 (((((((33 (37 (((50 (65 (47 (54 (((2 3 )(((32 34 )(39 46 ))(64 66 )))(27 35 ))))))(68 (8 (6 7 ))))(48 53 ))))((77 (((5 20 )(14 16 ))(43 44 )))(26 73 )))((67 (36 (76 (12 38 ))))(25 (21 (24 (22 (23 (13 55 ))))))))(63 (71 72 )))(62 (74 (41 (57 58 )))))(11 (9 10 )))(61 (4 ((15 ((56 (45 ((60 (59 (29 (30 (28 31 )))))(51 52 ))))(69 70 )))(42 (18 19 )))))))))));
tree 858 = [&U](0 ((1 75 )(17 (49 (40 (((((((33 (37 (((50 (65 (47 (54 (((2 3 )(((32 34 )(39 46 ))(64 66 )))(27 35 ))))))(68 (8 (6 7 ))))(48 53 ))))((77 (((5 20 )(14 16 ))(43 44 )))(26 73 )))((67 (76 (36 (12 38 ))))(25 (21 (24 (22 (23 (13 55 ))))))))(63 (71 72 )))(62 (74 (41 (57 58 )))))(11 (9 10 )))(61 (4 ((15 ((56 (45 ((60 (59 (29 (30 (28 31 )))))(51 52 ))))(69 70 )))(42 (18 19 )))))))))));
tree 859 = [&U](0 ((1 75 )(17 (49 (40 (((((((33 (37 (((50 (65 (47 (54 (((2 3 )(((32 34 )(39 46 ))(64 66 )))(27 35 ))))))(68 (8 (6 7 ))))(48 53 ))))((77 (((5 20 )(14 16 ))(43 44 )))(26 73 )))((67 (76 (12 (36 38 ))))(25 (21 (24 (22 (23 (13 55 ))))))))(63 (71 72 )))(62 (74 (41 (57 58 )))))(11 (9 10 )))(61 (4 ((15 ((56 (45 ((60 (59 (29 (30 (28 31 )))))(51 52 ))))(69 70 )))(42 (18 19 )))))))))));
tree 860 = [&U](0 ((1 75 )(17 (49 (40 (((((((33 (37 (((50 (65 ((54 (((2 3 )(((32 34 )(39 46 ))(64 66 )))(27 35 )))(36 47 ))))(68 (8 (6 7 ))))(48 53 ))))((44 (77 (43 ((5 20 )(14 16 )))))(26 73 )))((67 (76 (12 38 )))(25 (21 (24 (22 (23 (13 55 ))))))))(63 (71 72 )))(62 (74 (41 (57 58 )))))(11 (9 10 )))(61 (4 ((15 ((56 (45 ((60 (59 (29 (30 (28 31 )))))(51 52 ))))(69 70 )))(42 (18 19 )))))))))));
tree 861 = [&U](0 ((1 75 )(17 (49 (40 (((((((33 (37 (((50 (65 ((54 (((2 3 )(((32 34 )(39 46 ))(64 66 )))(27 35 )))(36 47 ))))(68 (8 (6 7 ))))(48 53 ))))((77 (44 (43 ((5 20 )(14 16 )))))(26 73 )))((67 (76 (12 38 )))(25 (21 (24 (22 (23 (13 55 ))))))))(63 (71 72 )))(62 (74 (41 (57 58 )))))(11 (9 10 )))(61 (4 ((15 ((56 (45 ((60 (59 (29 (30 (28 31 )))))(51 52 ))))(69 70 )))(42 (18 19 )))))))))));
tree 862 = [&U](0 ((1 75 )(17 (49 (40 (((((((33 (37 (((50 (65 ((54 (((2 3 )((39 (34 (32 46 )))(64 66 )))(27 35 )))(36 47 ))))(68 (8 (6 7 ))))(48 53 ))))((77 (((5 20 )(14 16 ))(43 44 )))(26 73 )))((67 (76 (12 38 )))(25 (21 (24 (22 (23 (13 55 ))))))))(63 (71 72 )))(62 (74 (41 (57 58 )))))(11 (9 10 )))(61 (4 ((15 ((56 (45 ((60 (59 (29 (30 (28 31 )))))(51 52 ))))(69 70 )))(42 (18 19 )))))))))));
tree 863 = [&U](0 ((1 75 )(17 ((((((67 ((76 (53 (37 (((50 (65 ((54 (((2 3 )((39 (34 (32 46 )))(64 66 )))(27 35 )))(36 47 ))))(68 (8 (6 7 ))))(33 (48 (((43 ((5 20 )(14 16 )))(44 77 ))(26 73 ))))))))(12 38 )))(25 ((23 (13 55 ))(24 (21 22 )))))(62 (63 (71 72 ))))(74 (41 (57 58 ))))(11 (9 10 )))(40 (49 (61 (4 ((15 ((56 (45 ((60 (59 (29 (31 (28 30 )))))(51 52 ))))(69 70 )))(42 (18 19 )))))))))));
tree 864 = [&U](0 ((1 75 )(17 ((((((67 ((76 (53 (37 (((50 (65 ((54 (((2 3 )(((32 34 )(39 46 ))(64 66 )))(27 35 )))(36 47 ))))(68 (8 (6 7 ))))(33 (48 (((43 ((5 20 )(14 16 )))(44 77 ))(26 73 ))))))))(12 38 )))(25 ((23 (13 55 ))(24 (21 22 )))))(62 (63 (71 72 ))))(74 (41 (57 58 ))))(11 (9 10 )))(40 (49 (61 (4 ((15 ((56 (45 ((60 (59 (29 (31 (28 30 )))))(51 52 ))))(69 70 )))(42 (18 19 )))))))))));
tree 865 = [&U](0 ((1 75 )(17 ((((((67 ((76 (53 (37 (((50 (65 ((54 (((2 3 )((39 (34 (32 46 )))(64 66 )))(27 35 )))(36 47 ))))(68 (8 (6 7 ))))(33 (48 (((43 ((5 20 )(14 16 )))(44 77 ))(26 73 ))))))))(12 38 )))(25 ((23 (13 55 ))(24 (21 22 )))))(62 (63 (71 72 ))))(74 (41 (57 58 ))))(11 (9 10 )))(40 (49 (61 (4 ((15 ((56 (45 (((29 (31 (28 30 )))(59 60 ))(51 52 ))))(69 70 )))(42 (18 19 )))))))))));
tree 866 = [&U](0 ((1 75 )(17 ((((((67 ((76 (53 (37 (((50 (65 ((54 (((2 3 )((39 (34 (32 46 )))(64 66 )))(27 35 )))(36 47 ))))(68 (8 (6 7 ))))(33 (48 (((43 ((5 20 )(14 16 )))(44 77 ))(26 73 ))))))))(12 38 )))(25 ((23 (13 55 ))(24 (21 22 )))))(63 (71 72 )))(62 (74 (41 (57 58 )))))(11 (9 10 )))(40 (49 (61 (4 ((15 ((56 (45 ((60 (59 (29 (31 (28 30 )))))(51 52 ))))(69 70 )))(42 (18 19 )))))))))));
tree 867 = [&U](0 ((1 75 )(17 (((((25 ((67 ((76 (53 (37 (((50 (65 ((54 (((2 3 )((39 (34 (32 46 )))(64 66 )))(27 35 )))(36 47 ))))(68 (8 (6 7 ))))(33 (48 (((43 ((5 20 )(14 16 )))(44 77 ))(26 73 ))))))))(12 38 )))((23 (13 55 ))(24 (21 22 )))))(62 (63 (71 72 ))))(74 (41 (57 58 ))))(11 (9 10 )))(40 (49 (61 (4 ((15 ((56 (45 ((60 (59 (29 (31 (28 30 )))))(51 52 ))))(69 70 )))(42 (18 19 )))))))))));
tree 868 = [&U](0 ((1 75 )(17 ((((((25 (67 ((76 (53 (37 (((50 (65 ((54 (((2 3 )((39 (34 (32 46 )))(64 66 )))(27 35 )))(36 47 ))))(68 (8 (6 7 ))))(33 (48 (((43 ((5 20 )(14 16 )))(44 77 ))(26 73 ))))))))(12 38 ))))((23 (13 55 ))(24 (21 22 ))))(62 (63 (71 72 ))))(74 (41 (57 58 ))))(11 (9 10 )))(40 (49 (61 (4 ((15 ((56 (45 ((60 (59 (29 (31 (28 30 )))))(51 52 ))))(69 70 )))(42 (18 19 )))))))))));
tree 869 = [&U](0 ((1 75 )(17 ((((((67 ((76 (53 (37 (((50 (65 ((54 (((2 3 )((39 (34 (32 46 )))(64 66 )))(27 35 )))(36 47 ))))(68 (8 (6 7 ))))(33 (48 (((43 ((5 20 )(14 16 )))(44 77 ))(26 73 ))))))))(12 38 )))(25 (24 ((23 (13 55 ))(21 22 )))))(62 (63 (71 72 ))))(74 (41 (57 58 ))))(11 (9 10 )))(40 (49 (61 (4 ((15 ((56 (45 ((60 (59 (29 (31 (28 30 )))))(51 52 ))))(69 70 )))(42 (18 19 )))))))))));
tree 870 = [&U](0 ((1 75 )(17 ((((((67 ((76 (53 (37 (((50 (65 ((54 (((2 3 )((39 (34 (32 46 )))(64 66 )))(27 35 )))(36 47 ))))(68 (8 (6 7 ))))(33 (48 (((43 ((5 20 )(14 16 )))(44 77 ))(26 73 ))))))))(12 38 )))(25 (24 (21 (22 (23 (13 55 )))))))(62 (63 (71 72 ))))(74 (41 (57 58 ))))(11 (9 10 )))(40 (49 (61 (4 ((15 ((56 (45 ((60 (59 (29 (31 (28 30 )))))(51 52 ))))(69 70 )))(42 (18 19 )))))))))));
tree 871 = [&U](0 ((1 75 )(17 ((((((67 ((76 (53 (37 (((50 (65 ((54 (((2 3 )((39 (34 (32 46 )))(64 66 )))(27 35 )))(36 47 ))))(68 (8 (6 7 ))))(33 (48 (((43 ((5 20 )(14 16 )))(44 77 ))(26 73 ))))))))(12 38 )))(25 (24 (21 (22 (13 (23 55 )))))))(62 (63 (71 72 ))))(74 (41 (57 58 ))))(11 (9 10 )))(40 (49 (61 (4 ((15 ((56 (45 ((60 (59 (29 (31 (28 30 )))))(51 52 ))))(69 70 )))(42 (18 19 )))))))))));
tree 872 = [&U](0 ((1 75 )(17 ((((((25 (67 ((76 (53 (37 (((50 (65 ((54 (((2 3 )((39 (34 (32 46 )))(64 66 )))(27 35 )))(36 47 ))))(68 (8 (6 7 ))))(33 (48 (((43 ((5 20 )(14 16 )))(44 77 ))(26 73 ))))))))(12 38 ))))(24 ((23 (13 55 ))(21 22 ))))(62 (63 (71 72 ))))(74 (41 (57 58 ))))(11 (9 10 )))(40 (49 (61 (4 ((15 ((56 (45 ((60 (59 (29 (31 (28 30 )))))(51 52 ))))(69 70 )))(42 (18 19 )))))))))));
tree 873 = [&U](0 ((1 75 )(17 (((((63 (((33 (37 (((50 (65 ((54 (((2 3 )(((32 34 )(39 46 ))(64 66 )))(27 35 )))(36 47 ))))(68 (8 (6 7 ))))(48 53 ))))((77 (((5 20 )(14 16 ))(43 44 )))(26 73 )))(67 (76 (12 38 )))))(71 72 ))(62 ((25 (24 ((23 (13 55 ))(21 22 ))))(74 (41 (57 58 ))))))(11 (9 10 )))(40 (49 (61 (4 ((15 ((56 (45 (((29 (31 (28 30 )))(59 60 ))(51 52 ))))(69 70 )))(42 (18 19 )))))))))));
tree 874 = [&U](0 ((1 75 )(17 (((((63 (((33 (37 (((50 (65 ((54 (((2 3 )(((32 34 )(39 46 ))(64 66 )))(27 35 )))(36 47 ))))(68 (8 (6 7 ))))(48 53 ))))((77 (((5 20 )(14 16 ))(43 44 )))(26 73 )))(67 (76 (12 38 )))))(71 72 ))(62 ((25 (24 ((23 (13 55 ))(21 22 ))))(74 (41 (57 58 ))))))(11 (9 10 )))(40 (49 (61 (4 ((15 ((56 (45 ((60 (59 (29 (31 (28 30 )))))(51 52 ))))(69 70 )))(42 (18 19 )))))))))));
tree 875 = [&U](0 ((1 75 )(17 (((((63 (((33 (37 (((50 (65 ((54 (((2 3 )(((32 34 )(39 46 ))(64 66 )))(27 35 )))(36 47 ))))(68 (8 (6 7 ))))(48 53 ))))((77 (((5 20 )(14 16 ))(43 44 )))(26 73 )))(67 (76 (12 38 )))))(71 72 ))(62 ((25 (24 ((23 (13 55 ))(21 22 ))))(74 (41 (57 58 ))))))(11 (9 10 )))(40 (49 (61 (4 ((15 ((56 (45 (52 (51 ((29 (31 (28 30 )))(59 60 ))))))(69 70 )))(42 (18 19 )))))))))));
tree 876 = [&U](0 ((1 75 )(17 (((((63 (((33 (37 (((50 (65 ((54 (((2 3 )(((32 34 )(39 46 ))(64 66 )))(27 35 )))(36 47 ))))(68 (8 (6 7 ))))(48 53 ))))((77 (44 (43 ((5 20 )(14 16 )))))(26 73 )))(67 (76 (12 38 )))))(71 72 ))(62 ((25 (24 ((23 (13 55 ))(21 22 ))))(74 (41 (57 58 ))))))(11 (9 10 )))(40 (49 (61 (4 ((15 ((56 (45 (((29 (31 (28 30 )))(59 60 ))(51 52 ))))(69 70 )))(42 (18 19 )))))))))));
tree 877 = [&U](0 ((1 75 )(17 (((((63 (((33 (37 (((50 (65 ((54 (((2 3 )(((32 34 )(39 46 ))(64 66 )))(27 35 )))(36 47 ))))(68 (8 (6 7 ))))(48 53 ))))((77 (((5 20 )(14 16 ))(43 44 )))(26 73 )))(67 (76 (12 38 )))))(71 72 ))(62 ((25 (24 ((23 (13 55 ))(21 22 ))))(74 (41 (57 58 ))))))(11 (9 10 )))(40 (49 (61 (4 ((15 ((56 (45 ((60 (59 (29 (30 (28 31 )))))(51 52 ))))(69 70 )))(42 (18 19 )))))))))));
tree 878 = [&U](0 ((1 75 )(17 (((((63 (((33 (37 (((50 (65 ((54 (((2 3 )(((32 34 )(39 46 ))(64 66 )))(27 35 )))(36 47 ))))(68 (8 (6 7 ))))(48 53 ))))((77 (44 (43 ((5 20 )(14 16 )))))(26 73 )))(67 (76 (12 38 )))))(71 72 ))(62 ((25 (24 ((23 (13 55 ))(21 22 ))))(74 (41 (57 58 ))))))(11 (9 10 )))(40 (49 (61 (4 ((15 ((56 (45 ((60 (59 (29 (31 (28 30 )))))(51 52 ))))(69 70 )))(42 (18 19 )))))))))));
tree 879 = [&U](0 ((1 75 )(17 (((((63 (((33 (37 (((50 (65 ((54 (((2 3 )(((32 34 )(39 46 ))(64 66 )))(27 35 )))(36 47 ))))(68 (8 (6 7 ))))(48 53 ))))((44 (77 (43 ((5 20 )(14 16 )))))(26 73 )))(67 (76 (12 38 )))))(71 72 ))(62 ((25 (24 ((23 (13 55 ))(21 22 ))))(74 (41 (57 58 ))))))(11 (9 10 )))(40 (49 (61 (4 ((15 ((56 (45 (52 (51 ((29 (31 (28 30 )))(59 60 ))))))(69 70 )))(42 (18 19 )))))))))));
tree 880 = [&U](0 ((1 75 )(17 (((((63 (((33 (37 (((50 (65 ((54 (((2 3 )(((32 34 )(39 46 ))(64 66 )))(27 35 )))(36 47 ))))(68 (8 (6 7 ))))(48 53 ))))((77 (44 (43 ((5 20 )(14 16 )))))(26 73 )))(67 (76 (12 38 )))))(71 72 ))(62 ((25 (24 ((23 (13 55 ))(21 22 ))))(74 (41 (57 58 ))))))(11 (9 10 )))(40 (49 (61 (4 ((15 ((56 (45 (52 (51 ((29 (31 (28 30 )))(59 60 ))))))(69 70 )))(42 (18 19 )))))))))));
tree 881 = [&U](0 ((1 75 )(17 (((((63 (((33 (37 (((50 (65 ((54 (((2 3 )((39 (34 (32 46 )))(64 66 )))(27 35 )))(36 47 ))))(68 (8 (6 7 ))))(48 53 ))))((77 (((5 20 )(14 16 ))(43 44 )))(26 73 )))(67 (76 (12 38 )))))(71 72 ))(62 ((25 (24 ((23 (13 55 ))(21 22 ))))(74 (41 (57 58 ))))))(11 (9 10 )))(40 (49 (61 (4 ((15 ((56 (45 (52 (51 ((29 (31 (28 30 )))(59 60 ))))))(69 70 )))(42 (18 19 )))))))))));
tree 882 = [&U](0 ((1 75 )(17 (((((63 (((33 (37 (((50 (65 ((54 (((2 3 )(((32 34 )(39 46 ))(64 66 )))(27 35 )))(36 47 ))))(68 (8 (6 7 ))))(48 53 ))))((44 (77 (43 ((5 20 )(14 16 )))))(26 73 )))(67 (76 (12 38 )))))(71 72 ))(62 ((25 (24 ((23 (13 55 ))(21 22 ))))(74 (41 (57 58 ))))))(11 (9 10 )))(40 (49 (61 (4 ((15 ((56 (45 ((60 (59 (29 (30 (28 31 )))))(51 52 ))))(69 70 )))(42 (18 19 )))))))))));
tree 883 = [&U](0 ((1 75 )(17 ((((((67 ((76 ((((50 (65 ((54 ((64 (66 ((2 3 )(39 (34 (32 46 ))))))(27 35 )))(36 47 ))))(68 (8 (6 7 ))))(33 37 ))(53 (48 (((43 ((5 20 )(14 16 )))(44 77 ))(26 73 ))))))(12 38 )))(25 ((23 (13 55 ))(24 (21 22 )))))(62 (63 (71 72 ))))(74 (41 (57 58 ))))(11 (9 10 )))(40 (49 (61 (4 ((15 ((56 (45 (((29 (31 (28 30 )))(59 60 ))(51 52 ))))(69 70 )))(42 (18 19 )))))))))));
tree 884 = [&U](0 ((1 75 )(17 ((((((67 ((76 ((((50 (65 ((54 ((64 (66 ((2 3 )(39 (34 (32 46 ))))))(27 35 )))(36 47 ))))(68 (8 (6 7 ))))(33 37 ))(53 (48 (((43 ((5 20 )(14 16 )))(44 77 ))(26 73 ))))))(12 38 )))(25 (24 ((23 (13 55 ))(21 22 )))))(62 (63 (71 72 ))))(74 (41 (57 58 ))))(11 (9 10 )))(40 (49 (61 (4 ((15 ((56 (45 (((29 (31 (28 30 )))(59 60 ))(51 52 ))))(69 70 )))(42 (18 19 )))))))))));
tree 885 = [&U](0 ((1 75 )(17 (((((25 ((67 ((76 ((((50 (65 ((54 ((64 (66 ((2 3 )(39 (34 (32 46 ))))))(27 35 )))(36 47 ))))(68 (8 (6 7 ))))(33 37 ))(53 (48 (((43 ((5 20 )(14 16 )))(44 77 ))(26 73 ))))))(12 38 )))((23 (13 55 ))(24 (21 22 )))))(62 (63 (71 72 ))))(74 (41 (57 58 ))))(11 (9 10 )))(40 (49 (61 (4 ((15 ((56 (45 (((29 (31 (28 30 )))(59 60 ))(51 52 ))))(69 70 )))(42 (18 19 )))))))))));
tree 886 = [&U](0 ((1 75 )(17 ((((((67 ((76 ((((50 (65 ((54 ((64 (66 ((2 3 )((32 34 )(39 46 )))))(27 35 )))(36 47 ))))(68 (8 (6 7 ))))(33 37 ))(53 (48 (((43 ((5 20 )(14 16 )))(44 77 ))(26 73 ))))))(12 38 )))(25 ((23 (13 55 ))(24 (21 22 )))))(62 (63 (71 72 ))))(74 (41 (57 58 ))))(11 (9 10 )))(40 (49 (61 (4 ((15 ((56 (45 (((29 (31 (28 30 )))(59 60 ))(51 52 ))))(69 70 )))(42 (18 19 )))))))))));
tree 887 = [&U](0 ((1 75 )(17 ((((((67 ((76 ((((50 (65 ((54 ((64 (66 ((2 3 )(39 (34 (32 46 ))))))(27 35 )))(36 47 ))))(68 (8 (6 7 ))))(33 37 ))(53 (48 (((43 ((5 20 )(14 16 )))(44 77 ))(26 73 ))))))(12 38 )))(25 ((23 (13 55 ))(24 (21 22 )))))(62 (63 (71 72 ))))(74 (41 (57 58 ))))(11 (9 10 )))(40 (49 (61 (4 ((15 ((56 (45 (52 (51 ((29 (31 (28 30 )))(59 60 ))))))(69 70 )))(42 (18 19 )))))))))));
tree 888 = [&U](0 ((1 75 )(17 ((((((67 ((76 (53 ((((50 (65 ((54 ((64 (66 ((2 3 )(39 (34 (32 46 ))))))(27 35 )))(36 47 ))))(68 (8 (6 7 ))))(33 37 ))(48 (((43 ((5 20 )(14 16 )))(44 77 ))(26 73 ))))))(12 38 )))(25 ((23 (13 55 ))(24 (21 22 )))))(62 (63 (71 72 ))))(74 (41 (57 58 ))))(11 (9 10 )))(40 (49 (61 (4 ((15 ((56 (45 (((29 (31 (28 30 )))(59 60 ))(51 52 ))))(69 70 )))(42 (18 19 )))))))))));
tree 889 = [&U](0 ((1 75 )(17 ((((((67 ((76 ((((50 (65 (((64 (66 ((54 (2 3 ))(39 (34 (32 46 ))))))(27 35 ))(36 47 ))))(68 (8 (6 7 ))))(33 37 ))(53 (48 (((43 ((5 20 )(14 16 )))(44 77 ))(26 73 ))))))(12 38 )))(25 ((23 (13 55 ))(24 (21 22 )))))(62 (63 (71 72 ))))(74 (41 (57 58 ))))(11 (9 10 )))(40 (49 (61 (4 ((15 ((56 (45 (((29 (31 (28 30 )))(59 60 ))(51 52 ))))(69 70 )))(42 (18 19 )))))))))));
tree 890 = [&U](0 ((1 75 )(17 ((((((67 ((76 ((((50 (65 ((54 ((64 (66 ((2 3 )(39 (34 (32 46 ))))))(27 35 )))(36 47 ))))(68 (8 (6 7 ))))(33 37 ))(53 (48 (((43 ((5 20 )(14 16 )))(44 77 ))(26 73 ))))))(12 38 )))(25 ((23 (13 55 ))(24 (21 22 )))))(62 (63 (71 72 ))))(74 (41 (57 58 ))))(11 (9 10 )))(40 (49 (61 (4 ((15 ((56 (45 ((60 (59 (29 (31 (28 30 )))))(51 52 ))))(69 70 )))(42 (18 19 )))))))))));
tree 891 = [&U](0 ((1 75 )(17 ((((((67 ((76 ((((50 (65 ((54 ((64 (66 ((2 3 )(39 (34 (32 46 ))))))(27 35 )))(36 47 ))))(68 (8 (6 7 ))))(33 37 ))(53 (48 (((43 ((5 20 )(14 16 )))(44 77 ))(26 73 ))))))(12 38 )))(25 ((23 (13 55 ))(24 (21 22 )))))(63 (71 72 )))(62 (74 (41 (57 58 )))))(11 (9 10 )))(40 (49 (61 (4 ((15 ((56 (45 (((29 (31 (28 30 )))(59 60 ))(51 52 ))))(69 70 )))(42 (18 19 )))))))))));
tree 892 = [&U](0 ((1 75 )(17 ((((((67 ((76 ((((50 (65 ((54 ((64 (66 ((2 3 )(39 (34 (32 46 ))))))(27 35 )))(36 47 ))))(68 (8 (6 7 ))))(33 37 ))(53 (48 (((43 ((5 20 )(14 16 )))(44 77 ))(26 73 ))))))(12 38 )))(25 (24 (21 (22 (23 (13 55 )))))))(62 (63 (71 72 ))))(74 (41 (57 58 ))))(11 (9 10 )))(40 (49 (61 (4 ((15 ((56 (45 (((29 (31 (28 30 )))(59 60 ))(51 52 ))))(69 70 )))(42 (18 19 )))))))))));
tree 893 = [&U](0 ((1 75 )(17 (((((((33 ((((50 (65 (47 (35 (27 (64 (66 ((54 (2 3 ))((32 34 )(39 46 ))))))))))(68 (8 (6 7 ))))(37 53 ))(48 (((43 ((5 20 )(14 16 )))(44 77 ))(26 73 )))))(67 (76 (36 (12 38 )))))(25 (24 ((23 (13 55 ))(21 22 )))))(62 (63 (71 72 ))))(74 (41 (57 58 ))))(11 (9 10 )))(40 (49 (61 (4 ((15 ((56 (45 (((29 (31 (28 30 )))(59 60 ))(51 52 ))))(69 70 )))(42 (18 19 )))))))))));
tree 894 = [&U](0 ((1 75 )(17 (((((((33 ((((50 (65 (47 (35 (27 (64 (66 ((54 (2 3 ))(39 (34 (32 46 )))))))))))(68 (8 (6 7 ))))(37 53 ))(48 (((43 ((5 20 )(14 16 )))(44 77 ))(26 73 )))))(67 (76 (36 (12 38 )))))(25 (24 ((23 (13 55 ))(21 22 )))))(62 (63 (71 72 ))))(74 (41 (57 58 ))))(11 (9 10 )))(40 (49 (61 (4 ((15 ((56 (45 (((29 (31 (28 30 )))(59 60 ))(51 52 ))))(69 70 )))(42 (18 19 )))))))))));
tree 895 = [&U](0 ((1 75 )(17 (((((((33 ((((50 (65 (47 (35 (27 (64 (66 ((54 (2 3 ))((32 34 )(39 46 ))))))))))(68 (8 (6 7 ))))(37 53 ))(48 (((43 ((5 20 )(14 16 )))(44 77 ))(26 73 )))))(67 (76 (36 (12 38 )))))(25 (24 ((23 (13 55 ))(21 22 )))))(62 (63 (71 72 ))))(74 (41 (57 58 ))))(11 (9 10 )))(40 (49 (61 (4 ((15 ((56 (45 (52 (51 ((29 (31 (28 30 )))(59 60 ))))))(69 70 )))(42 (18 19 )))))))))));
tree 896 = [&U](0 ((1 75 )(17 (((((((33 ((((50 (65 (47 (35 (27 (64 (66 ((54 (2 3 ))((32 34 )(39 46 ))))))))))(68 (8 (6 7 ))))(37 53 ))(48 (((43 ((5 20 )(14 16 )))(44 77 ))(26 73 )))))(67 (76 (36 (12 38 )))))(25 (24 ((23 (13 55 ))(21 22 )))))(62 (63 (71 72 ))))(74 (41 (57 58 ))))(11 (9 10 )))(40 (49 (61 (4 ((15 ((56 (45 ((60 (59 (29 (31 (28 30 )))))(51 52 ))))(69 70 )))(42 (18 19 )))))))))));
tree 897 = [&U](0 ((1 75 )(17 (((((((33 ((((50 (65 (47 (35 (27 (64 (66 ((54 (2 3 ))((32 34 )(39 46 ))))))))))(68 (8 (6 7 ))))(37 53 ))(48 (((43 ((5 20 )(14 16 )))(44 77 ))(26 73 )))))(67 (76 (36 (12 38 )))))(25 (24 ((23 (13 55 ))(21 22 )))))(63 (71 72 )))(62 (74 (41 (57 58 )))))(11 (9 10 )))(40 (49 (61 (4 ((15 ((56 (45 (((29 (31 (28 30 )))(59 60 ))(51 52 ))))(69 70 )))(42 (18 19 )))))))))));
tree 898 = [&U](0 ((1 75 )(17 (((((((33 ((((50 (65 (47 ((64 (66 ((54 (2 3 ))((32 34 )(39 46 )))))(27 35 )))))(68 (8 (6 7 ))))(37 53 ))(48 (((43 ((5 20 )(14 16 )))(44 77 ))(26 73 )))))(67 (76 (36 (12 38 )))))(25 (24 ((23 (13 55 ))(21 22 )))))(62 (63 (71 72 ))))(74 (41 (57 58 ))))(11 (9 10 )))(40 (49 (61 (4 ((15 ((56 (45 (((29 (31 (28 30 )))(59 60 ))(51 52 ))))(69 70 )))(42 (18 19 )))))))))));
tree 899 = [&U](0 ((1 75 )(17 ((((((25 ((33 ((((50 (65 (47 (35 (27 (64 (66 ((54 (2 3 ))((32 34 )(39 46 ))))))))))(68 (8 (6 7 ))))(37 53 ))(48 (((43 ((5 20 )(14 16 )))(44 77 ))(26 73 )))))(67 (76 (36 (12 38 ))))))(24 ((23 (13 55 ))(21 22 ))))(62 (63 (71 72 ))))(74 (41 (57 58 ))))(11 (9 10 )))(40 (49 (61 (4 ((15 ((56 (45 (((29 (31 (28 30 )))(59 60 ))(51 52 ))))(69 70 )))(42 (18 19 )))))))))));
tree 900 = [&U](0 ((1 75 )(17 (((((((33 ((((50 (65 (47 (35 (27 (64 (66 ((54 (2 3 ))((32 34 )(39 46 ))))))))))(68 (8 (6 7 ))))(37 53 ))(48 (((43 ((5 20 )(14 16 )))(44 77 ))(26 73 )))))(67 (76 (36 (12 38 )))))(25 (24 (21 (22 (23 (13 55 )))))))(62 (63 (71 72 ))))(74 (41 (57 58 ))))(11 (9 10 )))(40 (49 (61 (4 ((15 ((56 (45 (((29 (31 (28 30 )))(59 60 ))(51 52 ))))(69 70 )))(42 (18 19 )))))))))));
tree 901 = [&U](0 ((1 75 )(17 (((((((33 ((((50 (65 (47 (35 (27 (64 (66 ((54 (2 3 ))((32 34 )(39 46 ))))))))))(68 (8 (6 7 ))))(37 53 ))(48 (((43 ((5 20 )(14 16 )))(44 77 ))(26 73 )))))(67 (76 (36 (12 38 )))))(25 (24 (21 (22 (13 (23 55 )))))))(62 (63 (71 72 ))))(74 (41 (57 58 ))))(11 (9 10 )))(40 (49 (61 (4 ((15 ((56 (45 (((29 (31 (28 30 )))(59 60 ))(51 52 ))))(69 70 )))(42 (18 19 )))))))))));
tree 902 = [&U](0 ((1 75 )(17 (((((((33 ((((50 (65 (47 (35 (27 (64 (66 ((54 (2 3 ))((32 34 )(39 46 ))))))))))(68 (8 (6 7 ))))(37 53 ))(48 (((43 ((5 20 )(14 16 )))(44 77 ))(26 73 )))))(67 ((12 38 )(36 76 ))))(25 (24 ((23 (13 55 ))(21 22 )))))(62 (63 (71 72 ))))(74 (41 (57 58 ))))(11 (9 10 )))(40 (49 (61 (4 ((15 ((56 (45 (((29 (31 (28 30 )))(59 60 ))(51 52 ))))(69 70 )))(42 (18 19 )))))))))));
tree 903 = [&U](0 ((1 75 )(17 ((((62 (((25 ((33 ((((50 (65 ((54 (((2 3 )(((32 34 )(39 46 ))(64 66 )))(27 35 )))(36 47 ))))(68 (8 (6 7 ))))(37 53 ))(48 (((43 ((5 20 )(14 16 )))(44 77 ))(26 73 )))))(67 (76 (12 38 )))))(24 ((23 (13 55 ))(21 22 ))))(74 (41 (57 58 )))))(63 (71 72 )))(11 (9 10 )))(40 (49 (61 (4 ((15 ((56 (45 ((60 (59 (29 (30 (28 31 )))))(51 52 ))))(69 70 )))(42 (18 19 )))))))))));
tree 904 = [&U](0 ((1 75 )(17 (((((((33 ((((50 (65 ((54 (((2 3 )(((32 34 )(39 46 ))(64 66 )))(27 35 )))(36 47 ))))(68 (8 (6 7 ))))(37 53 ))(48 (((43 ((5 20 )(14 16 )))(44 77 ))(26 73 )))))(67 (76 (12 38 ))))(25 (24 ((23 (13 55 ))(21 22 )))))(63 (71 72 )))(62 (74 (41 (57 58 )))))(11 (9 10 )))(40 (49 (61 (4 ((15 ((56 (45 ((60 (59 (29 (30 (28 31 )))))(51 52 ))))(69 70 )))(42 (18 19 )))))))))));
tree 905 = [&U](0 ((1 75 )(17 ((((62 (((25 ((33 ((((50 (65 ((54 (((2 3 )(((32 34 )(39 46 ))(64 66 )))(27 35 )))(36 47 ))))(68 (8 (6 7 ))))(37 53 ))(48 (((43 ((5 20 )(14 16 )))(44 77 ))(26 73 )))))(67 (76 (12 38 )))))(24 ((23 (13 55 ))(21 22 ))))(74 (41 (57 58 )))))(63 (71 72 )))(11 (9 10 )))(40 (49 (61 (4 ((15 ((56 (45 ((60 (59 (29 (31 (28 30 )))))(51 52 ))))(69 70 )))(42 (18 19 )))))))))));
tree 906 = [&U](0 ((1 75 )(17 ((((62 (((25 ((33 ((((50 (65 (47 (54 (((2 3 )(((32 34 )(39 46 ))(64 66 )))(27 35 ))))))(68 (8 (6 7 ))))(37 53 ))(48 (((43 ((5 20 )(14 16 )))(44 77 ))(26 73 )))))(67 (36 (76 (12 38 ))))))(24 ((23 (13 55 ))(21 22 ))))(74 (41 (57 58 )))))(63 (71 72 )))(11 (9 10 )))(40 (49 (61 (4 ((15 ((56 (45 ((60 (59 (29 (30 (28 31 )))))(51 52 ))))(69 70 )))(42 (18 19 )))))))))));
tree 907 = [&U](0 ((1 75 )(17 ((((62 (((25 ((33 ((((50 (65 (47 (54 (((2 3 )(((32 34 )(39 46 ))(64 66 )))(27 35 ))))))(68 (8 (6 7 ))))(37 53 ))(48 (((43 ((5 20 )(14 16 )))(44 77 ))(26 73 )))))(67 (76 (36 (12 38 ))))))(24 ((23 (13 55 ))(21 22 ))))(74 (41 (57 58 )))))(63 (71 72 )))(11 (9 10 )))(40 (49 (61 (4 ((15 ((56 (45 ((60 (59 (29 (30 (28 31 )))))(51 52 ))))(69 70 )))(42 (18 19 )))))))))));
tree 908 = [&U](0 ((1 75 )(17 ((((62 (((25 ((33 ((((50 (65 (47 (54 (((2 3 )(((32 34 )(39 46 ))(64 66 )))(27 35 ))))))(68 (8 (6 7 ))))(37 53 ))(48 (((43 ((5 20 )(14 16 )))(44 77 ))(26 73 )))))(67 (76 (12 (36 38 ))))))(24 ((23 (13 55 ))(21 22 ))))(74 (41 (57 58 )))))(63 (71 72 )))(11 (9 10 )))(40 (49 (61 (4 ((15 ((56 (45 ((60 (59 (29 (30 (28 31 )))))(51 52 ))))(69 70 )))(42 (18 19 )))))))))));
tree 909 = [&U](0 ((1 75 )(17 ((((62 (((25 ((33 ((((50 (65 ((54 (((2 3 )((39 (34 (32 46 )))(64 66 )))(27 35 )))(36 47 ))))(68 (8 (6 7 ))))(37 53 ))(48 (((43 ((5 20 )(14 16 )))(44 77 ))(26 73 )))))(67 (76 (12 38 )))))(24 ((23 (13 55 ))(21 22 ))))(74 (41 (57 58 )))))(63 (71 72 )))(11 (9 10 )))(40 (49 (61 (4 ((15 ((56 (45 ((60 (59 (29 (30 (28 31 )))))(51 52 ))))(69 70 )))(42 (18 19 )))))))))));
tree 910 = [&U](0 ((1 75 )(17 (((((((33 ((((50 (65 ((54 (((2 3 )(((32 34 )(39 46 ))(64 66 )))(27 35 )))(36 47 ))))(68 (8 (6 7 ))))(37 53 ))(48 (((43 ((5 20 )(14 16 )))(44 77 ))(26 73 )))))(67 (76 (12 38 ))))(25 (21 (24 (22 (23 (13 55 )))))))(63 (71 72 )))(62 (74 (41 (57 58 )))))(11 (9 10 )))(40 (49 (61 (4 ((15 ((56 (45 ((60 (59 (29 (30 (28 31 )))))(51 52 ))))(69 70 )))(42 (18 19 )))))))))));
tree 911 = [&U](0 ((1 75 )(17 (((((((33 ((((50 (65 ((54 (((2 3 )(((32 34 )(39 46 ))(64 66 )))(27 35 )))(36 47 ))))(68 (8 (6 7 ))))(37 53 ))(48 (((43 ((5 20 )(14 16 )))(44 77 ))(26 73 )))))(67 (76 (12 38 ))))(25 (24 (21 (22 (23 (13 55 )))))))(63 (71 72 )))(62 (74 (41 (57 58 )))))(11 (9 10 )))(40 (49 (61 (4 ((15 ((56 (45 ((60 (59 (29 (30 (28 31 )))))(51 52 ))))(69 70 )))(42 (18 19 )))))))))));
tree 912 = [&U](0 ((1 75 )(17 (((((((33 ((((50 (65 ((54 (((2 3 )(((32 34 )(39 46 ))(64 66 )))(27 35 )))(36 47 ))))(68 (8 (6 7 ))))(37 53 ))(48 (((43 ((5 20 )(14 16 )))(44 77 ))(26 73 )))))(67 (76 (12 38 ))))(25 (24 ((23 (13 55 ))(21 22 )))))(63 (71 72 )))(62 (74 (41 (57 58 )))))(11 (9 10 )))(40 (49 (61 (4 ((15 ((56 (45 ((60 (59 (29 (31 (28 30 )))))(51 52 ))))(69 70 )))(42 (18 19 )))))))))));
tree 913 = [&U](0 ((1 75 )(17 (((((((33 (37 (((50 (65 ((54 (((2 3 )(((32 34 )(39 46 ))(64 66 )))(27 35 )))(36 47 ))))(68 (8 (6 7 ))))(48 53 ))))((77 (((5 20 )(14 16 ))(43 44 )))(26 73 )))((67 (76 (12 38 )))(25 (24 (23 (21 22 ))))))(63 (71 72 )))(62 (74 (41 (57 58 )))))(11 (9 10 )))(40 (49 (61 (4 (15 (((13 56 )(55 (69 70 )))(42 ((18 19 )(45 ((60 (59 (29 (30 (28 31 )))))(51 52 )))))))))))))));
tree 914 = [&U](0 ((1 75 )(17 (((((((33 (37 (((50 (65 ((54 (((2 3 )(((32 34 )(39 46 ))(64 66 )))(27 35 )))(36 47 ))))(68 (8 (6 7 ))))(48 53 ))))((77 (((5 20 )(14 16 ))(43 44 )))(26 73 )))((67 (76 (56 (12 38 ))))(25 (24 (23 (21 22 ))))))(63 (71 72 )))(62 (74 (41 (57 58 )))))(11 (9 10 )))(40 (49 (61 (4 (15 ((13 (55 (69 70 )))(42 ((18 19 )(45 ((60 (59 (29 (30 (28 31 )))))(51 52 )))))))))))))));
tree 915 = [&U](0 ((1 75 )(17 (((((((33 (37 (((50 (65 ((54 (((2 3 )(((32 34 )(39 46 ))(64 66 )))(27 35 )))(36 47 ))))(68 (8 (6 7 ))))(48 53 ))))((77 (((5 20 )(14 16 ))(43 44 )))(26 73 )))((67 (76 (12 38 )))(25 (24 (23 (21 22 ))))))(63 (71 72 )))(62 (74 (41 (57 58 )))))(11 (9 10 )))(40 (49 (61 (4 (15 ((13 (55 (69 70 )))(56 (42 ((18 19 )(45 ((60 (59 (29 (30 (28 31 )))))(51 52 ))))))))))))))));
tree 916 = [&U](0 ((1 75 )(17 (((((((33 (37 (((50 (65 (47 (54 (((2 3 )(((32 34 )(39 46 ))(64 66 )))(27 35 ))))))(68 (8 (6 7 ))))(48 53 ))))((77 (((5 20 )(14 16 ))(43 44 )))(26 73 )))((67 (36 (76 (12 38 ))))(25 (24 (23 (21 22 ))))))(63 (71 72 )))(62 (74 (41 (57 58 )))))(11 (9 10 )))(40 (49 (61 (4 (15 (((13 56 )(55 (69 70 )))(42 ((18 19 )(45 ((60 (59 (29 (30 (28 31 )))))(51 52 )))))))))))))));
tree 917 = [&U](0 ((1 75 )(17 (((((((33 (37 (((50 (65 (47 (54 (((2 3 )(((32 34 )(39 46 ))(64 66 )))(27 35 ))))))(68 (8 (6 7 ))))(48 53 ))))((77 (((5 20 )(14 16 ))(43 44 )))(26 73 )))((67 (76 (36 (12 38 ))))(25 (24 (23 (21 22 ))))))(63 (71 72 )))(62 (74 (41 (57 58 )))))(11 (9 10 )))(40 (49 (61 (4 (15 (((13 56 )(55 (69 70 )))(42 ((18 19 )(45 ((60 (59 (29 (30 (28 31 )))))(51 52 )))))))))))))));
tree 918 = [&U](0 ((1 75 )(17 (((((((33 (37 (((50 (65 (47 (54 (((2 3 )(((32 34 )(39 46 ))(64 66 )))(27 35 ))))))(68 (8 (6 7 ))))(48 53 ))))((77 (((5 20 )(14 16 ))(43 44 )))(26 73 )))((67 (76 (12 (36 38 ))))(25 (24 (23 (21 22 ))))))(63 (71 72 )))(62 (74 (41 (57 58 )))))(11 (9 10 )))(40 (49 (61 (4 (15 (((13 56 )(55 (69 70 )))(42 ((18 19 )(45 ((60 (59 (29 (30 (28 31 )))))(51 52 )))))))))))))));
tree 919 = [&U](0 ((1 75 )(17 (((((((33 (37 (((50 (65 ((54 (((2 3 )(((32 34 )(39 46 ))(64 66 )))(27 35 )))(36 47 ))))(68 (8 (6 7 ))))(48 53 ))))((77 (44 (43 ((5 20 )(14 16 )))))(26 73 )))((67 (76 (12 38 )))(25 (24 (23 (21 22 ))))))(63 (71 72 )))(62 (74 (41 (57 58 )))))(11 (9 10 )))(40 (49 (61 (4 (15 (((13 56 )(55 (69 70 )))(42 ((18 19 )(45 ((60 (59 (29 (30 (28 31 )))))(51 52 )))))))))))))));
tree 920 = [&U](0 ((1 75 )(17 (((((((33 (37 (((50 (65 ((54 (((2 3 )((39 (34 (32 46 )))(64 66 )))(27 35 )))(36 47 ))))(68 (8 (6 7 ))))(48 53 ))))((77 (((5 20 )(14 16 ))(43 44 )))(26 73 )))((67 (76 (12 38 )))(25 (24 (23 (21 22 ))))))(63 (71 72 )))(62 (74 (41 (57 58 )))))(11 (9 10 )))(40 (49 (61 (4 (15 (((13 56 )(55 (69 70 )))(42 ((18 19 )(45 ((60 (59 (29 (30 (28 31 )))))(51 52 )))))))))))))));
tree 921 = [&U](0 ((1 75 )(17 (((((((33 (37 (((50 (65 ((54 (((2 3 )(((32 34 )(39 46 ))(64 66 )))(27 35 )))(36 47 ))))(68 (8 (6 7 ))))(48 53 ))))((77 (((5 20 )(14 16 ))(43 44 )))(26 73 )))((67 (76 (56 (12 38 ))))(25 (24 (23 (21 22 ))))))(63 (71 72 )))(62 (74 (41 (57 58 )))))(11 (9 10 )))(40 (49 (61 (4 (15 ((13 (55 (69 70 )))(42 ((18 19 )(45 ((60 (59 (29 (31 (28 30 )))))(51 52 )))))))))))))));
tree 922 = [&U](0 ((1 75 )(17 (((((((33 (37 (((50 (65 (47 (54 (((2 3 )(((32 34 )(39 46 ))(64 66 )))(27 35 ))))))(68 (8 (6 7 ))))(48 53 ))))((77 (((5 20 )(14 16 ))(43 44 )))(26 73 )))((67 (36 (76 (56 (12 38 )))))(25 (24 (23 (21 22 ))))))(63 (71 72 )))(62 (74 (41 (57 58 )))))(11 (9 10 )))(40 (49 (61 (4 (15 ((13 (55 (69 70 )))(42 ((18 19 )(45 ((60 (59 (29 (30 (28 31 )))))(51 52 )))))))))))))));
tree 923 = [&U](0 ((1 75 )(17 (((((((33 ((((50 (65 ((54 (((2 3 )(((32 34 )(39 46 ))(64 66 )))(27 35 )))(36 47 ))))(68 (8 (6 7 ))))(37 53 ))(48 (((43 ((5 20 )(14 16 )))(44 77 ))(26 73 )))))(67 (76 (12 38 ))))(25 (24 ((23 (13 55 ))(21 22 )))))(62 (63 (71 72 ))))(74 (41 (57 58 ))))(11 (9 10 )))(40 (49 (61 (4 ((15 ((56 (45 ((60 (59 (29 (31 (28 30 )))))(51 52 ))))(69 70 )))(42 (18 19 )))))))))));
tree 924 = [&U](0 ((1 75 )(17 (((((((33 ((((50 (65 ((54 (((2 3 )(((32 34 )(39 46 ))(64 66 )))(27 35 )))(36 47 ))))(68 (8 (6 7 ))))(37 53 ))(48 (((43 ((5 20 )(14 16 )))(44 77 ))(26 73 )))))(67 (76 (12 38 ))))(25 (24 (21 (22 (23 (13 55 )))))))(62 (63 (71 72 ))))(74 (41 (57 58 ))))(11 (9 10 )))(40 (49 (61 (4 ((15 ((56 (45 ((60 (59 (29 (31 (28 30 )))))(51 52 ))))(69 70 )))(42 (18 19 )))))))))));
tree 925 = [&U](0 ((1 75 )(17 (((((((33 ((((50 (65 ((54 (((2 3 )(((32 34 )(39 46 ))(64 66 )))(27 35 )))(36 47 ))))(68 (8 (6 7 ))))(37 53 ))(48 (((43 ((5 20 )(14 16 )))(44 77 ))(26 73 )))))(67 (76 (12 38 ))))(25 (24 ((23 (13 55 ))(21 22 )))))(62 (63 (71 72 ))))(74 (41 (57 58 ))))(11 (9 10 )))(40 (49 (61 (4 ((15 ((56 (45 ((60 (59 (29 (30 (28 31 )))))(51 52 ))))(69 70 )))(42 (18 19 )))))))))));
tree 926 = [&U](0 ((1 75 )(17 (((((((33 ((((50 (65 (47 (54 (((2 3 )(((32 34 )(39 46 ))(64 66 )))(27 35 ))))))(68 (8 (6 7 ))))(37 53 ))(48 (((43 ((5 20 )(14 16 )))(44 77 ))(26 73 )))))(67 (36 (76 (12 38 )))))(25 (24 ((23 (13 55 ))(21 22 )))))(62 (63 (71 72 ))))(74 (41 (57 58 ))))(11 (9 10 )))(40 (49 (61 (4 ((15 ((56 (45 ((60 (59 (29 (31 (28 30 )))))(51 52 ))))(69 70 )))(42 (18 19 )))))))))));
tree 927 = [&U](0 ((1 75 )(17 (((((((33 ((((50 (65 (47 (54 (((2 3 )(((32 34 )(39 46 ))(64 66 )))(27 35 ))))))(68 (8 (6 7 ))))(37 53 ))(48 (((43 ((5 20 )(14 16 )))(44 77 ))(26 73 )))))(67 (76 (36 (12 38 )))))(25 (24 ((23 (13 55 ))(21 22 )))))(62 (63 (71 72 ))))(74 (41 (57 58 ))))(11 (9 10 )))(40 (49 (61 (4 ((15 ((56 (45 ((60 (59 (29 (31 (28 30 )))))(51 52 ))))(69 70 )))(42 (18 19 )))))))))));
tree 928 = [&U](0 ((1 75 )(17 (((((((33 ((((50 (65 (47 (54 (((2 3 )(((32 34 )(39 46 ))(64 66 )))(27 35 ))))))(68 (8 (6 7 ))))(37 53 ))(48 (((43 ((5 20 )(14 16 )))(44 77 ))(26 73 )))))(67 (76 (12 (36 38 )))))(25 (24 ((23 (13 55 ))(21 22 )))))(62 (63 (71 72 ))))(74 (41 (57 58 ))))(11 (9 10 )))(40 (49 (61 (4 ((15 ((56 (45 ((60 (59 (29 (31 (28 30 )))))(51 52 ))))(69 70 )))(42 (18 19 )))))))))));
tree 929 = [&U](0 ((1 75 )(17 ((((((67 ((76 (53 (37 (((50 (65 ((54 (((2 3 )(((32 34 )(39 46 ))(64 66 )))(27 35 )))(36 47 ))))(68 (8 (6 7 ))))(33 (48 (((43 ((5 20 )(14 16 )))(44 77 ))(26 73 ))))))))(12 38 )))(25 (24 ((23 (13 55 ))(21 22 )))))(62 (63 (71 72 ))))(74 (41 (57 58 ))))(11 (9 10 )))(40 (49 (61 (4 ((15 ((56 (45 ((60 (59 (29 (31 (28 30 )))))(51 52 ))))(69 70 )))(42 (18 19 )))))))))));
tree 930 = [&U](0 ((1 75 )(17 ((((((25 ((33 ((((50 (65 ((54 (((2 3 )(((32 34 )(39 46 ))(64 66 )))(27 35 )))(36 47 ))))(68 (8 (6 7 ))))(37 53 ))(48 (((43 ((5 20 )(14 16 )))(44 77 ))(26 73 )))))(67 (76 (12 38 )))))(24 ((23 (13 55 ))(21 22 ))))(62 (63 (71 72 ))))(74 (41 (57 58 ))))(11 (9 10 )))(40 (49 (61 (4 ((15 ((56 (45 ((60 (59 (29 (31 (28 30 )))))(51 52 ))))(69 70 )))(42 (18 19 )))))))))));
tree 931 = [&U](0 ((1 75 )(17 (((((((33 ((((50 (65 ((54 (((2 3 )(((32 34 )(39 46 ))(64 66 )))(27 35 )))(36 47 ))))(68 (8 (6 7 ))))(37 53 ))(48 (((43 ((5 20 )(14 16 )))(44 77 ))(26 73 )))))(67 (76 (12 38 ))))(25 (24 (21 (22 (23 (13 55 )))))))(62 (63 (71 72 ))))(74 (41 (57 58 ))))(11 (9 10 )))(40 (49 (61 (4 ((15 ((56 (45 ((60 (59 (29 (30 (28 31 )))))(51 52 ))))(69 70 )))(42 (18 19 )))))))))));
tree 932 = [&U](0 ((1 75 )(17 (((((((33 ((((50 (65 (47 (54 (((2 3 )(((32 34 )(39 46 ))(64 66 )))(27 35 ))))))(68 (8 (6 7 ))))(37 53 ))(48 (((43 ((5 20 )(14 16 )))(44 77 ))(26 73 )))))(67 (36 (76 (12 38 )))))(25 (24 (21 (22 (23 (13 55 )))))))(62 (63 (71 72 ))))(74 (41 (57 58 ))))(11 (9 10 )))(40 (49 (61 (4 ((15 ((56 (45 ((60 (59 (29 (31 (28 30 )))))(51 52 ))))(69 70 )))(42 (18 19 )))))))))));
tree 933 = [&U](0 ((1 75 )(17 (((((((((50 (65 ((54 (((2 3 )(((32 34 )(39 46 ))(64 66 )))(27 35 )))(36 47 ))))(68 (8 (6 7 ))))(33 ((48 (((43 ((5 20 )(14 16 )))(44 77 ))(26 73 )))(37 53 ))))(67 (76 (12 38 ))))(25 (24 (21 (22 (23 (13 55 )))))))(63 (71 72 )))(62 (74 (41 (57 58 )))))(11 (9 10 )))(40 (49 (61 (4 ((15 ((56 (45 ((60 (59 (29 (31 (28 30 )))))(51 52 ))))(69 70 )))(42 (18 19 )))))))))));
tree 934 = [&U](0 ((1 75 )(17 (((((((33 ((((50 (65 ((54 (((2 3 )(((32 34 )(39 46 ))(64 66 )))(27 35 )))(36 47 ))))(68 (8 (6 7 ))))(37 53 ))(48 (((43 ((5 20 )(14 16 )))(44 77 ))(26 73 )))))(67 (76 (12 38 ))))(25 (24 (21 (22 (23 (13 55 )))))))(63 (71 72 )))(62 (74 (41 (57 58 )))))(11 (9 10 )))(40 (49 (61 (4 ((15 ((56 (45 ((60 (59 (29 (31 (28 30 )))))(51 52 ))))(69 70 )))(42 (18 19 )))))))))));
tree 935 = [&U](0 ((1 75 )(17 (((((((33 ((37 (53 ((50 (65 ((54 (((2 3 )(((32 34 )(39 46 ))(64 66 )))(27 35 )))(36 47 ))))(68 (8 (6 7 ))))))(48 (((43 ((5 20 )(14 16 )))(44 77 ))(26 73 )))))(67 (76 (12 38 ))))(25 (24 (21 (22 (23 (13 55 )))))))(63 (71 72 )))(62 (74 (41 (57 58 )))))(11 (9 10 )))(40 (49 (61 (4 ((15 ((56 (45 ((60 (59 (29 (31 (28 30 )))))(51 52 ))))(69 70 )))(42 (18 19 )))))))))));
tree 936 = [&U](0 ((1 75 )(17 (((((((((50 (65 ((54 (((2 3 )(((32 34 )(39 46 ))(64 66 )))(27 35 )))(36 47 ))))(68 (8 (6 7 ))))(33 ((48 (((43 ((5 20 )(14 16 )))(44 77 ))(26 73 )))(37 53 ))))(67 (76 (12 38 ))))(25 (21 (24 (22 (23 (13 55 )))))))(63 (71 72 )))(62 (74 (41 (57 58 )))))(11 (9 10 )))(40 (49 (61 (4 ((15 ((56 (45 ((60 (59 (29 (31 (28 30 )))))(51 52 ))))(69 70 )))(42 (18 19 )))))))))));
tree 937 = [&U](0 ((1 75 )(17 (((((((((50 (65 ((54 (((2 3 )(((32 34 )(39 46 ))(64 66 )))(27 35 )))(36 47 ))))(68 (8 (6 7 ))))(33 ((48 (((43 ((5 20 )(14 16 )))(44 77 ))(26 73 )))(37 53 ))))(67 (76 (12 38 ))))(25 (24 (21 (22 (23 (13 55 )))))))(63 (71 72 )))(62 (74 (41 (57 58 )))))(11 (9 10 )))(40 (49 (61 (4 ((15 ((56 (45 ((60 (59 (29 (30 (28 31 )))))(51 52 ))))(69 70 )))(42 (18 19 )))))))))));
tree 938 = [&U](0 ((1 75 )(17 (((((((((50 (65 ((54 (((2 3 )((39 (34 (32 46 )))(64 66 )))(27 35 )))(36 47 ))))(68 (8 (6 7 ))))(33 ((48 (((43 ((5 20 )(14 16 )))(44 77 ))(26 73 )))(37 53 ))))(67 (76 (12 38 ))))(25 (24 (21 (22 (23 (13 55 )))))))(63 (71 72 )))(62 (74 (41 (57 58 )))))(11 (9 10 )))(40 (49 (61 (4 ((15 ((56 (45 ((60 (59 (29 (31 (28 30 )))))(51 52 ))))(69 70 )))(42 (18 19 )))))))))));
tree 939 = [&U](0 ((1 75 )(17 (((((((33 ((((50 (65 ((54 (((2 3 )(((32 34 )(39 46 ))(64 66 )))(27 35 )))(36 47 ))))(68 (8 (6 7 ))))(37 53 ))(48 (((43 ((5 20 )(14 16 )))(44 77 ))(26 73 )))))(67 (76 (12 38 ))))(25 (24 (21 (22 (13 (23 55 )))))))(63 (71 72 )))(62 (74 (41 (57 58 )))))(11 (9 10 )))(40 (49 (61 (4 ((15 ((56 (45 ((60 (59 (29 (31 (28 30 )))))(51 52 ))))(69 70 )))(42 (18 19 )))))))))));
tree 940 = [&U](0 ((1 75 )(17 (((((((33 ((((50 (65 (47 (54 (((2 3 )(((32 34 )(39 46 ))(64 66 )))(27 35 ))))))(68 (8 (6 7 ))))(37 53 ))(48 (((43 ((5 20 )(14 16 )))(44 77 ))(26 73 )))))(67 (36 (76 (12 38 )))))(25 (24 (21 (22 (23 (13 55 )))))))(63 (71 72 )))(62 (74 (41 (57 58 )))))(11 (9 10 )))(40 (49 (61 (4 ((15 ((56 (45 ((60 (59 (29 (31 (28 30 )))))(51 52 ))))(69 70 )))(42 (18 19 )))))))))));
tree 941 = [&U](0 ((1 75 )(17 (((((((33 ((((50 (65 (47 (54 (((2 3 )(((32 34 )(39 46 ))(64 66 )))(27 35 ))))))(68 (8 (6 7 ))))(37 53 ))(48 (((43 ((5 20 )(14 16 )))(44 77 ))(26 73 )))))(67 (76 (36 (12 38 )))))(25 (24 (21 (22 (23 (13 55 )))))))(63 (71 72 )))(62 (74 (41 (57 58 )))))(11 (9 10 )))(40 (49 (61 (4 ((15 ((56 (45 ((60 (59 (29 (31 (28 30 )))))(51 52 ))))(69 70 )))(42 (18 19 )))))))))));
tree 942 = [&U](0 ((1 75 )(17 (((((((33 ((((50 (65 (47 (54 (((2 3 )(((32 34 )(39 46 ))(64 66 )))(27 35 ))))))(68 (8 (6 7 ))))(37 53 ))(48 (((43 ((5 20 )(14 16 )))(44 77 ))(26 73 )))))(67 (76 (12 (36 38 )))))(25 (24 (21 (22 (23 (13 55 )))))))(63 (71 72 )))(62 (74 (41 (57 58 )))))(11 (9 10 )))(40 (49 (61 (4 ((15 ((56 (45 ((60 (59 (29 (31 (28 30 )))))(51 52 ))))(69 70 )))(42 (18 19 )))))))))));
tree 943 = [&U](0 ((1 75 )(17 (((((((33 (37 (((50 (65 ((54 (((2 3 )((39 (34 (32 46 )))(64 66 )))(27 35 )))(36 47 ))))(68 (8 (6 7 ))))(48 53 ))))((77 (((5 20 )(14 16 ))(43 44 )))(26 73 )))((67 (76 (12 38 )))(25 (21 (24 (22 (23 (13 55 ))))))))(63 (71 72 )))(62 (74 (41 (57 58 )))))(11 (9 10 )))(40 (49 (61 (4 ((15 ((56 (45 (((29 (31 (28 30 )))(59 60 ))(51 52 ))))(69 70 )))(42 (18 19 )))))))))));
tree 944 = [&U](0 ((1 75 )(17 (((((((33 (37 (((50 (65 ((54 (((2 3 )((39 (34 (32 46 )))(64 66 )))(27 35 )))(36 47 ))))(68 (8 (6 7 ))))(48 53 ))))((77 (((5 20 )(14 16 ))(43 44 )))(26 73 )))((67 (76 (12 38 )))(25 (24 (21 (22 (23 (13 55 ))))))))(63 (71 72 )))(62 (74 (41 (57 58 )))))(11 (9 10 )))(40 (49 (61 (4 ((15 ((56 (45 (((29 (31 (28 30 )))(59 60 ))(51 52 ))))(69 70 )))(42 (18 19 )))))))))));
tree 945 = [&U](0 ((1 75 )(17 (((((((33 (37 (((50 (65 ((54 (((2 3 )((39 (34 (32 46 )))(64 66 )))(27 35 )))(36 47 ))))(68 (8 (6 7 ))))(48 53 ))))((77 (((5 20 )(14 16 ))(43 44 )))(26 73 )))((67 (76 (12 38 )))(25 (24 ((23 (13 55 ))(21 22 ))))))(63 (71 72 )))(62 (74 (41 (57 58 )))))(11 (9 10 )))(40 (49 (61 (4 ((15 ((56 (45 (((29 (31 (28 30 )))(59 60 ))(51 52 ))))(69 70 )))(42 (18 19 )))))))))));
tree 946 = [&U](0 ((1 75 )(17 (((((((33 (37 (((50 (65 (47 (54 (((2 3 )((39 (34 (32 46 )))(64 66 )))(27 35 ))))))(68 (8 (6 7 ))))(48 53 ))))((77 (((5 20 )(14 16 ))(43 44 )))(26 73 )))((67 (36 (76 (12 38 ))))(25 (21 (24 (22 (23 (13 55 ))))))))(63 (71 72 )))(62 (74 (41 (57 58 )))))(11 (9 10 )))(40 (49 (61 (4 ((15 ((56 (45 (((29 (31 (28 30 )))(59 60 ))(51 52 ))))(69 70 )))(42 (18 19 )))))))))));
tree 947 = [&U](0 ((1 75 )(17 (((((((33 (37 (((50 (65 (47 (54 (((2 3 )((39 (34 (32 46 )))(64 66 )))(27 35 ))))))(68 (8 (6 7 ))))(48 53 ))))((77 (((5 20 )(14 16 ))(43 44 )))(26 73 )))((67 (76 (36 (12 38 ))))(25 (21 (24 (22 (23 (13 55 ))))))))(63 (71 72 )))(62 (74 (41 (57 58 )))))(11 (9 10 )))(40 (49 (61 (4 ((15 ((56 (45 (((29 (31 (28 30 )))(59 60 ))(51 52 ))))(69 70 )))(42 (18 19 )))))))))));
tree 948 = [&U](0 ((1 75 )(17 (((((((33 (37 (((50 (65 (47 (54 (((2 3 )((39 (34 (32 46 )))(64 66 )))(27 35 ))))))(68 (8 (6 7 ))))(48 53 ))))((77 (((5 20 )(14 16 ))(43 44 )))(26 73 )))((67 (76 (12 (36 38 ))))(25 (21 (24 (22 (23 (13 55 ))))))))(63 (71 72 )))(62 (74 (41 (57 58 )))))(11 (9 10 )))(40 (49 (61 (4 ((15 ((56 (45 (((29 (31 (28 30 )))(59 60 ))(51 52 ))))(69 70 )))(42 (18 19 )))))))))));
tree 949 = [&U](0 ((1 75 )(17 (((((((33 (37 (((50 (65 ((54 (((2 3 )((39 (34 (32 46 )))(64 66 )))(27 35 )))(36 47 ))))(68 (8 (6 7 ))))(48 53 ))))((44 (77 (43 ((5 20 )(14 16 )))))(26 73 )))((67 (76 (12 38 )))(25 (21 (24 (22 (23 (13 55 ))))))))(63 (71 72 )))(62 (74 (41 (57 58 )))))(11 (9 10 )))(40 (49 (61 (4 ((15 ((56 (45 (((29 (31 (28 30 )))(59 60 ))(51 52 ))))(69 70 )))(42 (18 19 )))))))))));
tree 950 = [&U](0 ((1 75 )(17 (((((((33 (37 (((50 (65 ((54 (((2 3 )((39 (34 (32 46 )))(64 66 )))(27 35 )))(36 47 ))))(68 (8 (6 7 ))))(48 53 ))))((77 (44 (43 ((5 20 )(14 16 )))))(26 73 )))((67 (76 (12 38 )))(25 (21 (24 (22 (23 (13 55 ))))))))(63 (71 72 )))(62 (74 (41 (57 58 )))))(11 (9 10 )))(40 (49 (61 (4 ((15 ((56 (45 (((29 (31 (28 30 )))(59 60 ))(51 52 ))))(69 70 )))(42 (18 19 )))))))))));
tree 951 = [&U](0 ((1 75 )(17 (((((((33 (37 (((50 (65 ((54 (((2 3 )(((32 34 )(39 46 ))(64 66 )))(27 35 )))(36 47 ))))(68 (8 (6 7 ))))(48 53 ))))((77 (((5 20 )(14 16 ))(43 44 )))(26 73 )))((67 (76 (12 38 )))(25 (21 (24 (22 (23 (13 55 ))))))))(63 (71 72 )))(62 (74 (41 (57 58 )))))(11 (9 10 )))(40 (49 (61 (4 ((15 ((56 (45 (((29 (31 (28 30 )))(59 60 ))(51 52 ))))(69 70 )))(42 (18 19 )))))))))));
tree 952 = [&U](0 ((1 75 )(17 (((((((33 (37 (((50 (65 ((54 (((2 3 )((39 (34 (32 46 )))(64 66 )))(27 35 )))(36 47 ))))(68 (8 (6 7 ))))(48 53 ))))((77 (((5 20 )(14 16 ))(43 44 )))(26 73 )))((67 (76 (12 38 )))(25 (21 (24 (22 (23 (13 55 ))))))))(63 (71 72 )))(62 (74 (41 (57 58 )))))(11 (9 10 )))(40 (49 (61 (4 ((15 ((56 (45 (52 (51 ((29 (31 (28 30 )))(59 60 ))))))(69 70 )))(42 (18 19 )))))))))));
tree 953 = [&U](0 ((1 75 )(17 ((((((67 ((76 (33 ((((50 (65 ((35 (27 (64 (66 ((54 (2 3 ))(39 (34 (32 46 ))))))))(36 47 ))))(68 (8 (6 7 ))))(37 53 ))(48 (((43 ((5 20 )(14 16 )))(44 77 ))(26 73 ))))))(12 38 )))(25 (24 ((23 (13 55 ))(21 22 )))))(62 (63 (71 72 ))))(74 (41 (57 58 ))))(11 (9 10 )))(40 (49 (61 (4 ((15 ((56 (45 (52 (51 ((29 (31 (28 30 )))(59 60 ))))))(69 70 )))(42 (18 19 )))))))))));
tree 954 = [&U](0 ((1 75 )(17 ((((((67 ((76 (33 ((((50 (65 (((64 (66 ((54 (2 3 ))(39 (34 (32 46 ))))))(27 35 ))(36 47 ))))(68 (8 (6 7 ))))(37 53 ))(48 (((43 ((5 20 )(14 16 )))(44 77 ))(26 73 ))))))(12 38 )))(25 (24 ((23 (13 55 ))(21 22 )))))(62 (63 (71 72 ))))(74 (41 (57 58 ))))(11 (9 10 )))(40 (49 (61 (4 ((15 ((56 (45 (52 (51 ((29 (31 (28 30 )))(59 60 ))))))(69 70 )))(42 (18 19 )))))))))));
tree 955 = [&U](0 ((1 75 )(17 (((((((33 ((((50 (65 ((35 (27 (64 (66 ((54 (2 3 ))(39 (34 (32 46 ))))))))(36 47 ))))(68 (8 (6 7 ))))(37 53 ))(48 (((43 ((5 20 )(14 16 )))(44 77 ))(26 73 )))))(67 (76 (12 38 ))))(25 (24 ((23 (13 55 ))(21 22 )))))(62 (63 (71 72 ))))(74 (41 (57 58 ))))(11 (9 10 )))(40 (49 (61 (4 ((15 ((56 (45 (52 (51 ((29 (31 (28 30 )))(59 60 ))))))(69 70 )))(42 (18 19 )))))))))));
tree 956 = [&U](0 ((1 75 )(17 ((((((67 ((76 (33 ((((50 (65 ((35 (27 (64 (66 ((54 (2 3 ))(39 (34 (32 46 ))))))))(36 47 ))))(68 (8 (6 7 ))))(37 53 ))(48 (((43 ((5 20 )(14 16 )))(44 77 ))(26 73 ))))))(12 38 )))(25 ((23 (13 55 ))(24 (21 22 )))))(62 (63 (71 72 ))))(74 (41 (57 58 ))))(11 (9 10 )))(40 (49 (61 (4 ((15 ((56 (45 (52 (51 ((29 (31 (28 30 )))(59 60 ))))))(69 70 )))(42 (18 19 )))))))))));
tree 957 = [&U](0 ((1 75 )(17 ((((((67 ((76 (33 ((((50 (65 ((35 (27 (64 (66 ((54 (2 3 ))(39 (34 (32 46 ))))))))(36 47 ))))(68 (8 (6 7 ))))(37 53 ))(48 (((43 ((5 20 )(14 16 )))(44 77 ))(26 73 ))))))(12 38 )))(25 (24 (21 (22 (23 (13 55 )))))))(62 (63 (71 72 ))))(74 (41 (57 58 ))))(11 (9 10 )))(40 (49 (61 (4 ((15 ((56 (45 (52 (51 ((29 (31 (28 30 )))(59 60 ))))))(69 70 )))(42 (18 19 )))))))))));
tree 958 = [&U](0 ((1 75 )(17 ((((((67 ((76 (33 ((((50 (65 ((35 (27 (64 (66 ((54 (2 3 ))(39 (34 (32 46 ))))))))(36 47 ))))(68 (8 (6 7 ))))(37 53 ))(48 (((43 ((5 20 )(14 16 )))(44 77 ))(26 73 ))))))(12 38 )))(25 (24 (21 (22 (13 (23 55 )))))))(62 (63 (71 72 ))))(74 (41 (57 58 ))))(11 (9 10 )))(40 (49 (61 (4 ((15 ((56 (45 (52 (51 ((29 (31 (28 30 )))(59 60 ))))))(69 70 )))(42 (18 19 )))))))))));
tree 959 = [&U](0 ((1 75 )(17 ((((((67 ((76 (33 ((((50 (65 ((35 (27 (64 (66 ((54 (2 3 ))(39 (34 (32 46 ))))))))(36 47 ))))(68 (8 (6 7 ))))(37 53 ))(48 (((43 ((5 20 )(14 16 )))(44 77 ))(26 73 ))))))(12 38 )))(25 (24 ((23 (13 55 ))(21 22 )))))(62 (63 (71 72 ))))(74 (41 (57 58 ))))(11 (9 10 )))(40 (49 (61 (4 ((15 ((56 (45 (((29 (31 (28 30 )))(59 60 ))(51 52 ))))(69 70 )))(42 (18 19 )))))))))));
tree 960 = [&U](0 ((1 75 )(17 ((((((67 (((33 ((((50 (65 (47 (35 (27 (64 (66 ((54 (2 3 ))(39 (34 (32 46 )))))))))))(68 (8 (6 7 ))))(37 53 ))(48 (((43 ((5 20 )(14 16 )))(44 77 ))(26 73 )))))(36 76 ))(12 38 )))(25 (24 ((23 (13 55 ))(21 22 )))))(62 (63 (71 72 ))))(74 (41 (57 58 ))))(11 (9 10 )))(40 (49 (61 (4 ((15 ((56 (45 (52 (51 ((29 (31 (28 30 )))(59 60 ))))))(69 70 )))(42 (18 19 )))))))))));
tree 961 = [&U](0 ((1 75 )(17 ((((((67 ((76 (33 ((((50 (65 (((64 (66 ((54 (2 3 ))(39 (34 (32 46 ))))))(27 35 ))(36 47 ))))(68 (8 (6 7 ))))(37 53 ))(48 (((43 ((5 20 )(14 16 )))(44 77 ))(26 73 ))))))(12 38 )))(25 (24 (21 (22 (23 (13 55 )))))))(62 (63 (71 72 ))))(74 (41 (57 58 ))))(11 (9 10 )))(40 (49 (61 (4 ((15 ((56 (45 (52 (51 ((29 (31 (28 30 )))(59 60 ))))))(69 70 )))(42 (18 19 )))))))))));
tree 962 = [&U](0 ((1 75 )(17 ((((((67 ((76 (33 ((((50 (65 (((64 (66 ((54 (2 3 ))(39 (34 (32 46 ))))))(27 35 ))(36 47 ))))(68 (8 (6 7 ))))(37 53 ))(48 (((43 ((5 20 )(14 16 )))(44 77 ))(26 73 ))))))(12 38 )))(25 ((23 (13 55 ))(24 (21 22 )))))(62 (63 (71 72 ))))(74 (41 (57 58 ))))(11 (9 10 )))(40 (49 (61 (4 ((15 ((56 (45 (52 (51 ((29 (31 (28 30 )))(59 60 ))))))(69 70 )))(42 (18 19 )))))))))));
tree 963 = [&U](0 ((1 75 )(17 (49 (40 (((((((((50 (65 ((54 ((64 (66 ((2 3 )(39 (34 (32 46 ))))))(27 35 )))(36 47 ))))(68 (8 (6 7 ))))(33 ((48 (((43 ((5 20 )(14 16 )))(44 77 ))(26 73 )))(37 53 ))))(67 (76 (12 38 ))))(25 (24 ((23 (13 55 ))(21 22 )))))(63 (71 72 )))(62 (74 (41 (57 58 )))))(11 (9 10 )))(61 (4 ((15 ((56 (45 (((29 (31 (28 30 )))(59 60 ))(51 52 ))))(69 70 )))(42 (18 19 )))))))))));
tree 964 = [&U](0 ((1 75 )(17 (49 (40 (((((((((50 (65 ((54 ((64 (66 ((2 3 )(39 (34 (32 46 ))))))(27 35 )))(36 47 ))))(68 (8 (6 7 ))))(33 ((48 (((43 ((5 20 )(14 16 )))(44 77 ))(26 73 )))(37 53 ))))(67 (76 (12 38 ))))(25 (21 (24 (22 (23 (13 55 )))))))(63 (71 72 )))(62 (74 (41 (57 58 )))))(11 (9 10 )))(61 (4 ((15 ((56 (45 (((29 (31 (28 30 )))(59 60 ))(51 52 ))))(69 70 )))(42 (18 19 )))))))))));
tree 965 = [&U](0 ((1 75 )(17 (49 (40 (((((((((50 (65 ((54 ((64 (66 ((2 3 )(39 (34 (32 46 ))))))(27 35 )))(36 47 ))))(68 (8 (6 7 ))))(33 ((48 (((43 ((5 20 )(14 16 )))(44 77 ))(26 73 )))(37 53 ))))(67 (76 (12 38 ))))(25 (24 (21 (22 (23 (13 55 )))))))(63 (71 72 )))(62 (74 (41 (57 58 )))))(11 (9 10 )))(61 (4 ((15 ((56 (45 (((29 (31 (28 30 )))(59 60 ))(51 52 ))))(69 70 )))(42 (18 19 )))))))))));
tree 966 = [&U](0 ((1 75 )(17 (49 (40 (((((((((50 (65 ((54 ((64 (66 ((2 3 )((32 34 )(39 46 )))))(27 35 )))(36 47 ))))(68 (8 (6 7 ))))(33 ((48 (((43 ((5 20 )(14 16 )))(44 77 ))(26 73 )))(37 53 ))))(67 (76 (12 38 ))))(25 (24 ((23 (13 55 ))(21 22 )))))(63 (71 72 )))(62 (74 (41 (57 58 )))))(11 (9 10 )))(61 (4 ((15 ((56 (45 (((29 (31 (28 30 )))(59 60 ))(51 52 ))))(69 70 )))(42 (18 19 )))))))))));
tree 967 = [&U](0 ((1 75 )(17 (49 (40 (((((((((50 (65 ((54 ((64 (66 ((2 3 )(39 (34 (32 46 ))))))(27 35 )))(36 47 ))))(68 (8 (6 7 ))))(33 ((48 (((43 ((5 20 )(14 16 )))(44 77 ))(26 73 )))(37 53 ))))(67 (76 (12 38 ))))(25 (24 ((23 (13 55 ))(21 22 )))))(63 (71 72 )))(62 (74 (41 (57 58 )))))(11 (9 10 )))(61 (4 ((15 ((56 (45 (52 (51 ((29 (31 (28 30 )))(59 60 ))))))(69 70 )))(42 (18 19 )))))))))));
tree 968 = [&U](0 ((1 75 )(17 (49 (40 (((((((((50 (65 (((64 (66 ((54 (2 3 ))(39 (34 (32 46 ))))))(27 35 ))(36 47 ))))(68 (8 (6 7 ))))(33 ((48 (((43 ((5 20 )(14 16 )))(44 77 ))(26 73 )))(37 53 ))))(67 (76 (12 38 ))))(25 (24 ((23 (13 55 ))(21 22 )))))(63 (71 72 )))(62 (74 (41 (57 58 )))))(11 (9 10 )))(61 (4 ((15 ((56 (45 (((29 (31 (28 30 )))(59 60 ))(51 52 ))))(69 70 )))(42 (18 19 )))))))))));
tree 969 = [&U](0 ((1 75 )(17 (49 (40 (((((((((50 (65 ((54 ((64 (66 ((2 3 )(39 (34 (32 46 ))))))(27 35 )))(36 47 ))))(68 (8 (6 7 ))))(33 ((48 (((43 ((5 20 )(14 16 )))(44 77 ))(26 73 )))(37 53 ))))(67 (76 (12 38 ))))(25 (24 ((23 (13 55 ))(21 22 )))))(63 (71 72 )))(62 (74 (41 (57 58 )))))(11 (9 10 )))(61 (4 ((15 ((56 (45 ((60 (59 (29 (31 (28 30 )))))(51 52 ))))(69 70 )))(42 (18 19 )))))))))));
tree 970 = [&U](0 ((1 75 )(17 (49 (40 (((((((33 ((((50 (65 ((54 ((64 (66 ((2 3 )(39 (34 (32 46 ))))))(27 35 )))(36 47 ))))(68 (8 (6 7 ))))(37 53 ))(48 (((43 ((5 20 )(14 16 )))(44 77 ))(26 73 )))))(67 (76 (12 38 ))))(25 (24 ((23 (13 55 ))(21 22 )))))(63 (71 72 )))(62 (74 (41 (57 58 )))))(11 (9 10 )))(61 (4 ((15 ((56 (45 (((29 (31 (28 30 )))(59 60 ))(51 52 ))))(69 70 )))(42 (18 19 )))))))))));
tree 971 = [&U](0 ((1 75 )(17 (49 (40 (((((((33 ((37 (53 ((50 (65 ((54 ((64 (66 ((2 3 )(39 (34 (32 46 ))))))(27 35 )))(36 47 ))))(68 (8 (6 7 ))))))(48 (((43 ((5 20 )(14 16 )))(44 77 ))(26 73 )))))(67 (76 (12 38 ))))(25 (24 ((23 (13 55 ))(21 22 )))))(63 (71 72 )))(62 (74 (41 (57 58 )))))(11 (9 10 )))(61 (4 ((15 ((56 (45 (((29 (31 (28 30 )))(59 60 ))(51 52 ))))(69 70 )))(42 (18 19 )))))))))));
tree 972 = [&U](0 ((1 75 )(17 (49 (40 (((((((((50 (65 ((54 ((64 (66 ((2 3 )(39 (34 (32 46 ))))))(27 35 )))(36 47 ))))(68 (8 (6 7 ))))(33 ((48 (((43 ((5 20 )(14 16 )))(44 77 ))(26 73 )))(37 53 ))))(67 (76 (12 38 ))))(25 (24 (21 (22 (13 (23 55 )))))))(63 (71 72 )))(62 (74 (41 (57 58 )))))(11 (9 10 )))(61 (4 ((15 ((56 (45 (((29 (31 (28 30 )))(59 60 ))(51 52 ))))(69 70 )))(42 (18 19 )))))))))));
tree 973 = [&U](0 ((1 75 )(17 ((((((67 ((76 (53 (37 (((50 (65 ((35 (27 (64 (66 ((54 (2 3 ))((32 34 )(39 46 )))))))(36 47 ))))(68 (8 (6 7 ))))(33 (48 (((43 ((5 20 )(14 16 )))(44 77 ))(26 73 ))))))))(12 38 )))(25 (24 (21 (22 (13 (23 55 )))))))(62 (63 (71 72 ))))(74 (41 (57 58 ))))(11 (9 10 )))(40 (49 (61 (4 ((15 ((56 (45 (((29 (31 (28 30 )))(59 60 ))(51 52 ))))(69 70 )))(42 (18 19 )))))))))));
tree 974 = [&U](0 ((1 75 )(17 ((((((67 ((76 (53 (37 (((50 (65 ((35 (27 (64 (66 ((54 (2 3 ))((32 34 )(39 46 )))))))(36 47 ))))(68 (8 (6 7 ))))(33 (48 (((43 ((5 20 )(14 16 )))(44 77 ))(26 73 ))))))))(12 38 )))(25 ((23 (13 55 ))(24 (21 22 )))))(62 (63 (71 72 ))))(74 (41 (57 58 ))))(11 (9 10 )))(40 (49 (61 (4 ((15 ((56 (45 (((29 (31 (28 30 )))(59 60 ))(51 52 ))))(69 70 )))(42 (18 19 )))))))))));
tree 975 = [&U](0 ((1 75 )(17 ((((((67 ((76 (53 (37 (((50 (65 ((35 (27 (64 (66 ((54 (2 3 ))((32 34 )(39 46 )))))))(36 47 ))))(68 (8 (6 7 ))))(33 (48 (((43 ((5 20 )(14 16 )))(44 77 ))(26 73 ))))))))(12 38 )))(25 (24 ((23 (13 55 ))(21 22 )))))(62 (63 (71 72 ))))(74 (41 (57 58 ))))(11 (9 10 )))(40 (49 (61 (4 ((15 ((56 (45 (((29 (31 (28 30 )))(59 60 ))(51 52 ))))(69 70 )))(42 (18 19 )))))))))));
tree 976 = [&U](0 ((1 75 )(17 ((((((25 (67 ((76 (53 (37 (((50 (65 ((35 (27 (64 (66 ((54 (2 3 ))((32 34 )(39 46 )))))))(36 47 ))))(68 (8 (6 7 ))))(33 (48 (((43 ((5 20 )(14 16 )))(44 77 ))(26 73 ))))))))(12 38 ))))(24 (21 (22 (13 (23 55 ))))))(62 (63 (71 72 ))))(74 (41 (57 58 ))))(11 (9 10 )))(40 (49 (61 (4 ((15 ((56 (45 (((29 (31 (28 30 )))(59 60 ))(51 52 ))))(69 70 )))(42 (18 19 )))))))))));
tree 977 = [&U](0 ((1 75 )(17 ((((((67 ((76 (53 (37 (((50 (65 ((35 (27 (64 (66 ((54 (2 3 ))((32 34 )(39 46 )))))))(36 47 ))))(68 (8 (6 7 ))))(33 (48 (((43 ((5 20 )(14 16 )))(44 77 ))(26 73 ))))))))(12 38 )))(25 (24 (21 (22 (13 (23 55 )))))))(62 (63 (71 72 ))))(74 (41 (57 58 ))))(11 (9 10 )))(40 (49 (61 (4 ((15 ((56 (45 ((60 (59 (29 (31 (28 30 )))))(51 52 ))))(69 70 )))(42 (18 19 )))))))))));
tree 978 = [&U](0 ((1 75 )(17 ((((((67 ((76 (53 (37 (((50 (65 ((35 (27 (64 (66 ((54 (2 3 ))((32 34 )(39 46 )))))))(36 47 ))))(68 (8 (6 7 ))))(33 (48 (((43 ((5 20 )(14 16 )))(44 77 ))(26 73 ))))))))(12 38 )))(25 (24 (21 (22 (13 (23 55 )))))))(62 (63 (71 72 ))))(74 (41 (57 58 ))))(11 (9 10 )))(40 (49 (61 (4 ((15 ((56 (45 (52 (51 ((29 (31 (28 30 )))(59 60 ))))))(69 70 )))(42 (18 19 )))))))))));
tree 979 = [&U](0 ((1 75 )(17 ((((((67 ((76 (53 (37 (((50 (65 ((35 (27 (64 (66 ((54 (2 3 ))((32 34 )(39 46 )))))))(36 47 ))))(68 (8 (6 7 ))))(33 (48 (((43 ((5 20 )(14 16 )))(44 77 ))(26 73 ))))))))(12 38 )))(25 (24 (21 (22 (23 (13 55 )))))))(62 (63 (71 72 ))))(74 (41 (57 58 ))))(11 (9 10 )))(40 (49 (61 (4 ((15 ((56 (45 (((29 (31 (28 30 )))(59 60 ))(51 52 ))))(69 70 )))(42 (18 19 )))))))))));
tree 980 = [&U](0 ((1 75 )(17 ((((((67 ((76 (53 (37 (((50 (65 (((64 (66 ((54 (2 3 ))((32 34 )(39 46 )))))(27 35 ))(36 47 ))))(68 (8 (6 7 ))))(33 (48 (((43 ((5 20 )(14 16 )))(44 77 ))(26 73 ))))))))(12 38 )))(25 (24 (21 (22 (13 (23 55 )))))))(62 (63 (71 72 ))))(74 (41 (57 58 ))))(11 (9 10 )))(40 (49 (61 (4 ((15 ((56 (45 (((29 (31 (28 30 )))(59 60 ))(51 52 ))))(69 70 )))(42 (18 19 )))))))))));
tree 981 = [&U](0 ((1 75 )(17 ((((((67 ((76 (53 (37 (((50 (65 ((35 (27 (64 (66 ((54 (2 3 ))(39 (34 (32 46 ))))))))(36 47 ))))(68 (8 (6 7 ))))(33 (48 (((43 ((5 20 )(14 16 )))(44 77 ))(26 73 ))))))))(12 38 )))(25 (24 (21 (22 (13 (23 55 )))))))(62 (63 (71 72 ))))(74 (41 (57 58 ))))(11 (9 10 )))(40 (49 (61 (4 ((15 ((56 (45 (((29 (31 (28 30 )))(59 60 ))(51 52 ))))(69 70 )))(42 (18 19 )))))))))));
tree 982 = [&U](0 ((1 75 )(17 ((((((67 ((76 (53 (37 (((50 (65 ((35 (27 (64 (66 ((54 (2 3 ))((32 34 )(39 46 )))))))(36 47 ))))(68 (8 (6 7 ))))(33 (48 (((43 ((5 20 )(14 16 )))(44 77 ))(26 73 ))))))))(12 38 )))(25 (24 (21 (22 (13 (23 55 )))))))(63 (71 72 )))(62 (74 (41 (57 58 )))))(11 (9 10 )))(40 (49 (61 (4 ((15 ((56 (45 (((29 (31 (28 30 )))(59 60 ))(51 52 ))))(69 70 )))(42 (18 19 )))))))))));
tree 983 = [&U](0 ((1 75 )(17 (49 (40 ((((((67 ((76 ((((50 (65 ((54 (((2 3 )((39 (34 (32 46 )))(64 66 )))(27 35 )))(36 47 ))))(68 (8 (6 7 ))))(33 37 ))(53 (48 (((43 ((5 20 )(14 16 )))(44 77 ))(26 73 ))))))(12 38 )))(25 (21 (24 (22 (23 (13 55 )))))))(63 (71 72 )))(62 (74 (41 (57 58 )))))(11 (9 10 )))(61 (4 ((15 ((56 (45 (((29 (31 (28 30 )))(59 60 ))(51 52 ))))(69 70 )))(42 (18 19 )))))))))));
tree 984 = [&U](0 ((1 75 )(17 (49 (40 ((((((67 ((76 (53 ((((50 (65 ((54 (((2 3 )((39 (34 (32 46 )))(64 66 )))(27 35 )))(36 47 ))))(68 (8 (6 7 ))))(33 37 ))(48 (((43 ((5 20 )(14 16 )))(44 77 ))(26 73 ))))))(12 38 )))(25 (21 (24 (22 (23 (13 55 )))))))(63 (71 72 )))(62 (74 (41 (57 58 )))))(11 (9 10 )))(61 (4 ((15 ((56 (45 (((29 (31 (28 30 )))(59 60 ))(51 52 ))))(69 70 )))(42 (18 19 )))))))))));
tree 985 = [&U](0 ((1 75 )(17 (49 (40 ((((((67 ((76 ((((50 (65 ((54 (((2 3 )((39 (34 (32 46 )))(64 66 )))(27 35 )))(36 47 ))))(68 (8 (6 7 ))))(33 37 ))(53 (48 (((43 ((5 20 )(14 16 )))(44 77 ))(26 73 ))))))(12 38 )))(25 (21 (24 (22 (23 (13 55 )))))))(63 (71 72 )))(62 (74 (41 (57 58 )))))(11 (9 10 )))(61 (4 ((15 ((56 (45 (52 (51 ((29 (31 (28 30 )))(59 60 ))))))(69 70 )))(42 (18 19 )))))))))));
tree 986 = [&U](0 ((1 75 )(17 (49 (40 ((((((67 ((76 ((((50 (65 ((54 (((2 3 )((39 (34 (32 46 )))(64 66 )))(27 35 )))(36 47 ))))(68 (8 (6 7 ))))(33 37 ))(53 (48 (((43 ((5 20 )(14 16 )))(44 77 ))(26 73 ))))))(12 38 )))(25 (24 (21 (22 (23 (13 55 )))))))(63 (71 72 )))(62 (74 (41 (57 58 )))))(11 (9 10 )))(61 (4 ((15 ((56 (45 (((29 (31 (28 30 )))(59 60 ))(51 52 ))))(69 70 )))(42 (18 19 )))))))))));
tree 987 = [&U](0 ((1 75 )(17 (49 (40 ((((((67 ((76 ((((50 (65 ((54 (((2 3 )(((32 34 )(39 46 ))(64 66 )))(27 35 )))(36 47 ))))(68 (8 (6 7 ))))(33 37 ))(53 (48 (((43 ((5 20 )(14 16 )))(44 77 ))(26 73 ))))))(12 38 )))(25 (21 (24 (22 (23 (13 55 )))))))(63 (71 72 )))(62 (74 (41 (57 58 )))))(11 (9 10 )))(61 (4 ((15 ((56 (45 (((29 (31 (28 30 )))(59 60 ))(51 52 ))))(69 70 )))(42 (18 19 )))))))))));
tree 988 = [&U](0 ((1 75 )(17 (49 (40 ((((((67 ((76 (53 ((((50 (65 ((54 (((2 3 )((39 (34 (32 46 )))(64 66 )))(27 35 )))(36 47 ))))(68 (8 (6 7 ))))(33 37 ))(48 (((43 ((5 20 )(14 16 )))(44 77 ))(26 73 ))))))(12 38 )))(25 (24 (21 (22 (23 (13 55 )))))))(63 (71 72 )))(62 (74 (41 (57 58 )))))(11 (9 10 )))(61 (4 ((15 ((56 (45 (((29 (31 (28 30 )))(59 60 ))(51 52 ))))(69 70 )))(42 (18 19 )))))))))));
tree 989 = [&U](0 ((1 75 )(17 (49 (40 ((((((67 ((76 (53 ((((50 (65 ((54 (((2 3 )((39 (34 (32 46 )))(64 66 )))(27 35 )))(36 47 ))))(68 (8 (6 7 ))))(33 37 ))(48 (((43 ((5 20 )(14 16 )))(44 77 ))(26 73 ))))))(12 38 )))(25 (24 ((23 (13 55 ))(21 22 )))))(63 (71 72 )))(62 (74 (41 (57 58 )))))(11 (9 10 )))(61 (4 ((15 ((56 (45 (((29 (31 (28 30 )))(59 60 ))(51 52 ))))(69 70 )))(42 (18 19 )))))))))));
tree 990 = [&U](0 ((1 75 )(17 (49 (40 ((((((67 ((76 (53 ((((50 (65 ((54 (((2 3 )(((32 34 )(39 46 ))(64 66 )))(27 35 )))(36 47 ))))(68 (8 (6 7 ))))(33 37 ))(48 (((43 ((5 20 )(14 16 )))(44 77 ))(26 73 ))))))(12 38 )))(25 (21 (24 (22 (23 (13 55 )))))))(63 (71 72 )))(62 (74 (41 (57 58 )))))(11 (9 10 )))(61 (4 ((15 ((56 (45 (((29 (31 (28 30 )))(59 60 ))(51 52 ))))(69 70 )))(42 (18 19 )))))))))));
tree 991 = [&U](0 ((1 75 )(17 (49 (40 ((((((67 ((76 (53 ((((50 (65 ((54 (((2 3 )((39 (34 (32 46 )))(64 66 )))(27 35 )))(36 47 ))))(68 (8 (6 7 ))))(33 37 ))(48 (((43 ((5 20 )(14 16 )))(44 77 ))(26 73 ))))))(12 38 )))(25 (21 (24 (22 (23 (13 55 )))))))(63 (71 72 )))(62 (74 (41 (57 58 )))))(11 (9 10 )))(61 (4 ((15 ((56 (45 (52 (51 ((29 (31 (28 30 )))(59 60 ))))))(69 70 )))(42 (18 19 )))))))))));
tree 992 = [&U](0 ((1 75 )(17 (49 (40 ((((((67 ((76 (53 ((((50 (65 ((54 (((2 3 )((39 (34 (32 46 )))(64 66 )))(27 35 )))(36 47 ))))(68 (8 (6 7 ))))(33 37 ))(48 (((43 ((5 20 )(14 16 )))(44 77 ))(26 73 ))))))(12 38 )))(25 (21 (24 (22 (23 (13 55 )))))))(63 (71 72 )))(62 (74 (41 (57 58 )))))(11 (9 10 )))(61 (4 ((15 ((56 (45 ((60 (59 (29 (31 (28 30 )))))(51 52 ))))(69 70 )))(42 (18 19 )))))))))));
tree 993 = [&U](0 ((1 75 )(17 (((((((((50 (65 ((54 (((2 3 )((39 (34 (32 46 )))(64 66 )))(27 35 )))(36 47 ))))(68 (8 (6 7 ))))(33 ((48 (((43 ((5 20 )(14 16 )))(44 77 ))(26 73 )))(37 53 ))))(67 (76 (12 38 ))))(25 (21 (24 (22 (23 (13 55 )))))))(63 (71 72 )))(62 (74 (41 (57 58 )))))(11 (9 10 )))(40 (49 (61 (4 ((15 ((56 (45 ((60 (59 (29 (31 (28 30 )))))(51 52 ))))(69 70 )))(42 (18 19 )))))))))));
tree 994 = [&U](0 ((1 75 )(17 (((((((33 ((((50 (65 ((54 (((2 3 )((39 (34 (32 46 )))(64 66 )))(27 35 )))(36 47 ))))(68 (8 (6 7 ))))(37 53 ))(48 (((43 ((5 20 )(14 16 )))(44 77 ))(26 73 )))))(67 (76 (12 38 ))))(25 (21 (24 (22 (23 (13 55 )))))))(63 (71 72 )))(62 (74 (41 (57 58 )))))(11 (9 10 )))(40 (49 (61 (4 ((15 ((56 (45 ((60 (59 (29 (31 (28 30 )))))(51 52 ))))(69 70 )))(42 (18 19 )))))))))));
tree 995 = [&U](0 ((1 75 )(17 (((((((((50 (65 ((54 (((2 3 )((39 (34 (32 46 )))(64 66 )))(27 35 )))(36 47 ))))(68 (8 (6 7 ))))(33 ((48 (((43 ((5 20 )(14 16 )))(44 77 ))(26 73 )))(37 53 ))))(67 (76 (12 38 ))))(25 (21 (24 (22 (23 (13 55 )))))))(63 (71 72 )))(62 (74 (41 (57 58 )))))(11 (9 10 )))(40 (49 (61 (4 ((15 ((56 (45 (((29 (31 (28 30 )))(59 60 ))(51 52 ))))(69 70 )))(42 (18 19 )))))))))));
tree 996 = [&U](0 ((1 75 )(17 (((((((((50 (65 ((54 (((2 3 )((39 (34 (32 46 )))(64 66 )))(27 35 )))(36 47 ))))(68 (8 (6 7 ))))(33 ((48 (((43 ((5 20 )(14 16 )))(44 77 ))(26 73 )))(37 53 ))))(67 (76 (12 38 ))))(25 (21 (24 (22 (23 (13 55 )))))))(63 (71 72 )))(62 (74 (41 (57 58 )))))(11 (9 10 )))(40 (49 (61 (4 ((15 ((56 (45 (52 (51 ((29 (31 (28 30 )))(59 60 ))))))(69 70 )))(42 (18 19 )))))))))));
tree 997 = [&U](0 ((1 75 )(17 (((((((((50 (65 ((54 (((2 3 )((39 (34 (32 46 )))(64 66 )))(27 35 )))(36 47 ))))(68 (8 (6 7 ))))(33 ((48 (((43 ((5 20 )(14 16 )))(44 77 ))(26 73 )))(37 53 ))))(67 (76 (12 38 ))))(25 (24 ((23 (13 55 ))(21 22 )))))(63 (71 72 )))(62 (74 (41 (57 58 )))))(11 (9 10 )))(40 (49 (61 (4 ((15 ((56 (45 ((60 (59 (29 (31 (28 30 )))))(51 52 ))))(69 70 )))(42 (18 19 )))))))))));
[truncated: 266 more rows]
